# Supplementary material for: Bacteria export alarmone synthetases that produce (p)ppApp and (p)ppGpp
Source: mBio. 2025 Nov 12;16(12):e02227-25. doi: 10.1128/mbio.02227-25 (PMC12691689; doi:10.1128/mbio.02227-25)
Supplement: File S1 — List of SaEAS-like sequences in Streptomyces spp. [file mbio.02227-25-s0001.txt]

>A0A126Y3K0_9ACTN
MTTTTRPTPIRTALCGALAAVLALGPAAVAAAEEPGGWKGEGGLTLTGGENNTVDAYVERAREAERSISVQVRAAAAMSEAELVGFDQRLKSPDSLKRKVATALAEQPGRNVDTVLAGITDAVRYTLQWDDAAYTSGVATVADTLAGWRNDSVKWSNTWGRASGYKGLNTGWRAPRSGQLFEVQFHTEASKKAQETTHKLYEEQRLPSTGPERKQQLQREQDAIFAAVPVPAGADSLTAPVPGRGPVPAGV
>A0A0S1UGH6_9ACTN
MTTTTRPTPIRTALCGALAAVLALGPAAVAAAEEPGGWKGEGGLTLTGGENNTVDAYVERAREAERSISVQVRAAAAMSEAELVGFDQRLKSPDSLKRKVATALAEQPGRNVDTVLAGITDAVRYTLQWDDAAYTSGVATVADTLAGWRNDSVKWSNTWGRASGYKGLNTGWRAPRSGQLFEVQFHTEASKKAQETTHKLYEEQRLPSTGPERKQQLQREQDAIFAAVPVPAGADSLTAPAPGRGPVPAGV
>A0A7L5XEB5_9ACTN
MTTTTRPTPIRTALCGALAAVLALGPAAVAAAEEPGGWKGEGGLTLTGGENNTVDAYVERAREAERSISVQVRAAAAMSEAELVGFDQRLKSPDSLKRKVATALAEQPGRNVDTVLAGITDAVRYTLQWDDAAYTSGVATVADTLAGWRNDSVKWSNTWGRASGYKGLNTGWRAPRSGQLFEVQFHTEASKKAQETTHKLYEEQRLPSTGPERKQQLQREQDAIFAAVPVPAGADSLAAPAPGRGPVPAGV
>A0A845VH34_9ACTN
MTTTTRPTPIRTALCGALAAVLALGPAAVAAAEEPGGWKGEGGLTLTGGENNTVDAYVERAREAERSISVQVRAAAAMSEAELVGFDQRLKSPDSLKRKVATALAEQPGRNVDTVLAGITDAVRYTLQWDDAAYTSGVATVADTLAGWRNDSVKWSNTWGRASGYKGLNTGWRAPRSGQLFEVQFHTEASKKAQETTHKLYEEQRLPSTGPERKQQLQREQDAIFAAVPVPAGADSLTAPAPGRSPVPAGV
>A0A2S2FW95_9ACTN
MTTTTRPTPIRTALCGALAAVLALGPAAVAAAEEPGGWKGEGGLTLTGGENNTVDAYVERAREAERSISVQVRAAAAMSEAELVGFDQRLKSPDSLKRKVATALAEQPGRNVDTVLAGITDAVRYTLQWDDAAYTSGVATVADTLAGWRNDSVKWSNTWGRASGYKGLNTGWRAPRSGQLFEVQFHTEASKKAQETTHKLYEEQRLPSTGPERKQQLQREQDAIFAAVPVPAGADALTAPAPGRSPVPAGV
>A0A7Y6HRS0_9ACTN
MTTTTRPTPIRTALCGALAAVLALGPAAVAAAEEPGGWKGEGGLTLTGGENNTVDAYVERAREAERSISVQVRAAAAMSEAELVGFDQRLKSPDSLKRKVATALAEQPGRNVDTVLAGITDAVRYTLQWDDAAYTSGVATVADTLAGWRNDSVKWSNTWGRASGYKGLNTGWRAPRSGQLFEVQFHTEASKKAQETTHKLYEEQRLPSTGPERKQQLQREQDAIFAAVPVPAGADALTAPAPGRSPVPAGV
>A0A8B3SQ78_9ACTN
MTTTTRPTPIRTALCGALAAVLALGPAAVAAAEEPGGWKGEGGLTLTGGENNTVDAYVERAREAERSISVQVRAAAAMSEAELVGFDQRLKSPDSLKRKVATALAEQPGRNVDTVLAGITDAVRYTLQWDDAAYTSGVATVADTLAGWRNDSVKWSNTWGRASGYKGLNTGWRAPRSGQLFEVQFHTEASKKAQETTHKLYEEQRLPSTGPERKQQLQREQDAIFAAVPVPAGADALTAPAPGRSPVPAGV
>A0A1C4NWZ7_9ACTN
MTTTTRPTPIRTALCGALAAVLALGPAAVAAAEEPGGWKGEGGLTLTGGENNTVDAYVERAREAERSISVQVRAAAAMSEAELVGFDQRLKSPDSLKRKVATALAEQPGRNVDTVLAGITDAVRYTLQWDDAAYTSGVATVADTLAGWRNDSVKWSNTWGRASGYKGLNTGWRAPRSGQLFEVQFHTEASKKAQETTHKLYEEQRLPSTGPERKQQLQREQDAIFAAVPVPAGADALTAPAPGRSPVPARGVAARGAAAAPAGWPRRASRPGVPWLGGAGPHDGGSREPRKGACRR
>A0A6B1QBB9_9ACTN
MTTTTRPTPIRTALCGALAAVLALGPAAVAAAEEPGGWKGEGGLTLTGGENSTVDAYVERAREAERSISVQVRAAAAMSEAELVGFDQRLKSPDSLKRKVATALAEQPGRNVDTVLAGITDAVRYTLQWDDAAYTSGVATVADTLAGWRNDSVKWSNTWGRASGYKGLNTGWRAPRSGQLFEVQFHTEASKKAQETTHKLYEEQRLPSTGPERKQQLQREQDAIFAAVPVPAGADSLTAPAPGRSPVPAGV
>A0A421LDN0_9ACTN
MTTTTRPTPIRTALCGALAAVLALGPAAVAAAEEPGGWKGEGGLTLTGGENSTVDAYVERAREAERSISVQVRAAAAMSEAELVGFDQRLKSPDSLKRKVATALAEQPGRNVDTVLAGITDAVRYTLQWDDAAYTSGVATVADTLAGWRNDSVKWSNTWGRASGYKGLNTGWRAPRSGQLFEVQFHTEASKKAQETTHKLYEEQRLPSTGPERKQQLQREQDAIFAAVPVPAGADSLTAPAPGRSPVPAGV
>A0A6I6RRG0_9ACTN
MTTTTRPTPIRTALCGALAAVLALGPAAVAAAEEPGGWKGEGGLTLTGGENNTVDAYVERAREAERSISVQVRAAAAMSEAELVGFDQRLKSPDSLKRKVATALAEQPGLNVDTVLAGITDAVRYTLQWDDAAYTSGVATVADTLAGWRNDSVKWSNTWGRASGYKGLNTGWRAPRSGQLFEVQFHTEASKKAQETTHKLYEEQRLPSTGPERKQQLQREQDAIFAAVPVPAGADSLTAPAPGRSPVPAGV
>A0A7K2GHT3_9ACTN
MTTTTRPTPIRTALCGALAAVLALGPAAVAAAEEPGGWKGEGGLTLTGGENNTVDAYVERAREAERSISVQVRAAAAMSEAELVGFDQRLKSPDSLKRKVATALAEQPGRNVDTVLAGITDAVRYTLQWEDAAYTSGVATVADTLAGWRNDSVKWSNTWGRASGYKGLNTGWRAPRSGQLFEVQFHTEASKKAQETTHKLYEEQRLPSTGPERKQQLQREQDAIFAAVPVPAGADTLTAPAPGRSPVPAGV
>A0A7Y6SB94_9ACTN
MTTTTRPTPIRTALCGALAAVLALGPAAVAAAEEPGGWKGEGGLTLTGGENNTVDAYVERAREAERSISVQVRAAAAMSEAELVGFDQRLKSPDSLKRKVATALAEPPGRNVDTVLAGITDAVRYTLQWDDAAYTSGVATVADTLAGWRNDSVKWSNTWGRASGYKGLNTGWRAPRSGQLFEVQFHTEASKKAQETTHKLYEEQRLPSTGPERKQQLQREQDAIFAAVPVPAGADALTAPAPGRSPVPAGV
>A0A6G2ZXZ3_9ACTN
MTTTTRPTPIRTALCGALAAVLALGPAAVAAAEEPGGWKGEGGLTLTGGENNTVDAYVERAREAERSISVQVRAAAAMSEAELVGFDQRLKSPDSLKRKVATALAEQPGRNVDTVLAGITDAVRYTLQWDDAAYTSGVATVADTLAGWRNDSVKWSNTWGRASGYKGLNTGWRAPRSGQLFEVQFHTEASKKAQETTHKLYEEQRLPSTGPERKQQLQREQDAIFAAVPVPAGADSLAAPAPGRGPYRPGCSRPW
>A0A1C4LPQ9_9ACTN
MTTTTRPTPIRTALCGALAAVLALGPAAVAAAEEPGGWKGEGGLTLTGGENNTVDAYVERAREAERSISVQVRAAAAMSEAELVGFDQRLKSPDSLKRKVATALAEQPGRNVDTVLAGITDAVRYTLQWDDAAYTSGVATVADTLAGWRNDSVKWSNTWGRASGYKGLNTGWRAPRSGQLFEVQFHTEASKKAQETTHKLYEEQRLPSTGPERKQQLQREQDAIFAAVPVPAGADSLAAPAPGRGPYRPGCSRPW
>A0A209CMP4_9ACTN
MTTTTRPTPVRTALCGALAAVLALGPAAVAAAEEPGGWKGEGGLTLTSGENNTVDAYVERAREAERSISVQVRAAAAMSEAELVGFDQRLKSPDSLKRKVATALAEQPGRNVDTVLAGITDAVRYTLQWDDAAYTSGVATVADTLAGWRNESVKWSNTWGRTSGYKGLNTGWRAPRSGQLFEVQFHTEASKNAQETTHKLYEEQRLPSTGPERKQQLQREQDAIFAAVPVPAGADSLTAPAPGRSPVPAGV
>A0A5B8DKN3_9ACTN
MTTTTRPTPVRTALCGALAAVLALGPAAVAAAEEPGGWKGEGGLTLTSGENNTVDAYVERAREAEHSISVQVRAAAAMSEAEVVGFDQRLKSPDSLKRKVATALAEQPGRNVDTVLAGITDAVRYTLQWDDAAYTSGVATVADTLAGWRNESVKWSNTWGRTSGYKGLNTGWRAPRSGQLFEVQFHTEASKNAQETTHKLYEEQRLPSTGPERKQQLQREQDAIFAAVPVPAGADSLTAPAPGRSPVPAGV
>A0A0H1AWS7_9ACTN
MTTTTRPTPVRTALCGALAAVLALGPAAVAAAEEPGGWKGEGGLTLTSGENNTVDAYVERAREAERSISVQVRAAAAMSEAELVGFDQRLKSPDSLKRKVATALAEQPGWNVDTVLAGITDAVRYTLQWDDAAYTSGVATVADTLAGWRNESVKWSNTWGRTSGYKGLNTGWRAPRSGQLFEVQFHTEASKNAQETTHKLYEEQRLPSTGPERKQQLQREQDAIFAAVPVPAGADSLTAPAPGRSPVPAGV
>A0A7Y6FUK2_9ACTN
AVAAAEEPGGWKGEGGLTLTSGENNTVDAYVERAREAERSISVQVRAAAAMSEAEVVGFDQRLKSPDSLKRKVATALAEQPGRNVDTVLAGITDAVRFTLQWDDAAYTSGVATVADTLVGWRNESVKWSNTWGRTSGYKGLNTGWRAPRSGQLFEVQFHTEASKNAQETTHKLYEEQRLPSTGPERKQQLQREQDAIFAAVPVPAGADSLTAPAPGRSPVPAGV
>A0A7Y6C824_9ACTN
MTTTTRPTPVRTALCGALAAVLALGPAAVAAAEEPGGWKGEGGLTLTSGENNTVDAYVERAREAERSISVQVRAAAAMSEAEVVGFDQRLKSPDSLKRKVATALAEQPGRNVDTVLAGITDAVRFTLQWDDAAYTSGVATVADTLVGWRNESVKWSNTWGRTSGYKGLNTGWRAPRSGQLFEVQFHTEASKNAQETTHKLYEEQRLPSTGPERKQQLQREQDAIFAAVPVPAGADSLTAPAPGRSPVPAGV
>A0A3S4AC36_9ACTN
MTTTTRPTPVRTALCGALAAVLALGPAAVAAAEEPGGWKGEGGLTLTNGENNTVDAYVERAREAERSISVQVRAAAAMSEAELVGFDQRLKSPDSLKRKVATALAEQPGRNVGSVLAGITDAVRYTLQWDDAAYTSGVATVADTLAGWRNESAKWSNTWGRASGYKGLNTGWRAPRSGQLFEVQFHTEASKKAQETTHKLYEEQRLPSTSPERKQQLQREQDAIFAAVPVPAGADSLTAPAPGRSPVPAGV
>A0A4Q6VHJ3_9ACTN
MTTTTRPTPIRTALCGALAAVLALGPAALAAAEEPGGWKGEGGLTLTSGENNTVDAYVERAREAERSISVQVRAAAALSEAELVGFDQRLKSPDSLKRKVATALAEQPGRNVDTVLAGITDAVRYTLQWDDAAYTSGVATVADTLAGWRNESVKWSNTWGRASGYKGLNTGWRAPRSGQLFEVQFHTEASKNAQETTHKLYEEQRLPSTSPERKQQLQREQDAIFAAVPVPAGADSLTAPEPARSPVPAGV
>A0A7L5B8V1_9ACTN
MTTTTRPTPVRTALCGALAAVLALGPAAVAAAEEPGGWKGEGGLTLTSGENNTVEAYVERAREAERSISVQVRAAAAMSEAELVGFDQRLKSPDSLKRKVATALAEQPGRNVGTVLAGITDAVRYTLQWDDAAYTSGVATVSDTLAGWRNESAKWSNTWGRASGYKGLNTGWRAPRSGQLFEVQFHTEASKKAQETTHKLYEEQRLPSTSPERKQQLQREQDAIFAAVPVPAGADSLTAPAPGRSPVPAGV
>A0A2N3JWI8_9ACTN
MTTTTRPTPTRTALCGALAAVLALGPTALAAAEEPGGWKGEGGLTLTSGENNTVDAYVERAREAERSISVQVRAAAALSEAELVGFDQRLKSPDSLKRKVATALAEQPGRNVDTVLAGITDAVRYTLQWDDAAYTSGVATVADTLAGWRNESAKWSNTWGRASGYKGLNTGWRAPRSGQLFEVQFHTEASKNAQETTHKLYEEQRLPSTSPERKQQLQREQDAIFAAVPVPAGADSLTAPEPARSPVPAGV
>A0A7S7X9E2_9ACTN
MTTTTRPTPVRTALCGALAAVLALGPAAVAAAEEPGGWKGEGGLTLTSGENNTVEAYVERAREAERSISVQVRAAAAMSEAELVGFDQRLKSPDSLKRKVATALAEQPGRNVGTVLAGITDAVRYTLQWDDAAYTSGVATVSDTLAGWRNESAKWSNTWGRASGYRGLNTGWRAPRSGQLFEVQFHTEASKKAQETTHKLYEEQRLPSTSPERKQQLQREQDAIFAAVPVPAGADSLTAPAPGRSPVPAGV
>A0A385D728_9ACTN
MTTTTRPTPTRTALCGALAAVLALGPAALAAAEEPGGWKGEGGLTLTSGENNTVDAYVERAREAERSISVQVRAAAALSEAELVGFDQRLKSPDSLKRKVATALAEQPGRNVDTVLAGITDAVRYTLQWDDAAYTSGVATVADTLAGWRNESAKWSNTWGRASGYKGLNTGWRAPRSGQLFEVQFHTEASKNAQETTHKLYEEQRLPSTSPERKQQLQREQDAIFAAVPVPAGADSLTAPEPARSPVPSGV
>V4I9T3_9ACTN
MTTTTRPTPVRTALCGALAAVLALGPAAVAAAEEPGGWKGEGGLTLTSAENNTVEAYVERAREAERSISVQVRAAAAMSEAELVGFDQRLKSPDSLKRKVATALAEQPGRNVGTVLAGITDAVRYTLQWDDAAYTSGVATVSDTLAGWRNESAKWSNTWGRASGYKGLNTGWRAPRSGQLFEVQFHTEASKKAQETTHKLYEEQRLPSTSPERKQQLQREQDAIFAAVPVPAGADSLTAPAPGRSPVPAGV
>A0A3N6H1X1_9ACTN
MTTTTRPTPVRTALCGALAAVLALGPAAVAAAEEPGGWKGEGGLTLTSAENNTVEAYVERAREAERSISVQVRAAAAMSEAELVGFDQRLKSPDSLKRKVATALAEQPGRNVGTVLAGITDAVRYTLQWDDAAYTSGVATVSDTLAGWRNESAKWSNTWGRASGYKGLNTGWRAPRSGQLFEVQFHTEASKKAQETTHKLYEEQRLPSTSPERKQQLQREQDAIFAAVPVPAGADSLTAPAPGRSPVPAGV
>A0A7U2ZH22_9ACTN
MTTTTRPTPTRTALCGALAAVLALGPATLAAAEEPGGWKGEGGLTLTSGENNTVDAYVERAREAERSISVQVRAAAALSEAELVGFDQRLKSPDSLKRKVATALAEKPGRNVDTVLGGITDAVRYTLQWDDAAYTSGVATVADTLAGWRNESVKWSNTWGRSSGYKGLNTGWRAPRSGQLFEVQFHTEASKNAQETTHKLYEEQRLPSTSPERKQQLQREQDAIFAAVPVPAGAGSLTAPEPARSPVPAGV
>D6BC53_9ACTN
MTTTTRPTPIRTALCGALAAVLALGPAAVAAAEEPGGWKGEGGLTLTGGENNTVDAYVERAREAERSISVQVRAAAAMSEAELVGFDQRLKSPDSLKRKVATALAEQPGRNVDTVLAGITDAVRYTLQWDDAAYTSGVATVADTLAGWRNDSVKWSNTWGRASGYKGLNTGWRAPRSGQLFEVQFHTEASKKAQETTHNLYEEQRLPSTGAERGGELQREQDAIF
>A0A6B2UI30_9ACTN
MTTSRHHAALRTALCAAAAAVLSLAATTTATADGDRSGGWKGEGGLTLTSAQNNAVDSYLAGARRAERTISVQVRAAASLTGAELVGFDKRLKSPDSLKRKVAGTLVEQPGRNVASVLAGISDAVRYTLQWDDTTYTSGVTRASGALADWANESTKWSNTWGRTSGYKGLNTGWRAPRSGQLFEVQFHTPASKHAQEATHTLYEEQRLPSTSPERKRELQREQDSLFAAVPVPAGAESLTAPAPRRAPVPASA
>A0A249M4Q6_9ACTN
MTTSSQPTALRTALCATVAAVLSLGPAATATADDNRSGGWKGEGGLTLTSEQNNAVDSYLANARRAERTISVRVRAAAALTGAEVVGFDKRLKSPDSLKRKVAGTLVEQPGRNVASVLAGIGDAVRYTLQWDDTAYTSGVTRASGALAGWGNESTKWSNTWGRASGYKGLNTGWRAPRSGQLFEVQFHTPASKHAQEATHPLYEEQRLPSTSPERKRELQREQDALFAAVPVPAGARSLTAPAPRPAPVPASASASASA
>A0A6I5G3I6_9ACTN
MTTSSQPTALRTALCATVAAVLSLGPAATATADDNRSGGWKGEGGLTLTSEQNNAVDSYLANARRAERTISVRVRAAAALTGAEVVGFDKRLKSPDSLKRKVAGTLVEQPGRNVASVLAGIGDAVRYTLQWDDTAYTSGVTRASGALAGWGNESTKWSNTWGRASGYKGLNTGWRAPRSGQLFEVQFHTPASKHAQEATHPLYEEQRLPSTSPERKRELQREQDALFAAVPVPAGARSLTAPAPRPAPVPASASASASA
>A0A1C4SNZ5_9ACTN
MTTSSQPTALRTALCATVAAVLSLGPAATATATATADDDRSGGWKGEGGLTLTSEQNNAVDSYLAHARRAERTISVRVRAAAALTGAEVVGFDKRLKSPDSLKRKVAGTLVEQPGRNVASVLAGIGDAVRYTLQWDDTAYTSGVTRASGALADWGNESTKWSNTWGRASGYKGLNTGWRAPRSGQLFEVQFHTPASKHAQEATHRLYEEQRLPSTGPERKRELQREQDALFAAVPVPAGARSLAAPAPRPAPVPASA
>A0A6I5BX02_9ACTN
MTTSSQPTALRTALCATVAAVLSLGPAATATATATADDDRSGGWKGEGGLTLTSEQNNAVDSYLAHARRAERTISVRVRAAAALTGAEVVGFDKRLKSPDSLKRKVAGTLVEQPGRNVASVLAGIGDAVRYTLQWDDTAYTSGVTRASGALADWGNESTKWSNTWGRASGYKGLNTGWRAPRSGQLFEVQFHTPASKHAQEATHRLYEEQRLPSTGPERKRELQREQDALFAAVPVPAGARSLAAPAPRPAPVPASA
>A0A6G2NEG4_9ACTN
MTTSSQPTALRTALCATVAAVLSLGPAATATATADDDRSGGWKGEGGLTLTSEQNNAVDSYLAHARRAERTISVRVRAAAALTGAEVVGFDKRLKSPDSLKRKVAGTLVEQPGRNVASVLAGIGDAVRYTLQWDDTAYTSGVTRASGALADWGNESTKWSNTWGRASGYKGLNTGWRAPRSGQLFEVQFHTPASKHAQEATHRLYEEQRLPSTGPERKRELQREQDALFAAVPVPAGARSLAAPAPRPAPVPVPA
>A0A1C4JWA0_9ACTN
MTTSSQPTALRTALCATVAAVLSLGPAATATATADDDRSGGWKGEGGLTLTSEQNNAVDSYLAHARRAERTISVRVRAAAALTGAEVVGFDKRLKSPDSLKRKVAGTLVEQPGRNVASVLAGIGDAVRYTLQWDDTAYTSGVTRASGALADWGNESTKWSNTWGRASGYKGLNTGWRAPRSGQLFEVQFHTPASKHAQEATHRLYEEQRLPSTGPERKRELQREQDALFAAVPVPAGARSLAAPAPRPAPVPVPVPA
>F3ZFH9_9ACTN
MTTSSRPTALRTALCATVAAVLSLGPAATATADDNRSGGWKGEGGLTLTSEQNNAVDSYLANARRAERTISVRVRAAAALTGAEVVGFDKRLKSPDSLKRKVAGTLVEQPGRNVASVLAGIGDAVRYTLQWDDTAYTSGVTRASGALAGWGNESTKWSNTWGRASGYKGLNTGWRAPRSGQLFEVQFHTPASKHAQEATHPLYEEQRLPSTSPERKRELQREQDALFAAVPVPAGARSLAAPAPRPAPVPASASASA
>D9US14_STRS3
MTTSSQPTALRTALCATVAAVLSLGPAATATATADDDRSGGWKGEGGLTLTSEQNNAVDSYLAHARRAERTISVRVRAAAALTGAEVVGFDKRLKSPDSLKRKVAGTLVEQPGRNVASVLAGIGDAVRYTLQWGDTAYTSGVTRASGALADWGNESTKWSNTWGRASGYKGLNTGWRAPRSGQLFEVQFHTPASKHAQEATHRLYEEQRLPSTGPERKRELQREQDALFAAVPVPAGARSLAAPAPRPAPVPASA
>A0A1C4R4R9_9ACTN
MTTSSQPTALRTALCATVAAVLSLGPAATATADDNRSGGWKGEGGLTLTSEQNNAVDSYLANARRAERTISVRVRAAAALTGAEVVGFDKRLKSPDSLKRKVAGTLVEQPGRKVASVLAGIGDAVRYTLQWDDTAYTSGVTGASGALAGWGDESTKWSNTWGRASGYKGLNTGWRAPRSGQLFEVQFHTPASKHAQEATHPLYEEQRLPSTSPERKRELQREQDALFAAVPVPAGARSLAAPAPRPAPVPASASASA
>A0A6H0CFT8_9ACTN
MTNNSTTSTPAIGRGLLTAALATALALGAGPAAAAAPGDAGGWKGEGGLTLNAADNAKVNAYVDRAKEAERSITVDVRAAALASGAELVGFEHRLKSPDSLKRKVATSLGEHPEYNVDTVLARLSDAVRYTLQWPDGAYTDGVTTASAVLSAWGNDTTKWSNTWGRTSGYKGLNTGWRAPRSGQLFEIQFHTPAGKHAQEVTHLLYEEQRLPSTTPARKKELQAQQDAVFAAVPVPPGADRLSPPVSPSAPLPALAH
>A0A6L6X9J2_9ACTN
MTTRTNTTAPIGRSLLTAALATALAIGAGPMAAAAPGDDGWTGAGGLALSGADNAKVDAYIDRAKEAEQSISVDVRTAAIASHAELVGFDKRLKSPDSLKRKVATSLKEHPEKNLDTVLKGLTDAVRYTLQWPDGTYTDGVATASSLLSAWGNNSTKWSNTWGRARGYKGLNTGWRAARSGQLFEVQFHTPASKHAQEVTHLLYEEQRLPSTGPARKKELQAQQDAEFAAVPVPPGAGRLSPPAPLTVPATG
>A0A7Y6LT91_9ACTN
MTIGTTTTPPIGRSLLTAAFATALALGAGPAAAGASDDGGWKGEGGLTLSAADNSKVDAYADRAKNAERSISVDVRTAALASGGELVGFDHRLKTPDSLKRKVATSLKEHPEQNVDTVLRGLSDAVRYTLQWPDGTYTDGVSTASALLSAWGNDSTKWSNTWGRSSGYKGLNTGWRAPGSGQLFEVQFHTPASKHAQEVTHLLYEEQRLPSTTPARKAELQAEQDAVFAAVPLPPGADRLTGPAPLPVPATG
>A0A2N0GP89_9ACTN
MTSSTTAAPVFGRILIATALSGALALGAGTAVAAGPADEGWKGEGGLTLSSADNAEVDAYVDRAKQAERSISTDVRAAALVSGAELIGYENRLKSPDSLKRKVATSLREHPGQPVGAVLAGLGDAVRYTLQWPDGSYSDGVSTASALLSAWGNDSTKWSNTWGRNSGYKGLNTGWRAPRSGQLFEVQFHTPASKHAQEVTHVLYEEQRLPSTSPARKKELQARQDAEFAAVPVPAGADRLTAPARLPAPLPVPLPVPLPAPA
>A0A5D4JGU7_9ACTN
MTIGTTTTPAIGRGLLTAAFATALVLGAGPSAAGESGDGGWKGEGGLTLSAADNSKVDAYADRAKEAERSISVDVRTAALASGGELVGFDHRLKTTDSLKRKVATSLKEHPEQNVDTVLRGLSDAVRYTLQWPDGTYTDGVSTASALLSAWGNDSTKWSNTWGRSSGYKGLNTGWRAPGSGQLFEVQFHTPASKHAQEVTHLLYEEQRLPSTTPARKTELQAQQDAVFAAVPLPPGADRLTGPAPLPVPATG
>A0A0F4JN40_9ACTN
MTTSTTTAPAISRILSAAALATALALGSGTGAVAAGPAGDGWKGEGGLTLNAADNASVDAYVERAKDAEEAISTDVRAAALVTGAELVGFEYRLKSADSLKRKVATSLRERPGQNVDTVLAGLGDAVRYTLQWPDDAYSDGVTTASALLSAWGNDNTKWSNTWGRSSGYKGLNTGWRAPRSGQLFEVQFHTPASKHAQEVTHLLYEEQRLPSTSPARKKELQALQDAEFAAVPVPAGADRLSPPARTGVPLPVPVGR
>A0A3N5AFV0_9ACTN
MTSSTAAPVFGRILIATALSGALALGAGTAVAAGPADEGWKGEGGLTLSSADNAEVNAYVDRAKQAERSISTDVRAAALVSGAELIGYENRLKSPDSLKRKVATSLREHPGQPVGAVLAGLGDAVRYTLQWPDGSYSDGVSTASALLSAWGNDSTKWSNTWGRNSGYKGLNTGWRAPRSGQLFEVQFHTPASKHAQEVTHVLYEEQRLPSTSPARKKELQARQDAEFAAVPVPAGADRLTAPARLPAPLPVPLPAPA
>A0A6N2HSW9_9ACTN
MNITRTVTRAAITAALAAALGGAATPMAAAETSRATAAEPGEGWKGEDGLSLDAADNERVDAYLEGAGRAERGISPQVRAAAWATGAEVIGFENRLKSPDSLKRKVATSLREQPGRNVDAVLATLSDAVRYTLRWRDEEYTTGVTNVSHLLAGWGNTSTKWSNTWGRGQGYKGLNTGWRAPRTGQLFEVQFHTPASKNAQEVTHKLYEEQRLPGTGPERRKELQAQQDAVFAAVPVPDGADRLTAPAAPARPESVPMA
>A0A8A3HF81_9ACTN
MDIATITSRTAAAAALALALGLGAAPGAQAAPTVGVAAQAVRGDDGGGWQGEGGLTLNAADNARVDAFADRAKRAERSISPQVRAAARLSSAELVGFDHRLKSPDSLKRKVATAMKEHPGQNVNEALADIKDSVRYTLQWPDARYTAGVTVASHLLSAWGNDSTKWSNTWGRAKGYRAINSGWRAPRSEHLFEVQFHTPASKNAQEVTHKLYEEQRLPGTTPERAKELQEQQDAIFAAVPVPQGADRLSGPAPTRSAPVG
>A0A2T7LZC6_9ACTN
MTIGTTTTPAIGRSLLTAAFATALVLGAGPSAAGESGDGGWKGEGGLTLSAADNSKVDAYADRAKEAERSISVDVRTAALASGGELVGFDHRLKTTDSLKRKVATSLKEHPEQNVDTVLRGLSDAVRYTLQWPDGTYTDGVSTASALLSAWGNDSTKWSNTWVQTSGYRGLNTGWRAPGSGQLFEVQFHTPASKHAQEVTHLLYEEQRLPSTTPARKAELQAQQDAVFAAVPLPPGADRLTGPAPLPVPATG
>A0A1S2P1G4_9ACTN
MTLSTTTSCIGRGLLAAGLTTALTLTTGPSAVAAGDDGWKGAGGLTLTSSDNAKVDAYLSHARQAEQSISTDVRAAALISGAELVGFDHRLKSADSLKRKVATSLKDDPGQNVDTVLDRLTDAVRYTLQWPDTTYTTGVTRASALLSAWGNGSTKWSNTWSRTHGYKGLNTGWRAPRSGQLFEVQFHTPESKHAQEVTHQLYEEQRLPSTTPARKKELQAQQDAVFDAVPVPAGAGGLTAPAWPAVPVPATP
>A0A3S9PCV6_STRLT
MTLHRTAVRAVSSAALATALSLVPLHMASAAPAGVAVKTLKGDPGDGGWHGDGLELNAADNKKVDTFVLRARRAERNISPQVRAAAVISHAQVIGFDHRLKSADSLKRKVATALKETPGRTVDQALAGINDSVRYTLQWPDGRYTSGVALASSVLAGWGDDNVKWSNTWSRAKGYKGVNSAWKEPRSGHVFEVQFHTPASKRAQEETHKLYEEERLPTTTPERKKELQEQQDAIFAAVPVPAGAPELKAPASRRHPAHSAP
>A0A0N0SY94_9ACTN
MTVTTTHSIGKGLLAAALTTAVALSAGPSAAAATHDGWKGAGGLTLNSADNAKVDAYLNRARQAEKSISTDVRTAALASGAELVGFDHRLKSADSLKRKVATSLKDNRGQNVDTVLARLTDAVRYTLQWTDTTYTTGVTDASAVLAAWGNDSTKWSNTWNRTSGYKGLNTGWRAPRSGQLFEIQFHTPESKHAQEVTHLLYEEQRLPSTTEARKRQLQAQQDAVFNAVPVPPGADRLAPPANPTAPVPVPATP
>A0A117PZ96_9ACTN
MSTHHLGRAAAVLAAALTLATATTGLTAYAADPYDTTGKRATAMRSDGGAGQCDDAPDGWEGDGLCLNAADNRKVDAYLARARAAEPSISHEVRAAAVLSKAELVGFDYRLKSPDSLKRKVATDLKEHPERNTDDVLARLGDAVRYTLQWPDGRYVKGVTIASTVLSGWGNDTTKWSNTWGREKGYKGLNTGWRAPGSRQLFEVQFHTPASKFAQEATHKLYEEQRLPSTSPERKKELQHQQDAIFAAVPVPDGAPALSSPTARPASAA
>A0A2N3VPR2_9ACTN
MNISRTVSRAATAAALAAALSAGAIQSAAAAPPVERAGAARTVNAPVLTPVFTPVFKEPLDDGGWTGDGLSLNAADNARVDAFIDRAKKAERTISPQVRTAALISGAELIGFDHRLKSADSLKRKVATSLLEHPERDVNDALAGIGDSVRYTLQWPDGRYTEGVALAASVLSGWGNDNTKWSNTWGRARGYKAINSAWRAPRSEHLFEVQFHTPASKYAQEATHKLYEEQRLPGTSPERVKELQAQQDAIFAAVPVPPGADGLTAPEPRVPRLPQPSLRPQPVG
>A0A4S2T0M8_9ACTN
MNITRTLTRAAIAAALATALGSGVTTAAGAAPTTGHNSPTASARHADDGGWTGEDGLSLSPADSRRVDAYTENARRAERAISPRVRAVARLAGAQVIGFENRLKSPDSLKRKVATSLKERPGQSADSVLATLGDAVRYTLQWGDDRYTDGVAEASEALSAWGDDSTKWSNTWGRATGYKGLNTGWRAARSGQLFEVQFHTPASKWAQEATHELYEEQRLPGTAPERKRELQEQQDAIFASVPVPPGADRLTAPVSPALVPVG
>V6JF32_STRRC
MCTHHLGRAAAVLAAALALTTAATGLTAYAADPSDTTGKHTTAMRSGGGAGQCDNDPDGWARDGLCLNAADNRKVDAYLARARAAEPSISRDVRAAADLSHAELVGFDYRLKSPDSLKRKVATDLKEHPERNTDDVLARLSDAVRYTLQWPDGRYVTGVTIASDSLSAWGSDTTKWSNTWGREKGYKGLNTGWRAPGSRQLFEVQFHTPASKFAQEVTHKLYEEQRLPSTSPERKRQLQDQQDAIFAAVPVPDGAPALAPPATRLAPAA
>A0A1B1AZL1_9ACTN
MSTHHLSRAAAVLAAAVALATATNGLTAYAADPSDTTGKHTTAMRSGGGAGQCDDDPDGWEGDGLCLNAADNRKVDAYLARARTAEPSISRDVRAAAALSHAELVGFDYRLKSPDSLRRKVATDLKEHPERNTDDVLARLSDAVRYTLQWTDTRYVTGVTIASDSLSAWGSDTTKWSNTWGREKGYKGLNTGWRAPGSRQLFEVQFHTPASKFAQAETHKLYEEQRLPSTSPERKRELQDQQDAIFAAVPVPDGAPALVPPATRLVPAA
>A0A6G2S1A3_9ACTN
MTHHRTGRIVTRAALATALAAALGTGAVHTATAAPAAPSRAAAPTPSVQAHATDPDGGWSQDGLHLNAGDNKKVDAYLARARRAERSISPQVRTAALLSHAQLVGFDQRLKSPDSLKRKIATKLKETPGQSVETSLATLNDAVRYTLQWPTGQYTHGVTVAAGLLSSWGNDTHRWSNTWGRPKGYKAVNSAWRAPRSGQLFEVQFHTPESKAAQLETHKLYEEQRLPSTPPERRRELQAQQDAIFAAVPAPAGAVHLTAPAHRNPEPVATHATTT
>A0A101N4E7_9ACTN
MSTHHLGRAAAVLAAALALATATTGLTAYAADPSDTTGKPATAMRGGGGAGQCDDDPDGWKRDGLCLNRADNRKVDAYLARARAAEPSISRDVRAAAAISRAELVGFDYRLKSPDSLKRKVATDLKEHPERNTDDILARLSDAVRYTLQWPDGDYVTGVTIASELLSAWGSDTTKWSNTWGREKGYKGLNAGWRAPGSRQLFEVQFHTPASKRAQEETHKLYEEQRLPSTSPERKKELQDQQDAIFAAVPVPDGAPALAPPATRLAPAA
>A0A516RJD2_STRST
MTTQHRLGRTAAVLAAAVALSTATTGLTAYAAEHSDKTGKHATATAAHGGPAQRDDKDGWERDGLRLDAAENRKVDAYLARARAAEPSISSDVRTAADLSRAELVGFDHRLKSPDSLKRKVATDLKEHPEQNVDDALTRLSDAVRYTFQWSDADYVTGVTIASEVLSAWGNDSTKWSNTWGRAKGYKGLNSGWRAPGSQQRFEVQFHTPASKYAQEETHKLYEELRLPSTSPERKKELQEQQDAIFAAVPVPDGAPALTAPDRTALAPAA
>A0A1D7Y2I2_9ACTN
MSTHHLGRAAAVLAAALALATATTGLTAYAADPSDTTGKHTTAMRSGGGARQCGDDPDGWERDGLCLNAADNRKVDAYLARARAAEPSISRDVRAAADLSQAELVGFDHRLKSPDSLKRKVATDLKEHPERNTDDVLARLSDAVRYTLQWPDGGYVTGVTIASEVLSARGSDTTKWSNTWGRAKGYKGLNTGWRAPVSRQLFEVQFHTPASKFAQEETHKLYEEQRLPSTSPERKKELQDQQDAIFAAVPVPDGAPALAPPATRVAPAA
>A0A1D3DRN2_9ACTN
MNTPRALPRAVAATALASALALCAPTTATAATTTVPAPAQTTTKTKDGWQQDGLHLNATDNAKVDAFIADARQAERTISPQVRAAAWLTDAELIGFENRLKSPDSLKRKVATAMKEAPGQSVEATLATINDAVRYTLQWPDARYTTGVIAASSHLAAWGNDSVRWKNTWGSSGYKGVNSAWRAPRSGMRFEIQFHTPASKWAQEETHKLYEEQRLPGTSPERKKRLQEQQNAIFASVPVPEGADRLTAPAPAVPHQPQPQRAKAATASN
>D9VYP3_9ACTN
MRAVPRAKKGRSRRMSTHHLGRAAAVLAAALALATATTGLTAHAAAPSDATGKHTAALRSGGGAAQCDAGPAGWKGDGLCLNAADNRKVDAYLARARAAEPSISRDVQAAAILSQAEVIGFDYRLKSPDSLKRKVATDLKEHPERNTDDVLARLGDAVRYTFQWPDDRYVTGVTIASQVLSAWGSDATKWSNTWGREKGYKGLNTGWRAPGSRQLFEVQFHTPSSKYAQEETHKLYEEQRLPSTSPERKKELQAQQDAIFAAVPVPDGAPALAPPAPLLTPAA
>J2JZQ6_9ACTN
MNIPRTARRTVTRAATAAALATALGLGAVPTATATAPAAAPHAVRTPGTDPHGGWHQDGLRLKAADNRKVDAFVARARRAERSISPQVRAIARISHAELIGFDQRLKSPDSLKRKVATRMHASPGQSVDTSLAMINDAVRYTLQWPAGKYSQGVHTAAGLLSAWGNDSTRWSNTWNRTNGYKGINSAWRAPRSGQLFEVQFHTPQSKAAQLQTHKLYEEQRLPGTPPARVRELQEQQNAIFAAVPVPAGAERLTAPAHRVADPSRHRPAPDPARRLPAPAHVPVG
>A0A0D4DYK8_9ACTN
MRFTAKVSRAVTALALSAVMGLGMTGGVQAAPKQDDTARTRVRSAVEGGGWHGEGGLSLSPADNARVDAYLEQAKKAERSISPQVRAAAVLSAAEVVDFDHRLKSPNSLKRKVATSMKENPAKNVDEALAGISDSVRYTLQWPDHRYSASVTIASRTLAAWGNDSTKWTNRWGSEKGYRGLNTGWRAPRSGHRFEIQFHTPMSKWAQQETHKLYEEQRLPTTTPERAKELQEQQDAIFAMVPVPSGADRLAAPRLPVPASVR
>A0A6I6RWA5_9ACTN
MTPYRTGRATARRAVTRAALATALATALGMGAVHTATASPAAPPHGPVPAPSAQPRATGPGGWSQDGLRLSADDNKKVDAFLARARRAERSISPQVRAAALLSHAQLIGFDQRLKSPDSLKRKVATRMLETPGQPVETSLSQINDSVRYTLQWPTGQYTQGVIVAAGLLSAWGNDSARWSDTWGRAKGYKAVNSAWRAPHSGQVFEVQFHTPQSKAAQLETHKIYEEQRLPGTPPEKVRELQAKQDAIFAAVPVPAGADRLTAPARRTPLPARANGFPVSR
>A0A0N0XSA0_9ACTN
MRITTKLSRAVTALALSAIVGLGLANGAQAASAQDNTAHPSARSATEGGGWQGEGGLSLSPADNARVDAYLEQAKKAERSISPQVRAAAVLSAAEVIGFDRRLKSPDSLKRKVATSMRENPGQNVGEALARISDSVRYTLQWPDDRYSVGVTIASHTLAAWGNDSTKWTNRWNGGKGYKGLNTGWHAPHSGHSFEIQFHTPTSKWAQEETHKLYEEQRLPTTTPERAKELQEQQDSIFAMVPVPPGADRLTAPRVPVTASRR
>A0A0D4E1T1_9ACTN
MRITTKTMRITTKLSRAVTALTLSAIVGLGLANGAQATSTQDNTTHPSARSATEGGGWQGEGGLSLSPADNARVDAYLEQTKKAERSISPQVRAAAVLSAAEVIGFDRRLKSPDSLKRKVATSMRENPGQNVGEALARISDSVRYTLQWPDDRYSVGVTIASHTLAAWGNDSTKWTNRWNGGKGYKGLNTGWHAPHSGHSFEIQFHTPTSKWAQEETHKLYEEQRLPTTTPERAKELQEQQDAIFAMVPVPPGADRLTAPRMPVTASRR
>A0A1Z1W2W7_9ACTN
MTSRHHLGRSAAVLTAALAFTTATTALTATAADSAHKTGKHTTATAAAPRAGAGSAQDVPDGGWEGDGLRLSAEENRKVDAYVARARQAEPAITRDVRAAAHLGGADLIGLEHRLKSPDSLKRKVATDLKEYPENTVDQALARLNDAVRYTLRWPDGEYVTGATIASQVLSAWGNDTTKWSNTWGRAQGYKGLNSGWRAPDSRQRFEVQFHTPASKYAQEETHKLYEEQRLPTTSPERKKELQAQQNALFAAVPVPDGAPELTAPAPAQAPVPALTPVA
>A0A1H4ZA72_9ACTN
MNISRIARRTVTRAATAAALATALGLGAVPTATAAAPAAAPHAVRTPGTDPHGGWHQDGLRLKAADNRKVDAFVARARRAERSISPQVRAVARISHAELIGFDQRLKSPDSLKRKVATWMHESPGQSVDTSLGMINDAVRYTLQWPAGKYSQGVHTAAGLLSAWGNDSTRWANTWNRTTGYKAINSAWRAPRSGQLFEVQFHTPQSKAAQLQTHKLYEEQRLPGTPPARVRELQQQQNAIFAAVPVPAGAERLTAPAHRVADPSRHRPAPDPARRLPAPAHVPVG
>A0A2M8XIC4_9ACTN
MNISRIARRTVTRAATAAALATALGLGAVPTATAAAPAAAPHAVRTPGTDPHGGWHQDGLRLKAADNRKVDAFVARARRAERSISPQVRAVARISHAELIGFDQRLKSPDSLKRKVATWMHESPGQSVDTSLGMINDAVRYTLQWPAGKYSQGVHTAAGLLSAWGNDSTRWANTWNRTTGYKAINSAWRAPRSGQLFEVQFHTPQSKAAQLQTHKLYEEQRLPGTPPARVRELQQQQNAIFAAVPVPAGAERLTAPAHRVADPSRHRPAPDPARRLPAPAHVPVG
>A0A5P2XI00_STRST
MTTQHRLGRTAAVLAAAVALSTATTGLTAYAADHSAKTGKHTTATAPHGGPAQRDDEDGWERDGLRLDAAENRKVDTYLARARAAEPSISSDVRDAADLSQAELVGFDHRLKSPDSLKRKVATDLKEHPEQNVDDALARLSDAVRYTFQWSDDDYVTGVTIASEVLSAWGNDNTKWSNTWGRPKGYKGLNSGWRAPGSQQRFEVQFHTPASKYAQEETHKLYEELRLPSTSPERKKELQEQQDAIFAAVPVPDGAPALAAPGRTALAPAA
>A0A0X3UUJ0_9ACTN
MDPRTPARRPVTRAALTAALATATCLGAALPATAAPAAPAAAHHRTTATGGGWSQDGLRLNPADNAAVDAYLARARRAERDISPRIRAAALLTHATVVGFEQRLKSPDSLKRKVATRMRETPGQSVQTSLAMINDAVRYTLQWPTGQYTRGVTAAAGLLSSWGDDSTRWSNTWGRPKGYKGINSAWRAPRSGQVFEVQFHTPRSKAAQLETHKLYEEQRLPGTPPERVRELQARQDAIFAAVPVPAGADRLSAPVRRVPAPAPAPLPARAVTA
>A0A286I0C5_9ACTN
MNISRIARRTVTRAATAAALATALGLGAVPTATAAAPAAAPHAVRTPGTDPHGGWHQDGLRLKAADNRKVDAFVARARRAERSISPQVRAVARISHAELIGFDQRLKSPDSLKRKVATWMHETPGQSVDTSLGMINDAVRYTLQWPAGKYSQGVHTAAGLLSAWGNDSTRWANTWNRTTGYKAINSAWRAPRSGQLFEVQFHTPQSKAAQLQTHKLYEEQRLPGTPPARVRELQQQQNAIFAAVPVPAGAERLTAPAHRVADPSRHRPAPDPARRLPVPAHVPVG
>A0A5C6W9R5_9ACTN
MNISRIARRTVTRAATAAALATALGLGAVPTATATAPAAAPHAVRTPGTDPHGGWHQDGLRLKAADNRKVDAFVARARRAERSISPQVRAVARISHAELIGFDQRLKSPDSLKRKVATWMHETPGQSVDTSLGMINDAVRYTLQWPAGKYSQGVHTAAGLLSAWGNDSTRWANTWNRTTGYKAINSAWRAPRSGQLFEVQFHTPQSKAAQLQTHKLYEEQRLPGTPPARVRELQQQQNAIFAAVPVPAGAERLTAPAHRVADPSRHRPAPDPARRLPAPAHVPVG
>A0A1W5XPU0_9ACTN
MNHRRTAARLVSRAATAAALATALGLGATAAATAAVPAVPPPAATAPATGSDHDGGWHQDGLTLSAADNKKVDAFVARARRAERAISPQVRTAAVISHAALIGFDQRLKSPDSLKRKVATKLRENPGQTADQALGTVNDAVRFTLQWPAGKYSQGVTTASGLLAVWGNDSTRWSNTWNRPGYKGINAAWRAPRSGQLFEVQFHTPESKRAQLETHKLYEEQRLPGTSPERVRELQAQQDAIFAAVPVPPGAEQLTAPARRLPAPDPARRLPAPASAPGIVS
>A0A371PSV2_9ACTN
MNTHRTAHRIVTRAATAAALATALGLGAVHTATASAPSAAPLAAPFADTDPDGGWHQDGLALNAADNKKVDAFVARARRAERSITPQIRAAARLSHADLIGFDQRLKSPDSLKRKVATSMQESPGQTVDTSLGKINDAVRFTLQWPAGRYSQGVDSAAGLLSSWGNDSTRWSNTWNRTAGYKAVNSAWRAPRSHQLFEVQFHTPESKAAQLETHKLYEEQRLPGTPPERVRELQEQQNAIFAAVPVPPGADRLTAPARHLPAPDPARRLPAPARV
>A0A4Q1RS11_9ACTN
MNIPRTARRTVTRAATAAALATALGLGAVPTTTATAAAPHAVRAPGTDPDGGWHQDGLRLKAADNRKVDAFVARARRAERSISPQIRAIARISHADLIGFDQRLKSPNSLKRKVATWMHESPGQSVGTSLGMINDAVRYTLQWPAGKYSQGVHTAADLLSAWGNDSTRWANTWNRANGYKAINSAWRAPRSGQLFEVQFHTPESKAAQLQTHKLYEEQRLPGTPPARVRELQNQQNAIFAAVPVPAGAERLTAPAHRVADPSRHRPAPDPARRLPAPAHVPVG
>A0A2U8V890_9ACTN
MNTHRTAHRLVSRAATAAALATALGLGAVHTATASAPSAAPLSVRPAAPGPDGGWHQNGLHLTAAENKKVNGFVARARRAERAISPGVRAAARISHAELVGFDQRLKSPDSLKRKVATWMLESPGQTVDASLRKINDAVRFTLQWPAGTYSQGVRTAAGLLSAWGNDSTRWANTWNRLTGYKAINSAWRAPRSGQLFEVQFHTPESKAAQLETHKLYEEQRLPGTPPERVRELQEQQDAIFAAVPVPPGAEQLTAPARRLPSPDPARRLPAPAPAPVG
>A0A6G2WRL8_9ACTN
MNTHRTAHRLVSRAATAAALATALGLGAVHTATASAPSAAPLSVRPAAPGPDGGWHQNGLHLTAAENKKVNGFVARARRAERAISPGVRAAARISHAELVGFDQRLKSPDSLKRKVATWMLESPGQTVDASLRKINDAVRFTLQWPAGTYSQGVRTAAGLLSAWGNDSTRWANTWNRPTGYKAINSAWRAPRSGQLFEVQFHTPESKAAQLETHKLYEEQRLPGTPPERVRELQEQQDAIFAAVPVPPGAEQLTAPARRLPSPDPARRLPAPAPAPVG
>A0A6G2RCZ0_9ACTN
MNTHRTAHRLVSRAATAAALATALGLGAVHTATASAPSAAPLSVRPAAPGPDGGWHQNGLHLTAAENKKVNGFVARARRAERAISPGVRAAARISHAELVGFDQRLKSPDSLKRKVATWMLESPGQTVDASLRKINDAVRFTLQWPAGTYSQGVRTAAGLLSAWGNDSTRWANTWNRPTGYKAINSAWRAPRSGQLFEVQFHTPESKAAQLETHKLYEEQRLPGTPPERVRELQEQQDAIFAAVPVPPGAEQLTAPARRLPSPDPARRLPAPAPAPVG
>A0A1C6MUQ8_9ACTN
MNTHRTAHRLVSRAATAAALATALGLGAVHTATASAPSAAPLSVRPAAPGPDGGWHQNGLHLTAAENKKVNGFVARARRAERAISPGVRAAARISHAELVGFDQRLKSPDSLKRKVATWMLESPGQTVDASLRKINDAVRFTLQWPAGTYSQGVRTAAGLLSAWGNDSTRWANTWNRPTGYKAINSAWRAPRSGQLFEVQFHTPESKAAQLETHKLYEEQRLPGTPPERVRELQEQQDAIFAAVPVPPGAEQLTAPARRLPSPDPARRLPAPAPAPVG
>A0A640TJ27_9ACTN
MNTHRTAHRLVSRAATAAALATALGLGAVHTATASAPSAAPFSVRPAAPGPDGGWHQNGLHLTAAENKKVNGFVARARRAERAISPGVRAAARISHAELVGFDQRLKSPDSLKRKVATWMLESPGQTVDASLRKINDAVRFTLQWPAGTYSQGVRTAAGLLSAWGNDSTRWANTWNRPTGYKAINSAWRAPRSGQLFEVQFHTPESKAAQLETHKLYEEQRLPGTPPERVRELQEQQDAIFAAVPVPPGAERLTAPARRLPSPDPARRLPAPAPAPVG
>A0A2G6YLV3_9ACTN
MNHRRTDSRLVSRAATAAALATALGLGATAAATAAVPALPPPAATAPATGSDHDGGWHQDGLALSAADNKKVDAFVSRARRAERAISPQVRTAAVISHAALIGFDQRLKSPDSLKRKVATKLRENPGQTADQALGTVNDAVRFTLQWPAGKYSQGVTTASGLLAVWGNDSTRWSNTWTRPGYKGINAAWRAPRSGQLFEVQFHTPESKRAQLETHKLYEEQRLPGTSPERVRELQAQQDAIFAAVPVPPGAEQLTAPARRLPAPDPARRLPAPASAPGIVS
>A0A0A8EP53_9ACTN
MNPHPTARRTVTRAALSAALATALGMGAMHSATAAPAGPGSASAPAVSAGRARAADPDGGWTRDGLHLDAADNKKVDAFLDRARRAERSLSPQLRTVALFSHATVVGFDQRLKSPDSLKRKVATALRQAPGQRVESSLAQINDAVRYTLQWPTGQYTHGVGVAAGLLSSWGNDSTRWSNTWGRAKGYRAVNSAWRAPRSGQVFEVQFHTPQSKTAQVETHKLYKEQRLPGTPPEKARALQAQQDAIFAAVPVPAGAERLTGPARRTPVPVPLPVPVSS
>A0A6G7SXX0_9ACTN
MNTHRTAHRLVSRAATAAALATALGLGAVHTATASAPSAAPLSVRPAAPGPDGGWHQNGLHLTAAENKKVNGFVARARRAERAISPGVRAAARISHAELVGFDQRLKSPDSLKRKVATWMLESPGQTVDASLRKINDAVRFTLQWPAGTYSRGVRTAAGLLSAWGNDSTRWANTWNRPTGYKAINSAWRAPRSGQLFEVQFHTPESKTAQLETHKLYEEQRLPGTPPERVRELQEQQDAIFAAVPVPPGAERLTAPARRLPSPDPARRLPAPAPAPVG
>A0A0M9YDW9_9ACTN
MTDRTNKAHLLNRPADDGGWSGEGLSLKPADNAAVNAFYDRATKAEQTISPQVRTAAWISGAELIGFDYRLKSPDSLKRKVATSLKEHPGQEVNEALAEIKDSVRYTLQWPDDRYTKGVTVASEVLSAWGNESTKWSNTWARDKGYKAINSAWRAPSSQHVFEVQFHTPASKNAQEVTHKLYEEQRLPSTSPERARDLQAEQDAIFAAVPVPSGADRLTAPAAVPVG
>A0A0P4R7X4_9ACTN
MNTHRTPRRLVGRAATAAALATALGLGAVHTATAAAPTTAPLTGRPVGLDGGWHRDGLHLTAAENKKVDGFVARARRAERTISPEVRAAARISHAELVGFDQRLKSPDSLKRKVATRLRETPGQTVDAALRTINDAVRFTLQWPAGTYSQGVHTAAGLLSTWGNDSTRWTNTWHRPAGYKAVNSVWRAPRSGQLFEVQFHTPESKAAQLETHKLYEEQRLPGTPPARVRELQEQQNAIFAAVPVPPGAERLTAPARRLPSPDPARRLPAPAHAPVG
>A0A3Q9KAM3_9ACTN
MNTHRTAHRLVSRAATAAALATALGLGTVHTATASAPSAAPLSVRPAAPGPDGGWHQNGLHLTAAENKKVNGFVARARRAERAISPEVRATARISHAELVGFDQRLKSPDSLKRKVATWMLESPGQTVDASLRKINDAVRFTLQWPAGTYSQGVRTAAGLLSAWGNDSTRWANTWNRPTGYKAINSAWRAPRSGQLFEVQFHTPESKAAQLETHKLYEEQRLPGTPPERVRELQEQQNAIFAAVPVPPGAERLTAPARRLPSPDPARRLPAPAPAPVG
>A0A2A2D206_9ACTN
MGMLVRARRGAVAAALAAALSVGMAPAAAWAAPGPDGVGRTSESTARDDGWHGDGLELNASDNRAVDAFLKQAEKAEKEISPRVRAAAVLSEAELIGFDQRLKSPDSLKRKVATSMKETPGQTVNQALATMKDSVRYTLQWPDGKYTSGVGLAALLLSAWGDDTVKWSNTWDRPKGYKGINSAWREPHRGHAYEVQFHTPASKKAQVDTHKLYEEQRLPGTSPERVKELQAQQDAIFAAVPVPDGAAELTAPGSRVPAGLSPTPAAPRMPVG
>Q841R9_STRMO
MQINRITTAALLTAALGLGPVTGAAAAPVEKPAKSVSLRPAEGGGGWQGDGLSLNAEDNRKVDDFLDHAQRAERSISPMVRAAARISDATVVGFDHRLKSPDSLKRKVATSLKETPGETADQALARINDSVRYTLQWPDGRYVHGVALASSVLAAWGNDSVKWSNTWGRKQGYKAVNSAWRDPLEGHVFEVQFHTPQSKWAQEATHKLYEEQRLPSTTPERAKELQAQQDAIFAAVPVPAGAAELTAPERLARTLPAAG
>A0A7W7L899_STRNE
METLVKGRRGAVAAALAAALSVGMAPTAAWAAPGPAGGADRTSRSTARDDGWHGDGLELNAADNHAVDAFLKQAEKAEKEISPRVRAAAVLSEAELIGFDQRLKSPDSLKRKVATSMKETPGQTVNQALATMKDSVRYTLQWPDGKYSSGVTLAANLLSAWGDDAVKWSNTWDRPKGYKGINSAWREPRWGHSYEVQFHTPASKKAQLDTHKIYEEQRLPGTPPERAKELQAQQDAIFAAVPVPARAAGLTAPGSRVPAELSQPVPVAPPATPIATPAATPAATPAATPAATRLPVG
>A0A640U623_9ACTN
MNTHRTPHRLVSRAATAAAMATALGLGAVPTATAAPSAAPLTARPTGLDGGWHHDGLHLTAAENKKVDGFAARARRAERTISPAVRAAARISHAELVGFDQRLKSPDSLKRKVATRLRETPGQTVDAALRTINDAVRFTLQWPAGTYSQGVHTAAGLLSTWGNDSARWTNTWNRPAGYKAINSVWRAPRSGQLFEVQFHTPESKAAQLETHKLYEEQRLPGTPPARVRELQEQQNAIFAAVPVPPGAGRLTAPARRLSPDPARRLPAPAPAPAG
>A0A1V0U1X4_9ACTN
MAGALALGAVHTATAAAPSAAQTRTTDPGGGWQQDGLSLNAAENKAVDAFAARAQRAARTISPQVRAAALLSHAALIGFDHRLKSPDSLKRKVATKLQEHPGQSVGQALGSINDAVRFTLQWPDSKYSSGVTTAARLLSDWGNDSARWSNTWHRPTGYKAINSAWRAPHSHQLFEVQFHTPESKCAQQETHKLYEEQRLPGTPPERVRELQEQQNALFAAVPVPPGARQLTAPTHRLPAPDPARRLPAALTA
>A0A1Y2NG50_STRPT
MNTHRTPHRLVSRAATAAALATALGLGAVPTATAAPSAAPLTARPTGLDGGWHHDGLHLTAAENKKVDGFAARARRAERTISPAVRAAARISHAELVGFDQRLKSPDSLKRKVATRLRETPGQTVDAALRTINDAVRFTLQWPAGTYSQGVHTAAGLLSTWGNDSARWTNTWNRPAGYKAVNSVWRAPRSGQLFEVQFHTPESKAAQLETHKLYEEQRLPGTPPARVRELQEQQNAIFAAVPVPPGAGRLTAPARRLSPDPARRLPAPAPAPAG
>A0A445NG77_STRNE
MGTLVRGRRGAVAAALAAALGAGMAPTAAWAAAGPADGAGRTSKSAARDDGWRGDGLELGAADNSAVDAFLKQAEQAEKEISPRVRAAAVLSEAELIGFDQRLKSPDSLKRKVATSMKETPGQTVNQALDTMKDSVRYTLQWPDGKYTTGVTLAASLLSAWGDDSVKWSNTWDRPKGYKGINSAWREPRWGHAYEVQFHTPASKKAQLDTHRIYEEQRLPGTPPERVKELQAQQDAIFAAVPVPAGAAGLAAPGSRVPAGLSQPVPVPPPGAPAATKLPVG
>A0A640SYL0_9ACTN
MNTHRTPHRLVSRAATAAALATALGLGTVPTATAAPSAAPLTARPTGLDGGWHHDGLHLTAAENKKVDGFAARARRAERTISPAVRAAARISHAELVGFDQRLKSPDSLKRKVATRLRETPGQTVDAALRTINDAVRFTLQWPAGTYSQGVHTAAGLLSTWGNDSARWTNTWNRPAGYKAINSVWRAPRSGQLFEVQFHTPESKAAQLETHKLYEEQRLPGTPPARVRELQEQQNAIFAAVPVPPGAGRLTAPARRLPSPDPARRLPAPAPAPAG
>A0A0L8MHE7_9ACTN
MNTHRTARRLVTRAATAAALATALGLGAVPAATATGPSAAAPSVRPADTDPDGSWHQDGLRLKAADNKKVDAFVLRARRAERAISPGVRAAARISHADLIGFDQRLKSPDSLKRKVATSMQESPGRSVDTSLGMINDAVRFTLQWPADQYSQGVHTAAGLLSAWGNDSTRWANTWNRTAGYKAINSAWRAPRSHQLFEVQFHTPESKAAQLETHKLYEEQRLPGTPRERVRELQEQQNAIFAAVPVPPGAERLTAPDRRLPAPDPARRLPAPAHAPAA
>A0A640SKB5_9ACTN
MNTHRTARRIVTRAATAAALATALGLGAVHTATASAASSAPVSVRPSGTDPDGGWHQNGLRLKAADNKKVDAFVHRARNAERAISPEVRAAARISHAELIGFDQRLKSPDSLKRKVATWMRESPGQTVDESLSMINDSVRFTLQWPAGSYSQGVHTASGLLSAWGNDSTRWANTWNRTAGYKAINSAWRAPRSHQLFEVQFHTPESKAAQLETHKLYEEQRLPGTPPARVRELQAQQNAIFAAVPVPPGAERLTAPTRRLSPDPARRLPVPGR
>A0A6H1K357_9ACTN
MNTHRTPRRLVSRAATAAALATALGLGAVPTATAAPSAAPLTARPTGLDGGWHQDGLHLTAAENKKVDGFAARARRAERTISPAVRAAARISHAELVGFDQRLKSPDSLKRKVATRLRETPGQTVDAALRTINDAVRFTLQWPAGTYSQGVHTAAGLLSTWGNDSARWTNTWNRTGYKAINSVWRAPRSGQLFEVQFHTPESKAAQLETHKLYEEQRLPGTPPAQVRELQEQQNAIFAAVPVPPGAERLTAPARRLSPDPARRLPVPAPAPAG
>A0A3B0BD13_9ACTN
MITNRTAPRLAAVAALAAALSAGPVQSALADGRAGSHPVSAGKTVAAAGAAEPDKANKADRFRDDKGGWKGDGLSLNAADNKKVDEFLARARSAEQTVSPEMQAVARISHATLIGFDHRLKSPDSLKRKVATAMKETPGQTVDATLARISDSVRYTLQWPDGSYTNGVTIASSALSLWGNDSVKWANTWGRKHGYKAINAAWRDPHSRHVFEVQFHTPSSKWAQEATHKLYEEQRLPTTSPERARELQEQQNAIFESVPVPDGAEDLTLPAAPAQGRQEPARTLPAPVDQPAAAA
>A0A553ZNJ3_9ACTN
MTALRPLTLALTGAALAAALGLGAAHPAAAGPVTPRTTAVSNDALHRTAPGGGWNQDGLHLDAADNAAVDAYAARARTAERSISPQIRAAARLSHAELVGFDQRLKSPDSLKRKVATWMGEERGRTVGQSLSRINDAVRFTLQWPGKRYTAGVTAASALLSSWGNDSTKWSNTWQRRTGYKAVNSGWRAPRSGQLFEVQFHTPESKAAQLETHKLYEEQRLPGTSPERARELQEQQNALFAAVPV
>A0A7X6D1W4_9ACTN
MTFRRIRVRRALGTAAVLSALLAPAAAAVQPSPAATARTVQEPAPEPAWEGEGLTLDSEENAAVDAYLDRAAEAERRISPQLLRVAELTAAELVGFDNRLKTEGSLKRKVATWLDESPEKSVDDVLGEINDSVRYTLQWEDEGYTEGVADAADLLSAWRNAPVRWSNTWGSTGRYQAVNSTWREPAAGHPYEVQFHTPASRAAATLTHPLYEEERLPSTSPERAAELREQQALIFGAVPVPEGAERLAAPGVSSPATRPVPMPVG
>A0A2T7T9W2_9ACTN
MTMMRRAAAAALGTALAATLNLTAAHAVTTTAGGTAVKNAPLAAPVPAPAPAPELDEGWRGDGLSLSPAENNAVEEFLGKARRTEAVISPRLRNIARLSNAELAGFDQRLKSPDSLKRKVATSLVDHPGQNIDQALAGIGDSLRYTFQWPTDRYTDGVTLAATFVSAWQGPAVRWKNTWGGKTGYKGINTNWDESSSQHRFEIQFHTPESRDAAVSTHRLYEEQRLPGTSPERARELRRQMDEIFGAVPVPAGAAQLAAP
>A0A3L8IM39_9ACTN
MSINRTLHHAAAATALTAALGTASLPGAFAQGPHPAPSGKAAAARAQQRADGGGWRGDGLSLSASENRKVDEFLARTREAEQAISPEMRAVAVAGHATLIGFDQRLKSEDALKRSVASSLRSGQNVDAALARIGDSLSYTLEWPDGRYTKGVGAASSMLASWGNDNVRWANAWGRENGAKGIGSSWRDPQSGHVFEVQFHTPSSKWAQDVTRKLREEQRLRGTSAERARELQEQQEAIFASIPVPDGAPTLGAPPARRPVTASRTVPSAP
>A0A1Z2LBA7_9ACTN
MITNRTATPLAAAVALAVLGVGPVPGAAAEGADDPVLDATDAKKVDEFLERAKETEQAVSPELKAVALISRATLVGFDDRLSSAGSVRRKVAALMKRTPGQTVEAALAKIEDSVHYTLQWPDGRYTDGVKAASAALVGWDNDSVRWSNTWGRKNSRKAIDSAWRDRRSGHTFAVRFHTPSSRWAQEAARKLQGERRRPGTQPDRVKELRRQQEAIFTSVPVPEGAERLAAPASPPPAATPAPAAPPAPEPAPVPAPVPVPAPTPSEPAAGPAPGSA
>A0A7K2Z0D0_9ACTN
MTMIRRAVTTTVGATLAAIASLAPMPTATAADLTSPHRAVSDRRAADRQLADHSVTYQPISDVGWQGEGLSLSAGDNRAVEDFLDRAREAEAVVGPRLRRIAAICNAEVVGFDARLKTPDSLKRKVATSLLRNPDKTVDEALVDLNDSVRYTLQWPTEEYTAGVRLASTLFHAFDAEPTRWKNTWGNPSGYQGVNSNWRDVGTEHVFEVQLHTPDSRHAAVVTHGLYQEQRLPGTSEDRVRELQRLQNRLFGSGPVPEGAADLLAPGLVEA
>A0A2N8NPZ8_STREU
MITNRTATPLAAAVALAVLGAGPVPGAAAEGSDDPVPDAADAKKVDEFLERAKETEQAVSPELKAVALISRATLVGFDDRLRSAGSVRRTVAALMKRTPGQTVEAALAKIEDSVHYTLQWPDGRYTEGVKAASTALVGWDNDSVRWSNTWGRKDGRKAIDSVWRDRRSGHAFAIRFHTPSSRWAQEAARKLKAEQHRPGTQEDRVKELRRQQEAIFNSVPVPEGAERLAAPASPPPPAKPEPTAVPAPEVTPAPAPAPAPAPAEPTAGPVPVPA
>A0A0M8RS79_STRRM
MKPGGGRPAACSPCRPGTKKPSSQKPSAQPPSTTKPPAKKKQLKADHGWSWQGLTIDAADLRKVNVFLARAKKAERTISPQVRSLARKTKATMVGFNERKRSPESVKRSVARDMQNNPSETVDDALDKVYNSVRYILQWPDASYVKGVKDSTKMLAKWKNANLRWSNTWARARGYKGINTAWRANNSGHPYELQFHTPKSQAAQKRSSKLYEEAHHPRTTGSRRAQLQNQMNRNYASVPCPAGAQLLSAPRRRAMVRPGVTTL
>A0A429INA2_9ACTN
MKPGGGRPAACPPCRPGTKKPSSQKPSAQPPSTTKPPAKKKQLKADHGWSWQGLTIDAADLRKVNVFLARAKKAERTISPQVRSLARKTKATMVGFNERKRSPESIKRSVARDMQNNPSETMDDALDKVYNSVRYILQWPDASYVKGVKDSTKMLAKWKNANLRWSNTWARARGYKGINTAWRANNSGHPYELQFHTPKSQAAQKRSSKLYEEAHHPRTTGSRRAQLQNQMNRNYASVPCPAGAQLLSAPRRRAMVRPGVTTL
>L8EKG7_STRR1
MKPGGGRPAACPPCRPGTKKPPSQKPSTQPPSTTKPPAKKKQLKADHGWSWQGLTIDAADLRKVNVFLARAKKAERTISPQVRSLARKTKATMVGFNERKRSPESIKRSVARDMQNNPSETMDDALDKVYNSVRYILQWPDASYVKGVKDSTKMLAKWKNANLRWSNTWARARGYKGINTAWRANNSGHPYELQFHTPKSQAAQKRSSKLYEEAHHPRTTGSRRAQLQNQMNRNYASVPCPAGAQLLSAPRRRAMVRPGVTTL
>A0A5P2XYQ8_STRRM
MKPGGGRPAACPPCRPGTKKPPSQKPSTQPPSTTKPPAKKKQLKADHGWSWQGLTIDAADLRKVNVFLARAKKAERTISPQVRSLARKTKATMVGFNERKRSPESIKRSVARDMQNNPSETMDDALDKVYNSVRYILQWPDASYVKGVKDSTKMLAKWKNANLRWSNTWARARGYKGINTAWRANNSGHPYELQFHTPKSQAAQKRSSKLYEEAHHPRTTGSRRAQLQNQMNRNYASVPCPAGAQLLSAPRRRAMVRPGVTTL
>A0A429I3L0_9ACTN
MKPGGGRPAACPPCRPGTKKPPSQKPSAQPPSTTKPPAKKKQLKADHGWSWQGLTIDAADLRKVNVFLARAKKAERTISPQVRSLARKTKATMVGFNERKRSPESIKRSVARDMQNNPSETMDDALDKVYNSVRYILQWPDASYVKGVKDSTKMLAKWKNANLRWSNTWARARGYKGINTAWRANNSGHPYELQFHTPKSQAAQKRSSKLYEEAHHPRTTGSRRAQLQNQMNRNYASVPCPAGAQLLSAPRRRAMVRPGVTTL
>A0A8A1UVC1_STRR1
MHATDLPCPQSKGRQKSADSCPTPSAGKPAAKKPAAKKPAANKQAPQKPRRKKQAAKKPRPKKQAVRKPSGGRPAGCPPCQSALGKTAAKEPAAKKQMPRKPRPKKEAAKKPRPKKQAAMKPGGGRPAACPPCRPGTKKPPSQKPSTQPPSTTKPPAKKKQLKADHGWSWQGLTIDAADLRKVNVFLARAKKAERTISPQVRSLARKTKATMVGFNERKRSPESIKRSVARDMQNNPSETMDDALDKVYNSVRYILQWPDASYVKGVKDSTKMLAKWKNANLRWSNTWARARGYKGINTAWRANNSGHPYELQFHTPKSQAAQKRSSKLYEEAHHPRTTGSRRAQLQNQMNRNYASVPCPAGAQLLSAPRRRAMVRPGVTTL
>A0A6I6KH51_STRRM
MHATDLPCPQSKGRQKSADSCPTPSAGKPAAKKPAAKKPAANKQAPQKPRRKKQAAKKPRPKKQAVRKPSGGRPAGCPPCQSALGKTAAKEPAAKKQMPRKPRPKKEAAKKPRPKKQAAMKPGGGRPAACPPCRPGTKKPPSQKPSTQPPSTTKPPAKKKQLKADHGWSWQGLTIDAADLRKVNVFLARAKKAERTISPQVRSLARKTKATMVGFNERKRSPESIKRSVARDMQNNPSETMDDALDKVYNSVRYILQWPDASYVKGVKDSTKMLAKWKNANLRWSNTWARARGYKGINTAWRANNSGHPYELQFHTPKSQAAQKRSSKLYEEAHHPRTTGSRRAQLQNQMNRNYASVPCPAGAQLLSAPRRRAMVRPGVTTL
>A0A8A7JLP4_STRRM
MHATDLPCPQSKGRQKSADSCPTPSAGKPAAKKPAAKKPAANKQAPQKPRRKKQAAKKPRPKKQAVRKPSGGRPAGCPPCQSALGKTAAKEPAAKKQMPRKPRPKKEAAKKPRPKKQAAMKPGGGRPAACPPCRPGTKKPPSQKPSTQPPSTTKPPAKKKQLKADHGWSWQGLTIDAADLRKVNVFLARAKKAERTISPQVRSLARKTKATMVGFNERKRSPESIKRSVARDMQNNPSETMDDALDKVYNSVRYILQWPDASYVKGVKDSTKMLAKWKNANLRWSNTWARARGYKGINTAWRANNSGHPYELQFHTPKSQAAQKRSSKLYEEAHHPRTTGSRRAQLQNQMNRNYASVPCPAGAQLLSAPRRRAMVRPGVTTL
>A0A7K2R7D5_9ACTN
MHATDLPCPQSKGRQKSADSCPTPSAGKPAAKKPAAKKPAANKQAPQKPRRKKQAAKKPRPKKQAVRKPSGGRPAGCPPCQSALGKTAAKEPAAKKQMPRKPRPKKEAAKKPRPKKQAAMKPGGGRPAACPPCRPGTKKPPSQKPSTQPPSTTKPPAKKKQLKADHGWSWQGLTIDAADLRKVNVFLARAKKAERTISPQVRSLARKTKATMVGFNERKRSPESIKRSVARDMQNNPSETMDDALDKVYNSVRYILQWPDASYVKGVKDSTKMLAKWKNANLRWSNTWARARGYKGINTAWRANNSGHPYELQFHTPKSQAAQKRSSKLYEEAHHPRTTGSRRAQLQNQMNRNYASVPCPAGAQLLSAPRRRAMVRPGVTTL
>A0A0M8QNX4_STRRM
MKPGGGRPAGCPPCQSAPRKPGTKKPGARKPGAQEPSTQRPPAQKLPAKRPPAKKPPAKKKQLKADHGWSWQGLTIDAADLRKVNVFLARAKKAERTISPQMRSLARKTKATMVGFNERKRSPESVKRSVARDMQNNPSETVDDALDKIYNSVRYILQWPDASYVKGVKDSTKMLAKWKNANLRWSNTWARARGYKGINTAWRANNSGHPYELQFHTPKSQAAQKRSSRLYEEAHHPRTTGSRRAQLQTQMNRNYASVPCPAGAQLLSAPRRRAMVRPGVTTL
>A0A0L8MMF1_9ACTN
MKPGGGRPAGCPPCQSAPRKPATKKPGAKKPSTQRPPAQKLPAQKPPTQKPPTQKPPAKKPPAKKKQLKRGHGWSWQGLYIDAADLRKVNVFLARAKKAERTISPQMRSIARKTKATMVGFNERKRSPESVKRSVARDMQNNPTETVDDALDKIYNSVRYILQWPDASYVKGVKDSTKMLAKWKNANLRWSNTWARPRGYKGINTAWRANDSGHPYELQFHTPKSQAAQKRSSKLYEEAHHPRTTGSRRAQLQNQMNRNYASVPCPAGAQLLSAPRRRAMERPGVTTL
>A0A401W6E4_STRRY
MKIHRAHTFRAVAWTVTATALASTLSLGPVAAAEPACPPAEPRKPAPVCPAPSAKKQAPKKHAAKKQAAKKQTAKKQPPRKTAAKKQAARKQAARKQAARKQAPQAPTAACRPPRPKPKPAATCQAAPRKPAAKKPAAKQPAAGKPSAQKPAAQQPSPQKPTTQRPPRKRPPAKRPPAKKPPAQRKQLKKDHGWRYEGLYIDAADLRKVNVFLARARKAERTISPQVRSIARRTKATVVGYEDRLRKPESVKRAVARTMQGNPTMTADEALGRINDSVRYILQWPDKSYVKGVQDTTKLLAGWKNANLRWSNTWARPRGYKGINTAWRANNSGHPYELQFHTPKSRAAQRKSRALYEEAHRSRTTSQRRAQIQGEMNRIYATVPCPAGSQLLNGPRRRSAERKVVNGRPYVRSVPVMADNLFTAYEPPKQ
>A0A7U9KWK6_9ACTN
MRIHRAHTFRAVAWTVTAAALASTLSLGPAAAAEPDCPPAEPRQTPANTCPVPPAKKQPAKKQAAKKQAPKKTAAKKQASDKQAAARKQAARKQAADKQAARKQAAKKQAARKQAAEKQAARKQSPQAPTAACRPPRPKPKPADSCQTTPRKPAAKKPAREQPAAKKPSAQKPTTQRPPRKRPPAKRPPAKKPPAQRKQLKQDHGWRSEGLYIDAADLRKVNVFLARARKAERTISPQVRSIARRTNATVVSFDERLRKPESVKRAVARTMQGDPTMTAEDALARINNSVRYILQWPDRSYVKGVQDTTKLLAGWKNANLRWSNTWARPRGYKAINSAWRANNSGHPYELQFHTPKSRAAQRRIRPLYEESHRSRTTSQRRAQIQGEMNRIYATVPCPAGSQLLNGPRRRSAERRVVNGRQYVRSVPVMARNTFMGHEPLKP
>A0A022MBK5_9ACTN
MPDGSWAGENGLHLDPEANRVADEFMDRSKKAEPDITQSMQSVASRVDEGKLIGLEYRLKGADSLKRKLATDLFENIGRRPDEVLGGIKDSIRYTMEVPVERYTHGVQQAIDELQAKGFENVTYKNTWDSAGYKGINSTWRDPVSGQAFEVQFHTADSFTAKMDGHILYEKERLPGVSPEELAVIKVEQTELFGRVPVPHGAADIRLGAHGSADVVPAISRESGGSAGHAVPPTHEPHGPPHDHQASDLHDPEHSVEPTGHGQGTSHGHQESPGESPYTEGPQGGWSGAGWVEKPDPIHDPDSVVAAEMYEHIRSTENRVELPAISKNTGVDESVLRQVKSHLFRSQHEVAIGPGTTKKGLFTPRRDIGELWFAAREGKLSEEGVQQFKHLMAHEYVESSLMKSGLPYIREYDHLWELDPSDGKYYRPQFPQDVRDAGAHDLAPNDKIGGFRHWRSLGMEHPGVVLADDLSNLDDVVKAIHQQLRSKGLEL
>A0A7T4TXL1_9ACTN
MISAKDIPHFTGDLEQLERHASGLRAHAGALRQAGAATHSRFQGLEAFYEAPEAERLFASTAPVRDRADLFASKVETVAGALDDYAGAVRPIVARLDRLRTRAAAFVASLKTDGGEIDDEWTQDQEKVDEHAALWAEIARAQADFTAAETAANNKITAMVGGTQYVPQGDGVISGPLGARVYGYTAEALEHADKLPWGTPEARTYDTWDYKHHLKDAGVGFKDAFVSTAVGMVDLVSPGAKGDTARKGLGMAVLGLESYLVDPLNQKDGPWNERMAKGRPYAKAFAKGLVGWDDWQDHPGKATGTVIFNGLTLSSGPLGAVAKLAKGGAVAKTAGALAKVGEAIDPIGAAAKTVGVTTRAIPKIAEVTARARAGFGDMPHAGSTSSVWKFSPRSELNLINGKFVHIKDGTPDTTPAPVEPAAHERAPSVAAAGEHQLVGAGMRAPETGTHAGEDLPPQAGHDAAAGGKASPQPEHRPGGSEGLSLGHSRDVPGGTGAAHSDGSAPGSGDAGGPPGSGGSRLPDGPMEPRGNLADGSWEGPQGLALSPRANTATNQFMDRALATEPNITDAIQSAAARVEHGKLNGLDYRLKGEESLKRKVATALLEDARLTPEGALANIKDSLRYTVEIRTKDYSHGVQQAVNDLRTRGFENVTFKNTWEGSGYKGINSTWRDPATGQVFEVQFHTPESFAAKMDTHVLYERERLPGTSDGEVAAIRAEQDSLFSRVPVPHGTDSIRLDVDLRGSASPETADIGLGKQGNESVHANGPPSELSPEQRAVHEGRLRDLAQHHSDDFEQLKQDPDHKGKVKPSEMDEARVALDLREKGKVPDDIQRPPGANQGDLYSPGTGEFYDIKGVHSDWPPLNNVRDKSLPFKGAYDPANNERWVRKLEDQIVTRQRMVILDMRNANQAAIDDVKAIVEQHGWSDRVVWYP
>A0A1B1ASN0_9ACTN
MGDEKKLIDPSGIPHFIGDLATLDTDVMLLTADAGQFRASGSDVHTEFQGLSAFYKAPEAEQLFATTLPVKQKSDAFADDLEKVASALSEYSTEVQPLVKKLDALKADATAFVNSVAGDDHWRKDQDKVDHNNDLWHDVNHTVTAFQDAERAAYNKIMALIGGTKLIADDGSHGENMYGFRADDLDHAKETPWGAPAEREYEGWAWLAHQGKQVWDGVWHDGVIGTVNGLGTLFGADGGHAAGEAWKSLAKLSTASGLTGATMGAWWLVPEDKLPSWLRDARTVHKEAAKGFVAYDQWKTNPARAAGAAGFNILTVVGTEGAGAAVSGAGKAGAATRALSVIGKVSRAADPMTYVGKAGKFAFVKVGDTFTRLKNLQTGAYLDLPEKYGLPESARRIPEDAIPDVDAHGNTVYLTTDGHILNADGSLRQRVDAAAHELSANDHGELDAAARDDHSHELVGAGARAEHGADATRPGGQEPGQPGRNVGDHEASSESRSDGPSGAGSAERSGADGGTGQHGSVGARHSDGESQQSGHTAAGAAESSSGHSRDIPHGTGAAHSHTSVPAGGGGDDTGLLVGGDTRVPDGPMEPRGNLVDGSWEGPQGLRLSPEENAATEHFMRRALATEPRITDAIEAAAGHVEHGKLNGLEYRLKGEDSLKRKVATALLEDVRLAPERALANIRDSLRYTVEIPTKEYSHGVQQAVGELRARGFENVTFKNTWGGSGYKGINSTWRDPSSGQVFEVQFHTPESFVAKMDTHVLYEKGRLPGISSDEFSAIQAAQNDLFDKVPVPRGADSISLDHDLHGGISAHAHDADLGRRGDESVHGNGPPPELTPEQRAAHDAHLNDLAQHYSDDFDQLKQDPDHKGKVKPSEMDEARVALDLREDRKVPTDIRRPPGANQGDLYSPSTGEFYDIKGVHSDWPPLNNVRDKTLPFKGAYDPANNQGWVRKLEDQIVTKGRMVILDMRNANQAAIDDVKSIVEQHGWSDRVVWYP
>A0A6B1NLG5_9ACTN
AWTGLAKLATGLAITATPFGAAYWATPDKDLPSWLRDSRTAMKETGKALVAWDEWGKNPARAAGGVTFNVLTTVFTGGAGSAAKGGAVAKVLSVTGKVAKVVDPMTYIAKAGKFGVIKVGDLFGNLKNITNGRYADILAGGGKFNIDGTYPKNADLPVVKGNYIEWPGGSRLNLDDGTVIKPDGTTSAAKVELSANDIARLKNTLPHIGETTPAGIKEPALAGAGDRAGHVGDHPATPGTHTPDGTAHDLGPKAAHETPGGPHNSGSTPGTNVPTPHSDLPTGGHGGGTHPGGTGPAGGTGGGGDAGGPPGGGHHLPEGPGEPRGNLPDGSWEGPQGLHLDPHANAAADQFMHRAEGAEPGITDAVRSAADRVDHGKLNGLEYRLKGEDSLKRKIATALLDDPMLRPEDALANVKDSLRYTVELPAKDYAHGVQQAVDDFRGRGFENVTFKNTWDSAGYKGINSTWRDPVSGQVFEVQFHTPESFTAKMDGHVLYEKERLPGISHDELAAIRAEQSDLFGKVPVPHGAGDLHIDLGHEPHGSPLPETPHVDHGQHGNASVHGNGPPAELTPAERATSDSHLQALEKKYADDFDVLKQDPDHKGKIKPSEMDEARIALDMRESGKVPSDIQRPPGANQGDLYSPGTGEYYDIKGVHSDWPPLNDVRDKSLPFKGAYDPANNGKWVKKLEDQIVKRKRVVILDMRNADQAAIDDVRAIVEDHGWSDRVVWYP
>A0A1K2D3L3_STRAR
MIKPEAIPQYTGDLGQLEKDHASLKTDAGHIRDTGSSVHTHFQALSAYYKAPEAEQLFASTKPVQDRADGFADDLEKVASSLSDYATEIRPLVTKLAQLKTDATTFVNDNKDDDEWEYDGDKVEEHNKLRDDITATVAAFWAAERTCHNKITALFGGTQMVAGDGSERKDQYGFNADDLKNAKLPWGDPVEEKHHWYEVGHWVKSFVWDGLIVDGIWGTIKGLGTLVGFGGWDAMGQAWKGLAQLATGLVISAVPGASTLFWTLPDDKLPSWLRDSRTAMKETGKALVAWDEWGKNPGRAAGAVTFNVLTTVFTGGAGGAAAGAGKAGAVAKVLSVAGKAGKVIDPMTYIAKGAGAGLSKIGDITKGLKGITNIEIPRLPDDAISLPEGTIHLPDGTVHLPEGAAIPEGGVKLPDGNVKLPDGVPVLPEGTTKLPTHADVPVQYFDNEGNLLDEHGDIVQKADDAAVEPSPDVTHTDTPHTNSPVREPALVGVGAHTADVSAHVGDNAVHLGGDLGDTGRFGNDLPASHTGDHLPGGHTDDLGRGPSAGHEPSTGGHHGDGNGGHGGGHDGPGSHGHDGPSTGGDHVPDGPGSDLPGPPHGGDGGVPGGVVPDGPRGNLSDGSWAGENGLRLDREANAAADDFMRRSTEAEPRITESMQGIAGKVDNGKLIGLEYRLKGEDSLKRKLATDMLEDVGMDPARALGDIKDSIRYTMEVPSNSYTHGVQQAIDDLQAKGFENVTFKNTWDSTGYKGINSTWRDPISGQTFELQFHTADSFAAKMDGHVLYEKERLPGVSPDELAAIKAEQSELFGKVPVPHDAGAITIGGRSVDDVVSALGRDVDSTAHGVGSVGDDVGRLGDDAAHVGDDATHVGDDAADAGDDAADGARADDDGGPYTHGPNGGWSGAGWVHQPSDYAAGIYEQLRATPNHVDLPEMARNTGVDESVLREVKSHMIRSQHDVVVQPGDVRRGLFTPRDDIAAMWDGARKGTLSEAKIAEFKNLMTHEYVESQLMKSGLPYLHDQTGLWRLDEDGTYSRRSPKSLSAAGAHDLSPNPVRGGFGGAWQRLGLKHPKVTLADDLSNIDDLVKGIFQELRAKGLDLK
>A0A1C4KSX1_9ACTN
MSDDQPVNLEGIPVFTGNLALLDTKVTALTKDGAKISSAASDIHSSFGGLQAFYKAPEADQLFATTKPVADRGASLKSDLATITSALSTYSDDAYPLVEKLKRLKRDAGAFLVKANADDKWREDGGLVEENNNRRDEIAETWAAFQAVERACHNKIISLVPGGKQLKVDDGSGGKGMYGYDAEALKHAKGLPWGDPVKESTPWYHIHEHLWDFGKGLVVDGVWGTIKGLGTLVGTDGWDAMKQAWTGLAKLGTGILISATPLAAAFWLAPEDKLPSWLRDSRTAMKETGKALLAWDQWSENPSRAAGAVTFNVVTTVFTGGTGGAVAGGGKAALAAKALSFAGKAGRAIDPMTYLFKGAGAGLTKISDVMAGLKGMGNIEIPTLPPGTITLPDGGFKLADGTLHLPEGAAVPDGAFEVPKGAVRLPEGMDIPAGAVDLGDGVVRLPEGMAPPAGSLPIPEGALKLPEGTTALPENTVRLTDLDGNAVHIDAQGNLLKEDGTLKQHHSAAPDGNPADNAPIRTDTDTPLPRTPAEESALVGAGARTGGDHIRLGSDFGDTGRLGDDVSRTGDDGSRSGPAGHVSSGGLGDNLTPGGHAEGVSHGPSASHEHLTGNHSDGTGGGGSHDGPADSDGTAAGDGGHVSGGSGSDVPPISHGDGFGDPGAVGPTGPRGNLPDGSWSGENGLRLDREANAAADDFMRRSVAAEPRITESMQGIAGRVDDGKLIGLEYRLKGDDSLKRKLATDLLEDSAVAPSRVLADIKDSIRYTMEIPGRSYTHGVRQAINDLQAKGFENITFKNTWDSAGYKGINSTWRDPVSGQAFELQFHTADSFVAKMDGHALYERERLPGNSPDELAAIRAEQSELFGRVPIPRDAGAIRLGAHGADDLTSVFGKDAASGPGELPSVADDAGGLTDDAMDRAGGRADDAPESTGPTYTDGPGGGWGGAGWVERPSDYAAGIYDSLRATPNHIDIPVMSRNTGIDESVLRQVKSHMMRSQHDVVIQPGEWKRGRFTPRDDIADLWDGARKGTLNQAQIKEFRNLMTHEYVESRLMKAGLPYLQDQAGLWRREPDGTYSGGGRYSPKSLSAAGAHDLAPNPVRGGFGTAWQKLGLKHPKTKLAADLSNLDDFVKDVFQELRDKGLELK
>A0A1H9Q8V3_9ACTN
MKWSNTWGREKGYKAVNSAWTAPRSGHVLEVQFHTPGGKQAQLRTHKLYEEQRLPSTSPARAQELQREQDRIFAAVPVPEGAAALQPPTEVVARPGATVPGRGAEVTAPVR
>A0A401RAR2_STRA9
MSDAPVDPSEVPVFTGDLDLLESKVKSLSHSGPKVETAGSDVHKSFGGLSAFYKAPEAEQLFGVTKPVADKAHGVSHDMSVIAGALGTYAREIRPLVHQLQQLKQDAAAFRHRVDSSDDDWREDGDLTDENLARRNKIAEVWAAFQAAERDCYAKIVGLVGGKALHAIDASHKNGYGYDAETLKQSKSLPWGDAVEESVPWWKVWRHAYDFGKGVVVDGVWGTIKGLGTLIGLDGGDAAGQAWANLAKLQTGISLITMPLLAPAYVMAPGHMLPSWLRESRTAMLDTGKAFVAWDQWDSNSPRAAGAVTFNVVTAIFTRGGGAAVEGAGKAAAAVKALSFAGKVGHAIDPMTYVFKGAGAGLSKIGDLVAHFKSTGHVEVPKISEGAYSLPEGATKLPDGTVQLPKGTAVPEGATKLPEGRIKLPEGTVTLPPKTVKDPFTGNYTDAAGHLYDKDGSPLQHADDAPKGKPTHSATGEDNPRTETPVRQDQPILATVGGRGDDVTHIGSDISAPTHAGDNAGTRPIGGTANHMPTNSHTSGGGGGTPRTPDTGGLDNSTSAAGHATDSGGTGSAGHGSGDGTSTPHQGDGPSHTGDHISGSAGEDHAPGSSGADTPLGDHGASSPDGPRGDLPDGSWAGENGLVLDREANAAADDFMRRSAEAEPRITESMQDIAGKADNGKLIGLEYRLKGEDSFKRKLATDMLEDIGMDHGQALRDIKDSIRYTMEVPSKGYAHGVQQAINDLQARGFENVTFKNTWNSVGYKGINSTWRDPVSGQVFELQFHTAESFTAKMDGHVLYEKERLPGVSPQEVAAIKAEQAELFGKVPVPHDAGAIRIGAHGSDDVAAALGKDLDSTAHDLGSVGDDVGGLGDDAAHTSGLGDDAPNVAGDAERPYTHGPKGGWGGAGWVERPSTYAAGVYDSLRATPNHVDVPAMARHTGLNEDVIRQVKTHMIKQQHDVVIRPGESRRGLFTPRDDLAALWDGARKGTLDADQIAEFKHLMTHEYVESRLMKGGLPYLRDETGLWRWGDDGEFDGRRSPKSLSAAGAHDLAPNPVRGGFGTQWQKLGLRHPKTALAADLSNIDDFVKDIVQELRAKGLDLK
>A0A7K3AHK4_9ACTN
MRSHTAQHDGDGIPSSSGDGGTPPAYENGSGGPGAFVPDGPRGDLPDGSWAGENGLRLDREANSAADDFINRSIDAEPGITDALQGIAGKINDGRLIGLEYRLKGDESLKRKLATDLLEDSAVAPSRVLEDIKDSIRYTMEIPSNNYTHGVQQAVTDLQAKGFENVTFKNTWESAGYKGINSTWRDPVSGRIFEVQFHTADSFVAKMDGHALYERERLPGNTPRQLAAIRAAQSELFGKVPVPRDAGGIKLGAHGTDVVASNVGRDVDPTPGDLPSVADDTGGLSYNSADAAEYRAGEAPDGLTSGTTDGSGSGWGGAGWVEQPSVYAAGVYESLRATPNHIDIPAMSRNTGIDKSVLRQVKSHMIRSQYDIVVGPGDWRRGSFTPRDDLADLWDGARKGTLNEAQIKEFRNLMTHEYVESQLMKAGLPYLKDQAGLWRREADGTYVDGGRYSPKSLSAAGAHDLAPHPVRGGFGSAWQKLGLRHPKTKLAPDLSNLDDFVKDVFQELRAKGLNLK
>A0A1G9D3U8_9ACTN
MISPSAIPQFTGDLATLETAVTNLGKDAGAIRKTGADVHSQFQGLSAYYTAPEAEQLFATTKPVADRADAFGDDLEKVGKALSEYAAEVKPIAEKLKQLKLDAAAFVESVKDDDEWKYDGDKIEKHNGIQADVTAAVAAFWAAERACANKITALFGGTQFVANDGSNKENMYGYSADDLKNAKVPWGTPEEESHHWYEVGHWVKSFVWDGLIVDGIWGTIKGLGTLVGFQGLDAMGQAWKGLAQLATGLLVMSVPVVGAAYMMAPDDKLPSWLRDSRTAVKETGKALVAWDEWGKNPARAAGAVTFNVVTTVFTGGAGAGVSGAGKAGAVAKTLSALSKTGKAIDPMTYITKAGGAGLSKLGDVMAGLKGVGNIDIPPLPASTFQLPEGALKLPDGTFEIPPGATVPDGAVKVSDTTFKLPEGAVTVPEGTVKLPTEAGVPAQYMDPKGNILDGRGSVIQHADDAPRGLDLDARPAELPRIETPVREPALVGAVPNTADNVAHVGDDLGDTGRVGSDVTGPTGQAGDSLPGGGADELGRGPSASHETPTGGGHTDGPGGGDHTPAGDHTPGSGGDHTPAGLGDDQLPSDPGGELPPPPHGGGPDLPGSAVPDGPQGNLPDGSWVGENGLRLDPEANAAADDFMRRSAEAEPRITESMQSIAGDVDGGRLLGLEYRLKGEDSLKRKLATDMLEDIGVRPGQALGDIKDSVRYTMEVPAGNYTHGVQQAVDQLQARGFENVTFKNTWDSAGYKGINSTWRDPVSGTTFEMQFHTADSFKAKMDGHVLYEKERLPGVSKDELAAIRAEQADLFGKVPVPRDAGAIRLGGHGLDDVASGLGREPGSVADDLGRTVDDVSDVGDDAARAGDDAAQAGDDAAGQADEAAEAPRGDEGPYTRGPDGGWSGAGWVTDPPSAYSAGVYESLRATPNHIDVPVMSRNTGVHESVIREVKTHMIRAQHDVVVGPGDVRHGRFTPRDDIADLWDGARKGTLTPEQKLEFKHLMTHEYVESRLMKGGLPYLKDHSGSWWRNPDGTPAGHKSPKSLSAAGAHDLAPNPARGGFGTAWQKLGLKHPRTPLADDLSNIDDFVNDIVKELRAKGLNIK
>A0A212SPF4_9ACTN
MGGSDTVRLGSDLGDAGRIGDDLGRTGDGFRDRAPLGSRTDEPGHSPSASHASSAGGHGDGPGGGHDNATVRSHTAQHDGDGIPSSSGDGGTPPAYENGSGGPGAFVPDGPRGDLPDGSWAGENGLRLDREANSAADDFINRSIDAEPGITDALQGIAGKINDGRLIGLEYRLKGDESLKRKLATDLLEDSAVAPSRVLEDIKDSIRYTMEIPSNNYTHGVQQAVTDLQAKGFENVTFKNTWESAGYKGINSTWRDPVSGRIFEVQFHTADSFVAKMDGHALYERERLPGNTPRQLAAIRAAQSELFGKVPVPRDAGGIKLGAHGTDVVASNVGRDVDPTPGDLPSVADDTGGLSYNSADAAEYRAGEAPDGLTSGTTDGSGSGWGGAGWVEQPSVYAAGVYESLRATPNHIDIPAMSRNTGIDKSVLRQVKSHMIRSQYDIVVGPGDWRRGSFTPRDDLADLWDGARKGTLNEAQIKEFRNLMTHEYVESQLMKAGLPYLKDQAGLWRREADGTYVDGGRYSPKSLSAAGAHDLAPHPVRGGFGSAWQKLGLRHPKTKLAPDLSNLDDFVKDVFQELRAKGLNLK
>A0A7Z0TG48_9ACTN
MRRSQEAEPRITESMQAITGRVDDGKLTGLEYRLKGEDSLKRKLATDMLDDIGMDHTRMLSDIKDSIRYTMEVPARNYADGVQRAVNDLHARGFENVTFKNTWDSPGYKGINSTWRDPVSGQVFELQFHTADSFAAKMDGHVLYEKERLPGVPPDELAAIRLEQSELFGRVPVPHGAGDIRVGGQAAADAASALGRELDAAAGQVDSLGDDLGRADSETPHTDPHAPERGTDGDGGAGDGLGGSPYTDGPNGGWSGAGWVDQPSEHAGRIYESLRATPNHVDVPQMARNTGVSESVIRDVKTHMIRSQHDVVVGPGEWKRGLFTPRDDIANLWDGARKGTLTPDQIREFKNLMSHEYVESQLMKRGLPYLRDERGLWRFGDDGTVDGRRSPKSLSAAGAHDLSPNPVRGGFGMAWQKLGLRHPQTQLADDLSNIDDFVKDIVQELKAKGLDLK
>A0A2N8NYF2_STREU
MSGDTGGWQGDAAKSEDHLRLTADENRLVTQRWEAAREARGRLDGIMGDVQERSAASHGGKLEGLDYSLKGLDSFRRKVAVAVGRGKDAEKVVDKVDDLNRYTLTFEAEGYTEGVQRTYAQLRERGYEPASETNTWEDPVYKGVNTSWRHPETREKFELQFHTPESFQAKSDNHELYELARSGSFEKFNTKQRPTQSEAYQEASDLLQNERYAGVRIPPRVAELRERKVRATLNPAVDPEIVENVRRMEADLRAEHAAVAAGHTPERTPGPAPDANREQVRASSLGAGLGDSLRSEGPGLRERLAAKAAEAPGPLRKAPESTVPDPLPNQSRGRGPSLK
>A0A1Z2L4H7_9ACTN
MSGETGGWQGDAAKSEDHLRLTADENRLVTQRWEAAREARGRLDGIMADVQERSAVSHGGKLEGLDYSLKGLDSFRRKVAVAVGRGKDAEKVCDKVDDLNRYTLTFEAEGYTEGVQRTYAQLRERGYEPTSETNTWEDPVYKGVNTSWQHPETREKFELQFHTPESFKAKSENHELYELARSGTFEKFNTARKPAQSEAYQEASDLLQNERYASVRIPPRVEELRERKVRATLNPAVDPEIVQKVRQMETDLRAQHAAAAGPGPERTSALTPDLNQPDVNQERTRANSLGGGLEESLRSEGPGLRERLAAKAAETPRAQRKAPGTPALDPLPSQSRGQGPSLK
>A0A2A2CYC4_9ACTN
MSGATGGWQGDAAKSEDHLRLTADENRLVTQRWEAAREARGRLDGIMAGVQERSAVSHGGKLEGLEHSLKGLDSFRRKVAVAVGRGKDAEKVCDKVDDLNRYTLTFEAEGYTEGVQRTYAQLRERGYEPTSETNTWEDPVYKGVNTSWRHPETREKFELQFHTPESFKAKSDNHELYELARSGTFEKFNTARKPTQSEAYQEASDLLQNERYADVRIPPRVTELRERKVRATLNPAVDPEIVREVRQMESDLRERHAAAAAGPAPVPAPAPAPDRNQERARANGLGGDLGESLRSEGPGLRERLAAKAAEAPAYQRKSPATPAPDPLPAQSRGRGPSLK
>A0A1A9DNA0_9ACTN
METQVEGSGAWEADETAEPHGESAEDADGRESFAEHLALAEGRDRPDGPGTSEPTPTLEERVMAFRRQSLDRESTLREEMKQVVVAAGGIPGSEQERPETDQDTRTGRERLEDWHRVHLVGLEHATKSADSLRDKFSRYEAAGMSGADIVARIKDALRYTIQLPDDQYSAGAWKAIEALTAQGHELLEVRNFWEDKVYRGVNTSWRDHASELNFEVQFHTPIGFLAKQATHPIYKVQRELDPTKEQDREKMSELQNKQAVFTHFVAVPPGAETIVGPRDREQRDAQGQDQQEGTS
>A0A077K9I9_9ACTN
MSTTEVGAWRGSAEKREQHLELTAEQNRMVTARWETAKEARGSLDGLMRGIEERSARHGGNLEGLDYSLKGLDSFRRKAAVSMKRPGVDAESVCEEVDDLNRYTLTFETDNYVQGTKQTYAELRDRGFEPVSEQNTWEDPVYKGINTAWEHPGTKEKFELQFHTPESFEAKSKNHELYELARSGEFEKYNTEEDPTAAVSYQEASDLLQNERYENVRTPPGVEEVSKRKVRATLNPEVDPEIIDHVRQMETDLKAVHAAGAAAKEQQQTSALGSGLGETLQADGPGLRDRLATKTEPARSPAAQAPAADPLPTQSRGRGRSMA
>A0A3B0BQ06_9ACTN
MTDLADGGWQGDEAKSEQHLKLSAEDNRTVTQFWERAAAARGELDSTMKGLEEQSAARGGRLEGLGYSLKGLDSLRRKVAVPVGKRGDRAEDVCAGIDDLNRYTLTFETDNYVQGTKETYERLREQGYEPLSEQNTWQDPVYKGLNTTWQHKEREERFELQFHTPESFAAKSENHELYELARGGSFDEKSTEKEPNRATAYYQASDLLQNERYANVRTPEGVDELGKVKVRATLNPQVSPEIVAEVRQMEADLKATHAAEAAERARGEAEAKSVGLAMDDPLQAESPDLKNRLATKPASQERRQDPEALSMAPVPTQARGRGPSLK
>A0A2N8P6V9_STRNR
MVQFPTPQSKTAQVETHKLYEEQRLPGIPPGKARALQAQQDAIFAAVPVPAGAERLTGPARRTPVPVSS
>A0A1X1NP07_9ACTN
MIDDTGAWRGEGTDSGFRLTPEQNEVVTDHWQQARQVQAELDRKLRGVQSSVAGRGGRLEGLQYSLKGLDSLRRKVAEPAMRGIRVEKPLRKNNDLHRYTLTFPAEEYTTGTKQVYEQLREQGYRPIPGSEKNTWEDPVYKGLNTTWEHSERPEKFELQFHTPESFRAKMDNHELYEISRAGYFTNKFQNEPELAKEYEQAVDLLQNERYQNVRIPPGVEELGERKVRATLNPAVRPQVIEEVRAYEAEVRAGHSAKAAGAEATEPVETATEPVVEAEVSEDLAALLEDDGPSLRDRITPPGLPAQRTQNAAPSLTDSPLPDLRQGPKGPRL
>A0A221P3D8_9ACTN
MSDEELGWRGQGPEAHLTLTAEQDQLVQALWNRAAQARQGLDNTMRLLRDQSAERGSALVGDKKANGVEEVDYSLKGLDSLRRKVAVDVSRGADINRVLGKVNDLNRYTLTFEPENYTQATQETYARLKAQGYEPMPGSEKNTWQDPVYKGINTTWQNQESGQKFELQFHTPDSFQAKTDNHELYEIARSGHFSQISNGDLELEEEYHQASNLLQNERYQNVVIPPGNEVVGEQKVRAVLDPTVPAERVAEVRKMEAELKEQNARKATERTVPQQGGKRESDRTQGSRSAGIQSRLDALRAKTERPAQAQERSTHQTPQSKAPAQEQNRDAQRDSRRTGRQQSPER
>A0A2N8NYG1_STREU
MSASETTPEHTGSAGWRDDTEPRLALTAEENHVVTARWEAARAAQKQLDALVRSLLDALAGSHGAVWEGKQYRLKGLRAFRREAAAELHEGVPLEKVVAKVNDLNRYTLTFDPAHYTEGVRQTYALLHARGQVIVVGSERNSWEDPVYKGFHATWQQPDGQVRFEIQFHTPESFRAKSENHLLYDLYRSRHTRRSLAGERNATKAHEQAAQAVQSGRYGRTPAKESY
>A0A2A2CVB8_9ACTN
MSAGENTGPVAWRDDTEPRFALTAEENGVVTARWEAARAAREQLDALVRSLLDALAGSHGAVWEGKQYRLKGLRAFRREAAAELLEGVPLEKVVAKVNDLNRYTLTFDPAHYTEGVRQTYALLHARGQVIVVGSERNSWEDPVYKAFHASWQQPDGQVKFEIQFHTPESFRAKSENHLLYDLYRSRHTRPSLAGERNATKAHELAAQAVQSGRHGRTPAKESY
>A0A2S4XW87_9ACTN
MNDQIGWRGNAEKGESHLTLTVADDALVQAAWKQAEAARPAFDAMMREIRDRTNGQGSQLPGDRLSEGVAEVDYSLKTLESLRGKVARELRKDLEATTSEILADMKDLNRYTLLFEAESYTHGVQESFNELRARGFDEIKVQNTWTDPVYKGINSAWEHRETGQRIELQLHTPDSFDVKMANHKLFELARSGALVEEFGREKAGPYIDAANQLMNERYQTCREVNGEKLPIVEPANHEQLAKPFARVELQGIAEEKHFAAVRERAGEPAPAVVPNQSTQQNMSVAQLAELKGGVKNTQTQSAASTQSGTQAAGQAVNPIAGAARQRSVRGNAQSTGNTAAQGPAAQQNAVRPRQLPQQNNNPGRGRGQ
>A0A1Z2L4H2_9ACTN
MSTSETTAGSTGTAAWRDDTEPRLALTAEENAVVTARWEAARAAREHLDALVQSLLDALAGSHGAVWEGKQYRLKGLKAFRREAAAELHEGVTPEKVVAKVNDLNRYTLVFDPAHYTEGVRQTYALLHARGQVIVVGSERNSWEDPVYKAFHASWQQPDGQVKFEIQFHTPESFRAKSENHLLYDLYRSRHTRRSLAGERNATKAHEQAAQAVQSGRYGRTPAKESY
>A0A077K9A9_9ACTN
MSTDKPVGAWQDARPDDARPLALTAEENRLVTARWERARAAHEGLDAVLETLAARLREPYGARLEGKQYRLKGLLAFRRQAAARKRLRVDVAAFARKVSDLNRYTLVLATDHYTAGVQQTYALLHEQGFELVPGSERNTWEDPLYKGFRAAWQRPGGEPRFEIRFHTPGSYSAQSENRLLYDLYRAGRVRGTTDGVEFSKAHEQAAELVQSRRYGMKSGEEGHR
>A0A2V4NIL3_9ACTN
MGEPEAVAALKALRPTRSAGLPRPRWAPFEPAALVAGYGAPACWHAAGRLGPLLDGEPAVTAALLACCPADAEPAGLDQRVKSVPGTCEKVRRLGVKHACTPAAAALRVTDVLRYTLRVTAAQALVPAAAEFISRAGAQGIAFLAARHYYLPGSRYKGLHLVGEEPHRRAVFEVQFHTEQEWELMHGPSHALYEVYRDPRTPRATARSALAELRRLAADLPHPPGLDRLEDPWGPLRACGGCRAAPS
>A0A399GHV5_9ACTN
MKSAGSLARKVATRYQKNPNRSPQEHLNSMTDVVRYTIVSRNTDTVFSDAREMASSLRKLGWTMVEADHSYTEGATYKGLHFLARHPSGETVEIQAHSEQSMAVKDKNHIDYEVSRDLATPIADRVAANERMVARSATLRAPAGIQQAGELGGVPLEVKNR
>A0A6B2TWX9_9ACTN
MAGSTCRWGQAERLSTDSDLHPMEGWLFPTVEGPNRQGDQMPPSGPPGLTDVPEPRDLLHVVTRHGEVNWGADLPTSAEIARLYGVRATVRSLQLLRHAVATEPRITAEFLAALPSTGSQYQLASRIKSPQSLARKLADRPRKGRSDKPPEDILRYTMLTQVPETLVAAARHTADELTKAGWQIQSAMQSYTEGSRYKGIHALIRTPSDERVEVQFHSVASARVKELTTPYYEIERSAAASAEERTGARRECIRLSATLTDPPELTGLSELGGRQVRVNNYSDSRTGNAAKAPALAEGQRHRLGDRSAALTTTDGINR
>A0A3B0BNX7_9ACTN
MTEKKPVTAWKDDASGPGRRVELTADQNRAVTDRWEAARTAHKGLDAAVEAVEQALRDTHGAKLEGKPHRLMGLKAFRRKVALQLEDRVPLEKILRTVRDLNRYTLTFAPNTYTEGVRHTYALLHERGYAIVPGSEQNTWEDPVHKAFRAVWQQPDGPVRFEIVFHTADSHWAKTENQLLYDLYRSNHLRLLGDETDTMAESHEDAAKIIQHQRYSEIPAKESK
