# Supplementary material for: Bacteria export alarmone synthetases that produce (p)ppApp and (p)ppGpp
Source: mBio. 2025 Nov 12;16(12):e02227-25. doi: 10.1128/mbio.02227-25 (PMC12691689; doi:10.1128/mbio.02227-25)
Supplement: File S2 — List of 2,959 Apk1/Tas1 homologs identified using jackhmmer search. [file mbio.02227-25-s0002.txt]

https://www.ebi.ac.uk/Tools/hmmer/download/8EA056C6-DC92-11ED-81EB-F7F0B669042E.2/score

hmmsearch results for job 8EA056C6-DC92-11ED-81EB-F7F0B669042E.2:

Target Num-hits Bias Bit-Score E-value Tax-Id Species Description
================================================================================================================
TAS1_PSEAB 1	2.3	325.0	2.5e-93	208963	Pseudomonas aeruginosa (strain UCBPP-PA14)	(p)ppApp synthetase toxin Tas1      
----------------------------------------------------------------------------------------------------------------	
Target-env-start	Target-env-end	Target-ali-start	Target-ali-end	Query-start	Query-end	E-value 	
----------------------------------------------------------------------------------------------------------------		
230	439	230	439	1	210	
QUERY  larlgkaekgapktqvkkdfdelyskApaakaeldalaksiAkktggevakapvKsreRaleKieneydgdaskikDlaRativvddekilqvaaellergakvkvknksadplGYrglnllvktktgliaEiQvntpemiyakeseelarkllgedtydaiakkagvegGlGHklYeeyRvldpsspeakaiaeksraYYdairksngn
MATCH  +arlg+a+kgapktqv+k f+++y kApaakae+da+a+++A+k+gg+vakap+KsreRa++Ki+n+y+gd++kikDlaR+ti+v+ +k+++vaael++rgakvkv++++adplGY+g+n++++tk+g+++EiQvn+pemiyakese++ar llg+dtyda+a+kagv+gG+GHk+Ye++Rvldp+spea+aiaeksraYYda+rk+ngn
PP     689*************************************************************************************************************************************************************************************************************98
TARGET MARLGNAPKGAPKTQVPKGFEKVYGKAPAAKAEIDAVADGLAAKHGGRVAKAPIKSRERAMQKINNDYKGDPTKIKDLARNTIIVEGDKVNTVAAELANRGAKVKVIDGNADPLGYSGVNSTMNTKAGIPGEIQVNSPEMIYAKESEDMARILLGNDTYDAVAAKAGVPGGQGHKYYEDWRVLDPKSPEAQAIAEKSRAYYDAVRKGNGN
----------------------------------------------------------------------------------------------------------------
================================================================================================================

V6A7K6_PSEAI 1	2.3	324.8	2.7e-93	1306165	Pseudomonas aeruginosa MH27	Uncharacterized protein      
----------------------------------------------------------------------------------------------------------------	
Target-env-start	Target-env-end	Target-ali-start	Target-ali-end	Query-start	Query-end	E-value 	
----------------------------------------------------------------------------------------------------------------		
251	460	251	460	1	210	
QUERY  larlgkaekgapktqvkkdfdelyskApaakaeldalaksiAkktggevakapvKsreRaleKieneydgdaskikDlaRativvddekilqvaaellergakvkvknksadplGYrglnllvktktgliaEiQvntpemiyakeseelarkllgedtydaiakkagvegGlGHklYeeyRvldpsspeakaiaeksraYYdairksngn
MATCH  +arlg+a+kgapktqv+k f+++y kApaakae+da+a+++A+k+gg+vakap+KsreRa++Ki+n+y+gd++kikDlaR+ti+v+ +k+++vaael++rgakvkv++++adplGY+g+n++++tk+g+++EiQvn+pemiyakese++ar llg+dtyda+a+kagv+gG+GHk+Ye++Rvldp+spea+aiaeksraYYda+rk+ngn
PP     689*************************************************************************************************************************************************************************************************************98
TARGET MARLGNAPKGAPKTQVPKGFEKVYGKAPAAKAEIDAVADGLAAKHGGRVAKAPIKSRERAMQKINNDYKGDPTKIKDLARNTIIVEGDKVNTVAAELANRGAKVKVIDGNADPLGYSGVNSTMNTKAGIPGEIQVNSPEMIYAKESEDMARILLGNDTYDAVAAKAGVPGGQGHKYYEDWRVLDPKSPEAQAIAEKSRAYYDAVRKGNGN
----------------------------------------------------------------------------------------------------------------
================================================================================================================

A0A232D9K2_PSEAI 1	2.3	324.8	2.7e-93	287	Pseudomonas aeruginosa	Uncharacterized protein      
----------------------------------------------------------------------------------------------------------------	
Target-env-start	Target-env-end	Target-ali-start	Target-ali-end	Query-start	Query-end	E-value 	
----------------------------------------------------------------------------------------------------------------		
251	460	251	460	1	210	
QUERY  larlgkaekgapktqvkkdfdelyskApaakaeldalaksiAkktggevakapvKsreRaleKieneydgdaskikDlaRativvddekilqvaaellergakvkvknksadplGYrglnllvktktgliaEiQvntpemiyakeseelarkllgedtydaiakkagvegGlGHklYeeyRvldpsspeakaiaeksraYYdairksngn
MATCH  +arlg+a+kgapktqv+k f+++y kApaakae+da+a+++A+k+gg+vakap+KsreRa++Ki+n+y+gd++kikDlaR+ti+v+ +k+++vaael++rgakvkv++++adplGY+g+n++++tk+g+++EiQvn+pemiyakese++ar llg+dtyda+a+kagv+gG+GHk+Ye++Rvldp+spea+aiaeksraYYda+rk+ngn
PP     689*************************************************************************************************************************************************************************************************************98
TARGET MARLGNAPKGAPKTQVPKGFEKVYGKAPAAKAEIDAVADGLAAKHGGRVAKAPIKSRERAMQKINNDYKGDPTKIKDLARNTIIVEGDKVNTVAAELANRGAKVKVIDGNADPLGYSGVNSTMNTKAGIPGEIQVNSPEMIYAKESEDMARILLGNDTYDAVAAKAGVPGGQGHKYYEDWRVLDPKSPEAQAIAEKSRAYYDAVRKGNGN
----------------------------------------------------------------------------------------------------------------
================================================================================================================

A0A3S4WWR4_PSEAI 1	2.3	324.8	2.7e-93	287	Pseudomonas aeruginosa	Rhs family protein      
----------------------------------------------------------------------------------------------------------------	
Target-env-start	Target-env-end	Target-ali-start	Target-ali-end	Query-start	Query-end	E-value 	
----------------------------------------------------------------------------------------------------------------		
251	460	251	460	1	210	
QUERY  larlgkaekgapktqvkkdfdelyskApaakaeldalaksiAkktggevakapvKsreRaleKieneydgdaskikDlaRativvddekilqvaaellergakvkvknksadplGYrglnllvktktgliaEiQvntpemiyakeseelarkllgedtydaiakkagvegGlGHklYeeyRvldpsspeakaiaeksraYYdairksngn
MATCH  +arlg+a+kgapktqv+k f+++y kApaakae+da+a+++A+k+gg+vakap+KsreRa++Ki+n+y+gd++kikDlaR+ti+v+ +k+++vaael++rgakvkv++++adplGY+g+n++++tk+g+++EiQvn+pemiyakese++ar llg+dtyda+a+kagv+gG+GHk+Ye++Rvldp+spea+aiaeksraYYda+rk+ngn
PP     689*************************************************************************************************************************************************************************************************************98
TARGET MARLGNAPKGAPKTQVPKGFEKVYGKAPAAKAEIDAVADGLAAKHGGRVAKAPIKSRERAMQKINNDYKGDPTKIKDLARNTIIVEGDKVNTVAAELANRGAKVKVIDGNADPLGYSGVNSTMNTKAGIPGEIQVNSPEMIYAKESEDMARILLGNDTYDAVAAKAGVPGGQGHKYYEDWRVLDPKSPEAQAIAEKSRAYYDAVRKGNGN
----------------------------------------------------------------------------------------------------------------
================================================================================================================

A0A8B4ZCW3_PSEAI 1	2.3	324.8	2.7e-93	287	Pseudomonas aeruginosa	Uncharacterized protein      
----------------------------------------------------------------------------------------------------------------	
Target-env-start	Target-env-end	Target-ali-start	Target-ali-end	Query-start	Query-end	E-value 	
----------------------------------------------------------------------------------------------------------------		
251	460	251	460	1	210	
QUERY  larlgkaekgapktqvkkdfdelyskApaakaeldalaksiAkktggevakapvKsreRaleKieneydgdaskikDlaRativvddekilqvaaellergakvkvknksadplGYrglnllvktktgliaEiQvntpemiyakeseelarkllgedtydaiakkagvegGlGHklYeeyRvldpsspeakaiaeksraYYdairksngn
MATCH  +arlg+a+kgapktqv+k f+++y kApaakae+da+a+++A+k+gg+vakap+KsreRa++Ki+n+y+gd++kikDlaR+ti+v+ +k+++vaael++rgakvkv++++adplGY+g+n++++tk+g+++EiQvn+pemiyakese++ar llg+dtyda+a+kagv+gG+GHk+Ye++Rvldp+spea+aiaeksraYYda+rk+ngn
PP     689*************************************************************************************************************************************************************************************************************98
TARGET MARLGNAPKGAPKTQVPKGFEKVYGKAPAAKAEIDAVADGLAAKHGGRVAKAPIKSRERAMQKINNDYKGDPTKIKDLARNTIIVEGDKVNTVAAELANRGAKVKVIDGNADPLGYSGVNSTMNTKAGIPGEIQVNSPEMIYAKESEDMARILLGNDTYDAVAAKAGVPGGQGHKYYEDWRVLDPKSPEAQAIAEKSRAYYDAVRKGNGN
----------------------------------------------------------------------------------------------------------------
================================================================================================================

A0A6B1YH29_PSEAI 1	2.6	320.8	4.6e-92	287	Pseudomonas aeruginosa	T6SS immunity factor Tis1      
----------------------------------------------------------------------------------------------------------------	
Target-env-start	Target-env-end	Target-ali-start	Target-ali-end	Query-start	Query-end	E-value 	
----------------------------------------------------------------------------------------------------------------		
251	460	251	460	1	210	
QUERY  larlgkaekgapktqvkkdfdelyskApaakaeldalaksiAkktggevakapvKsreRaleKieneydgdaskikDlaRativvddekilqvaaellergakvkvknksadplGYrglnllvktktgliaEiQvntpemiyakeseelarkllgedtydaiakkagvegGlGHklYeeyRvldpsspeakaiaeksraYYdairksngn
MATCH  +arlg+a+kgapktqv+k f+++y kApaakae+da+a+++A+k+gg+vakap+KsreRa++Ki+n+y+gd++kikDlaR+ti+v+ +k+++vaael++rgakvkv++++ad lGY+g+n++++tk+g+++EiQvn+pemiyakese++ar llg+dtyda+a+kagv+gG+GHk+Ye++Rvldp+spea+aiaeksraYYda+rk+ngn
PP     689*************************************************************************************************************************************************************************************************************98
TARGET MARLGNAPKGAPKTQVPKGFEKVYGKAPAAKAEIDAVADGLAAKHGGRVAKAPIKSRERAMQKINNDYKGDPTKIKDLARNTIIVEGDKVNTVAAELANRGAKVKVIDGNADLLGYSGVNSTMNTKAGIPGEIQVNSPEMIYAKESEDMARILLGNDTYDAVAAKAGVPGGQGHKYYEDWRVLDPKSPEAQAIAEKSRAYYDAVRKGNGN
----------------------------------------------------------------------------------------------------------------
================================================================================================================

A0A246F9Y3_9PSED 1	0.6	313.2	9.5e-90	46680	Pseudomonas nitroreducens	Uncharacterized protein      
----------------------------------------------------------------------------------------------------------------	
Target-env-start	Target-env-end	Target-ali-start	Target-ali-end	Query-start	Query-end	E-value 	
----------------------------------------------------------------------------------------------------------------		
251	460	252	460	2	210	
QUERY  arlgkaekgapktqvkkdfdelyskApaakaeldalaksiAkktggevakapvKsreRaleKieneydgdaskikDlaRativvddekilqvaaellergakvkvknksadplGYrglnllvktktgliaEiQvntpemiyakeseelarkllgedtydaiakkagvegGlGHklYeeyRvldpsspeakaiaeksraYYdairksngn
MATCH  ar+g+ e+  pktqv+k fde+y+kApaakae+da+a+++A+++gg+vakap+Ks+eRa++Ki+ +y+gd++kikDlaR+ti+v+ +k+++va el++rgakvkv+++++dplGY+g+n++v+tk+g++aEiQvn+pemiyakese +ar+llg+d y+a+a++++v+gGlGHk+Yee+Rvldp+spea+aiaeksraYY+a+r++ngn
PP     688999999*****************************************************************************************************************************************************************************************************998
TARGET ARRGALEEPPPKTQVPKGFDEVYAKAPAAKAEIDAVADELAAQYGGKVAKAPIKSQERAIQKINGDYEGDPTKIKDLARNTIIVEGDKVNTVAGELASRGAKVKVIDGASDPLGYSGVNSTVNTKAGIPAEIQVNSPEMIYAKESEPMARALLGDDAYNAVAARTDVPGGLGHKYYEEWRVLDPKSPEAQAIAEKSRAYYEAVRTGNGN
----------------------------------------------------------------------------------------------------------------
================================================================================================================

A0A423FRI8_9PSED 1	2.4	297.1	8.6e-85	930166	Pseudomonas brassicacearum	Uncharacterized protein      
----------------------------------------------------------------------------------------------------------------	
Target-env-start	Target-env-end	Target-ali-start	Target-ali-end	Query-start	Query-end	E-value 	
----------------------------------------------------------------------------------------------------------------		
249	457	256	457	9	210	
QUERY  kgapktqvkkdfdelyskApaakaeldalaksiAkktggevakapvKsreRaleKieneydgdaskikDlaRativvddekilqvaaellergakvkvknksadplGYrglnllvktktgliaEiQvntpemiyakeseelarkllgedtydaiakkagvegGlGHklYeeyRvldpsspeakaiaeksraYYdairksngn
MATCH  k a++ +++k+f+e+y+kApaakae+d++a++iA+++gg+vakap+Ks++Ra eKi+n+y+gda++ikDlaR+ti+v++++i++vaael +rga+vkv++++a+++GY+g+n++++t++g+++EiQvn+pemiyake+e lar llg+dty+a+a+k++v+gGlGHk+Ye++Rvld++spea+aia+ks+aYY+a+r + gn
PP     556667789********************************************************************************************************************************************************************************************98776
TARGET KPASTPKTPKTFEEVYAKAPAAKAEIDTIADDIAAQYGGKVAKAPIKSEARAREKIDNDYGGDATRIKDLARNTIIVESDQINSVAAELGKRGANVKVIDGAANEMGYSGVNSTMQTRAGIPGEIQVNSPEMIYAKEPEPLARVLLGDDTYNAVAAKTQVPGGLGHKYYEDFRVLDKASPEAQAIADKSKAYYEAVRGNGGN
----------------------------------------------------------------------------------------------------------------
================================================================================================================

W5YVF0_9ALTE 1	2.4	295.5	2.6e-84	1420917	Marinobacter salarius	Uncharacterized protein      
----------------------------------------------------------------------------------------------------------------	
Target-env-start	Target-env-end	Target-ali-start	Target-ali-end	Query-start	Query-end	E-value 	
----------------------------------------------------------------------------------------------------------------		
115	324	121	323	7	209	
QUERY  aekgapktqvkkdfdelyskApaakaeldalaksiAkktggevakapvKsreRaleKieneydgdaskikDlaRativvddekilqvaaellergakvkvknksadplGYrglnllvktktgliaEiQvntpemiyakeseelarkllgedtydaiakkagvegGlGHklYeeyRvldpsspeakaiaeksraYYdairksng
MATCH   ++ +p+++v+++f e+y+kApaak e+d++a++iA+ +gg+vakap+Ks++Ra++Ki+n+ydgda+kikDlaR+ti+v+ ek+++vaael++rga+vkv+n+++dplGY+g+n+++kt++g+++E+Qvntp+miyakese++ar llg+d y++ia+k+g++gG+GHk+Yee+Rvl+pss++a+++ e+s++YY+airk+ng
PP     56678999************************************************************************************************************************************************************************************************998
TARGET GQELKPAKNVPNKFGEVYAKAPAAKLEIDTIADEIAEMFGGQVAKAPIKSQDRATQKIMNDYDGDATKIKDLARNTIIVSPEKMDAVAAELAKRGANVKVINGTTDPLGYSGVNSTIKTQAGIFGEVQVNTPAMIYAKESESVARVLLGDDLYTSIASKSGIPGGQGHKFYEEWRVLSPSSTQAQSVSEQSQEYYEAIRKANG
----------------------------------------------------------------------------------------------------------------
================================================================================================================

A0A0D6SLQ5_9PSED 1	3.1	293.7	8.9e-84	1604022	Pseudomonas sp. FeS53a	Rhs family protein      
----------------------------------------------------------------------------------------------------------------	
Target-env-start	Target-env-end	Target-ali-start	Target-ali-end	Query-start	Query-end	E-value 	
----------------------------------------------------------------------------------------------------------------		
246	453	256	453	13	210	
QUERY  ktqvkkdfdelyskApaakaeldalaksiAkktggevakapvKsreRaleKieneydgdaskikDlaRativvddekilqvaaellergakvkvknksadplGYrglnllvktktgliaEiQvntpemiyakeseelarkllgedtydaiakkagvegGlGHklYeeyRvldpsspeakaiaeksraYYdairksngn
MATCH  + +++k+f+e+y+kApaakae+da+a+ +A+k++g+vakap+KsreRal+Kie ey+gda++ikDlaR+t++v++eki +vaael+e gakv+v+++++dplGY+g+n+++ktk+g++aEiQvn+pemiyakese lar+llg+d y+a+a+kagv+gG+GHk+Ye++Rvl ++spea+aiae+sraYY+a+r+s gn
PP     345689********************************************************************************************************************************************************************************************9987
TARGET APKTPKTFEEVYAKAPAAKAEIDAVADALAAKHQGTVAKAPIKSRERALQKIEGEYEGDATRIKDLARNTVIVPEEKIATVAAELKEMGAKVRVIDGAEDPLGYSGINATMKTKAGITAEIQVNSPEMIYAKESEPLARQLLGDDVYNAVAEKAGVPGGKGHKYYEDWRVLGSDSPEAQAIAEQSRAYYEAVRNSIGN
----------------------------------------------------------------------------------------------------------------
================================================================================================================

A0A6S5RVA9_9PSED 1	3.1	293.7	8.9e-84	319939	Pseudomonas otitidis	Uncharacterized protein      
----------------------------------------------------------------------------------------------------------------	
Target-env-start	Target-env-end	Target-ali-start	Target-ali-end	Query-start	Query-end	E-value 	
----------------------------------------------------------------------------------------------------------------		
246	453	256	453	13	210	
QUERY  ktqvkkdfdelyskApaakaeldalaksiAkktggevakapvKsreRaleKieneydgdaskikDlaRativvddekilqvaaellergakvkvknksadplGYrglnllvktktgliaEiQvntpemiyakeseelarkllgedtydaiakkagvegGlGHklYeeyRvldpsspeakaiaeksraYYdairksngn
MATCH  + +++k+f+e+y+kApaakae+da+a+ +A+k++g+vakap+KsreRal+Kie ey+gda++ikDlaR+t++v++eki +vaael+e gakv+v+++++dplGY+g+n+++ktk+g++aEiQvn+pemiyakese lar+llg+d y+a+a+kagv+gG+GHk+Ye++Rvl ++spea+aiae+sraYY+a+r+s gn
PP     345689********************************************************************************************************************************************************************************************9987
TARGET APKTPKTFEEVYAKAPAAKAEIDAVADALAAKHQGTVAKAPIKSRERALQKIEGEYEGDATRIKDLARNTVIVPEEKIATVAAELKEMGAKVRVIDGAEDPLGYSGINATMKTKAGITAEIQVNSPEMIYAKESEPLARQLLGDDVYNAVAEKAGVPGGKGHKYYEDWRVLGSDSPEAQAIAEQSRAYYEAVRNSIGN
----------------------------------------------------------------------------------------------------------------
================================================================================================================

A0A1Q8GB50_9ALTE 1	2.4	293.4	1.1e-83	1772288	Marinobacter sp. C18	Uncharacterized protein      
----------------------------------------------------------------------------------------------------------------	
Target-env-start	Target-env-end	Target-ali-start	Target-ali-end	Query-start	Query-end	E-value 	
----------------------------------------------------------------------------------------------------------------		
455	664	461	663	7	209	
QUERY  aekgapktqvkkdfdelyskApaakaeldalaksiAkktggevakapvKsreRaleKieneydgdaskikDlaRativvddekilqvaaellergakvkvknksadplGYrglnllvktktgliaEiQvntpemiyakeseelarkllgedtydaiakkagvegGlGHklYeeyRvldpsspeakaiaeksraYYdairksng
MATCH   ++ +p+++v+++f e+y+kApaak e+d++a++iA+ +gg+vakap+Ks++Ra++Ki+n+ydgda+kikDlaR+ti+v+ ek+++vaael++rga+vkv+n+++dplGY+g+n+++kt++g+++E+Qvntp+miyakese++ar llg+d y++ia+k+g++gG+GHk+Yee+Rvl+pss++a+++ e+s++YY+airk+ng
PP     56678999************************************************************************************************************************************************************************************************998
TARGET GQELKPAKNVPNKFGEVYAKAPAAKLEIDTIADEIAEMFGGQVAKAPIKSQDRATQKIMNDYDGDATKIKDLARNTIIVSPEKMDAVAAELAKRGANVKVINGTTDPLGYSGVNSTIKTQAGIFGEVQVNTPAMIYAKESESVARVLLGDDLYTSIASKSGIPGGQGHKFYEEWRVLSPSSTQAQSVSEQSQEYYEAIRKANG
----------------------------------------------------------------------------------------------------------------
================================================================================================================

A0A837WP58_9ALTE 1	2.4	293.4	1.1e-83	1795866	Marinobacter sp. Hex_13	Uncharacterized protein      
----------------------------------------------------------------------------------------------------------------	
Target-env-start	Target-env-end	Target-ali-start	Target-ali-end	Query-start	Query-end	E-value 	
----------------------------------------------------------------------------------------------------------------		
455	664	461	663	7	209	
QUERY  aekgapktqvkkdfdelyskApaakaeldalaksiAkktggevakapvKsreRaleKieneydgdaskikDlaRativvddekilqvaaellergakvkvknksadplGYrglnllvktktgliaEiQvntpemiyakeseelarkllgedtydaiakkagvegGlGHklYeeyRvldpsspeakaiaeksraYYdairksng
MATCH   ++ +p+++v+++f e+y+kApaak e+d++a++iA+ +gg+vakap+Ks++Ra++Ki+n+ydgda+kikDlaR+ti+v+ ek+++vaael++rga+vkv+n+++dplGY+g+n+++kt++g+++E+Qvntp+miyakese++ar llg+d y++ia+k+g++gG+GHk+Yee+Rvl+pss++a+++ e+s++YY+airk+ng
PP     56678999************************************************************************************************************************************************************************************************998
TARGET GQELKPAKNVPNKFGEVYAKAPAAKLEIDTIADEIAEMFGGQVAKAPIKSQDRATQKIMNDYDGDATKIKDLARNTIIVSPEKMDAVAAELAKRGANVKVINGTTDPLGYSGVNSTIKTQAGIFGEVQVNTPAMIYAKESESVARVLLGDDLYTSIASKSGIPGGQGHKFYEEWRVLSPSSTQAQSVSEQSQEYYEAIRKANG
----------------------------------------------------------------------------------------------------------------
================================================================================================================

A0A7G2RSU6_9ALTE 1	2.4	293.4	1.1e-83	50741	Marinobacter sp.	Uncharacterized protein      
----------------------------------------------------------------------------------------------------------------	
Target-env-start	Target-env-end	Target-ali-start	Target-ali-end	Query-start	Query-end	E-value 	
----------------------------------------------------------------------------------------------------------------		
455	664	461	663	7	209	
QUERY  aekgapktqvkkdfdelyskApaakaeldalaksiAkktggevakapvKsreRaleKieneydgdaskikDlaRativvddekilqvaaellergakvkvknksadplGYrglnllvktktgliaEiQvntpemiyakeseelarkllgedtydaiakkagvegGlGHklYeeyRvldpsspeakaiaeksraYYdairksng
MATCH   ++ +p+++v+++f e+y+kApaak e+d++a++iA+ +gg+vakap+Ks++Ra++Ki+n+ydgda+kikDlaR+ti+v+ ek+++vaael++rga+vkv+n+++dplGY+g+n+++kt++g+++E+Qvntp+miyakese++ar llg+d y++ia+k+g++gG+GHk+Yee+Rvl+pss++a+++ e+s++YY+airk+ng
PP     56678999************************************************************************************************************************************************************************************************998
TARGET GQELKPAKNVPNKFGEVYAKAPAAKLEIDTIADEIAEMFGGQVAKAPIKSQDRATQKIMNDYDGDATKIKDLARNTIIVSPEKMDAVAAELAKRGANVKVINGTTDPLGYSGVNSTIKTQAGIFGEVQVNTPAMIYAKESESVARVLLGDDLYTSIASKSGIPGGQGHKFYEEWRVLSPSSTQAQSVSEQSQEYYEAIRKANG
----------------------------------------------------------------------------------------------------------------
================================================================================================================

A0A7Z3AK45_9PSED 1	0.4	290.2	1.1e-82	2730848	Pseudomonas sp. ADAK18	Uncharacterized protein      
----------------------------------------------------------------------------------------------------------------	
Target-env-start	Target-env-end	Target-ali-start	Target-ali-end	Query-start	Query-end	E-value 	
----------------------------------------------------------------------------------------------------------------		
249	458	262	458	14	210	
QUERY  tqvkkdfdelyskApaakaeldalaksiAkktggevakapvKsreRaleKieneydgdaskikDlaRativvddekilqvaaellergakvkvknksadplGYrglnllvktktgliaEiQvntpemiyakeseelarkllgedtydaiakkagvegGlGHklYeeyRvldpsspeakaiaeksraYYdairksngn
MATCH  +  +k f+e+y+kAp akae+da+a+++A+k+gg+vakap+Ks++Ra+eKi+n+y+gd+++ikDlaR+ti+v+++++ +va el ++gakvk++++++dp+GY+g+n+++ t++g+++EiQvn+pemiyake+e+l+r llg+dty+a+a+ka+vegGlGHk+Yee+Rvldp+s eakaiae+sraYYd+ir s+gn
PP     45689********************************************************************************************************************************************************************************************9997
TARGET NPLPKGFEEVYAKAPGAKAEIDATADQLAAKYGGTVAKAPIKSQARAVEKIMNDYEGDPTRIKDLARNTIIVKSDQVGAVATELGNQGAKVKIIDGATDPMGYSGVNSTLPTRAGIPGEIQVNSPEMIYAKEPEALSRVLLGDDTYNAVAAKANVEGGLGHKYYEEWRVLDPNSVEAKAIAERSRAYYDVIRGSSGN
----------------------------------------------------------------------------------------------------------------
================================================================================================================

A0A2T5YZD5_9PSED 1	0.2	281.1	6.4e-80	2135749	Pseudomonas sp. GV021	Uncharacterized protein      
----------------------------------------------------------------------------------------------------------------	
Target-env-start	Target-env-end	Target-ali-start	Target-ali-end	Query-start	Query-end	E-value 	
----------------------------------------------------------------------------------------------------------------		
298	501	303	499	9	205	
QUERY  kgapktqvkkdfdelyskApaakaeldalaksiAkktggevakapvKsreRaleKieneydgdaskikDlaRativvddekilqvaaellergakvkvknksadplGYrglnllvktktgliaEiQvntpemiyakeseelarkllgedtydaiakkagvegGlGHklYeeyRvldpsspeakaiaeksraYYdair
MATCH  k+++  +++ +f+e+y+kA aakae+da+a++iA+k+gg+vakap+Ksr+RaleKi+n+y+gd++kikDlaR+ti+v+++ki +v++el++rgakvk+++++adplGY+g+n+ + tk+g+++EiQvn+p+mi+ake+e+lar+llg+dtyda+a+kagv+gGlGH++Ye++R+++p+s+ a+aia+ks+aYYd++r
PP     44455556679*****************************************************************************************************************************************************************************************9
TARGET KSTKPPKTRPTFEEIYAKAGAAKAEIDAVADEIAAKYGGTVAKAPIKSRARALEKIANDYGGDPTKIKDLARNTIIVPADKIASVTQELAQRGAKVKIIDGAADPLGYSGVNSSFMTKAGIPGEIQVNSPQMIFAKEPEALARNLLGSDTYDAVASKAGVPGGLGHAYYEDWRTMNPTSSGAEAIATKSKAYYDTVR
----------------------------------------------------------------------------------------------------------------
================================================================================================================

A0A7C1WPU1_9PSED 1	0.2	281.1	6.4e-80	158627	Pseudomonas graminis	Uncharacterized protein      
----------------------------------------------------------------------------------------------------------------	
Target-env-start	Target-env-end	Target-ali-start	Target-ali-end	Query-start	Query-end	E-value 	
----------------------------------------------------------------------------------------------------------------		
298	501	303	499	9	205	
QUERY  kgapktqvkkdfdelyskApaakaeldalaksiAkktggevakapvKsreRaleKieneydgdaskikDlaRativvddekilqvaaellergakvkvknksadplGYrglnllvktktgliaEiQvntpemiyakeseelarkllgedtydaiakkagvegGlGHklYeeyRvldpsspeakaiaeksraYYdair
MATCH  k+++  +++ +f+e+y+kA aakae+da+a++iA+k+gg+vakap+Ksr+RaleKi+n+y+gd++kikDlaR+ti+v+++ki +v++el++rgakvk+++++adplGY+g+n+ + tk+g+++EiQvn+p+mi+ake+e+lar+llg+dtyda+a+kagv+gGlGH++Ye++R+++p+s+ a+aia+ks+aYYd++r
PP     44455556679*****************************************************************************************************************************************************************************************9
TARGET KSTKPPKTRPTFEEIYAKAGAAKAEIDAVADEIAAKYGGTVAKAPIKSRARALEKIANDYGGDPTKIKDLARNTIIVPADKIASVTQELAQRGAKVKIIDGAADPLGYSGVNSSFMTKAGIPGEIQVNSPQMIFAKEPEALARNLLGSDTYDAVASKAGVPGGLGHAYYEDWRTMNPTSSGAEAIATKSKAYYDTVR
----------------------------------------------------------------------------------------------------------------
================================================================================================================

A0A7X3FYG3_9BURK 1	0.3	270.0	1.6e-76	2683234	Massilia sp. NEAU-DD11	Uncharacterized protein      
----------------------------------------------------------------------------------------------------------------	
Target-env-start	Target-env-end	Target-ali-start	Target-ali-end	Query-start	Query-end	E-value 	
----------------------------------------------------------------------------------------------------------------		
327	535	334	530	10	206	
QUERY  gapktqvkkdfdelyskApaakaeldalaksiAkktggevakapvKsreRaleKieneydgdaskikDlaRativvddekilqvaaellergakvkvknksadplGYrglnllvktktgliaEiQvntpemiyakeseelarkllgedtydaiakkagvegGlGHklYeeyRvldpsspeakaiaeksraYYdairk
MATCH  +++++   +df+++y+kApaak e+dala++iA+++gg+vakap+Ks++Ra+eKi n+y+gd+++ikDlaR+ti+v+ eki++v+++l+e ga vk++++++dp GY+g+n+++ktk+gliaEiQvn+pemiyakese+lar +lg+d y++ia+k+ v+gG+GH lYe  R+l+p+s++ ++i+++sr+YY+ ir+
PP     566677899******************************************************************************************************************************************************************************************97
TARGET SKRQEVLAEDFAAVYAKAPAAKVEIDALADEIAARYGGRVAKAPIKSEKRAMEKIVNDYEGDPTRIKDLARNTIIVPGEKIDDVVRDLKEAGAAVKRIDPETDPFGYSGVNSNLKTKSGLIAEIQVNSPEMIYAKESEDLARGILGSDVYEEIARKVTVPGGQGHLLYEMGRSLPPESERLSQIEAESRSYYESIRR
----------------------------------------------------------------------------------------------------------------
================================================================================================================

A0A3L8C885_9GAMM 1	0.0	269.9	1.8e-76	2083498	Ketobacter sp.	Type VI secretion system tip protein VgrG      
----------------------------------------------------------------------------------------------------------------	
Target-env-start	Target-env-end	Target-ali-start	Target-ali-end	Query-start	Query-end	E-value 	
----------------------------------------------------------------------------------------------------------------		
704	908	713	904	16	207	
QUERY  vkkdfdelyskApaakaeldalaksiAkktggevakapvKsreRaleKieneydgdaskikDlaRativvddekilqvaaellergakvkvknksadplGYrglnllvktktgliaEiQvntpemiyakeseelarkllgedtydaiakkagvegGlGHklYeeyRvldpsspeakaiaeksraYYdairks
MATCH  v++ f+e+yskApaak e+da+a++iA+++gg+vakapvKs+eRa++Ki+n+y+g++ +ikDlaR+ti+v+ +k++ ++ el  rgakvkv+++++dplGY+g n+++kt++g+++EiQvntp+miyakese +ar+llg+d y+ +a+++g++gG+GHklYe++R+l+ps+p + +++++s++YY+a+r+s
PP     67889****************************************************************************************************************************************************************************************985
TARGET VPSLFAEVYSKAPAAKLEIDAMADEIAALFGGQVAKAPVKSQERAIQKIMNDYGGNVARIKDLARNTIIVSPDKMDLAIGELVGRGAKVKVIDGDTDPLGYSGANSTIKTQAGIVGEIQVNTPAMIYAKESEPMARALLGDDLYNTVASRSGMPGGQGHKLYEQWRELPPSDPGRVELEAESKSYYSAVRRS
----------------------------------------------------------------------------------------------------------------
================================================================================================================

A0A7Y7QXY9_9SPHN 1	0.4	269.5	2.3e-76	33051	Sphingomonas sanguinis	PAAR domain-containing protein      
----------------------------------------------------------------------------------------------------------------	
Target-env-start	Target-env-end	Target-ali-start	Target-ali-end	Query-start	Query-end	E-value 	
----------------------------------------------------------------------------------------------------------------		
252	459	262	458	10	206	
QUERY  gapktqvkkdfdelyskApaakaeldalaksiAkktggevakapvKsreRaleKieneydgdaskikDlaRativvddekilqvaaellergakvkvknksadplGYrglnllvktktgliaEiQvntpemiyakeseelarkllgedtydaiakkagvegGlGHklYeeyRvldpsspeakaiaeksraYYdairk
MATCH  + ++ q+++d++e++++Apaak+e+d +a++iA+k+gg+vakap+Ks++RaleKi+n+ydgdas+ikDlaR+ti+v++e i +++a l++rg+++k++ +s+++lGY+g+n ++kt++g+++EiQvn+pemiyakes+++ar++lg++ty++ia+++gv+gG+GH+lYe+yR+l+ps+p+++ ia++s++YYd++r 
PP     556678899******************************************************************************************************************************************************************************************95
TARGET DDTRPQTERDLAEMMQRAPAAKQEIDGIADDIATKVGGRVAKAPIKSEARALEKINNDYDGDASRIKDLARNTIIVPKERIPDATAMLRDRGVTIKEITPSQESLGYSGINGTMKTQSGITGEIQVNSPEMIYAKESPANARAILGDETYNDIANRVGVPGGRGHALYEDYRSLPPSDPTREGIAQESMEYYDHVRG
----------------------------------------------------------------------------------------------------------------
================================================================================================================

A0A147J332_9SPHN 1	0.4	269.2	2.8e-76	33051	Sphingomonas sanguinis	Uncharacterized protein      
----------------------------------------------------------------------------------------------------------------	
Target-env-start	Target-env-end	Target-ali-start	Target-ali-end	Query-start	Query-end	E-value 	
----------------------------------------------------------------------------------------------------------------		
252	459	260	458	8	206	
QUERY  ekgapktqvkkdfdelyskApaakaeldalaksiAkktggevakapvKsreRaleKieneydgdaskikDlaRativvddekilqvaaellergakvkvknksadplGYrglnllvktktgliaEiQvntpemiyakeseelarkllgedtydaiakkagvegGlGHklYeeyRvldpsspeakaiaeksraYYdairk
MATCH  +++ ++ q+++d++e++++Apaak+e+d +a++iA+k+gg+vakap+Ks++RaleKi+n+ydgdas+ikDlaR+ti+v++e i +++a l++rg+++k++ +s+++lGY+g+n ++kt++g+++EiQvn+pemiyakes+++ar++lg++ty++ia+++gv+gG+GH+lYe+yR+l+ps+p+++ ia++s++YYd++r 
PP     4566777899*******************************************************************************************************************************************************************************************95
TARGET TADDTRPQTERDLAEMIQRAPAAKQEIDGIADDIATKVGGRVAKAPIKSEARALEKINNDYDGDASRIKDLARNTIIVPKERIPDATAMLRDRGVTIKEITPSQESLGYSGINGTMKTQSGITGEIQVNSPEMIYAKESPANARAILGDETYNDIANRVGVPGGRGHALYEDYRSLPPSDPAREGIARESMEYYDHVRG
----------------------------------------------------------------------------------------------------------------
================================================================================================================

A0A377Q754_9NEIS 2	0.8	263.7	1.4e-74	537	Iodobacter fluviatilis	Toxin CdiA      
----------------------------------------------------------------------------------------------------------------	
Target-env-start	Target-env-end	Target-ali-start	Target-ali-end	Query-start	Query-end	E-value 	
----------------------------------------------------------------------------------------------------------------		
346	548	354	547	16	209	
QUERY  vkkdfdelyskApaakaeldalaksiAkktggevakapvKsreRaleKieneydgdaskikDlaRativvddekilqvaaellergakvkvknksadplGYrglnllvktktgliaEiQvntpemiyakeseelarkllgedtydaiakkagvegGlGHklYeeyRvldpsspeakaiaeksraYYdairksng
MATCH     +f+  y+kAp+ak e+d +a++iA+ +gg+vak p+Ks+eRa+ Kien+y gd+skikDlaR+ti++d+++i++v+++l ++ga+vk++n++ d lGY+g+n++vktk+g++aEiQvn+pemi+ake+e+lar llg++ yd+i++++gv+gGlGHk+Ye++Rvld++s+eak i+++s+aYY+air++ng
PP     56799******************************************************************************************************************************************************************************************998
TARGET FAAKFNFAYKKAPEAKLEVDLIADKIAETFGGRVAKSPIKSKERAIYKIENDYFGDVSKIKDLARNTIIIDSDQISRVTSDLIKNGANVKIVNGADDLLGYSGVNATVKTKSGIFAEIQVNSPEMIFAKEPEALARGLLGDRLYDSISATSGVPGGLGHKFYERWRVLDQNSSEAKIIQKQSKAYYEAIRSKNG
----------------------------------------------------------------------------------------------------------------
================================================================================================================

A0A1I3VM54_9BURK 1	0.0	259.4	2.8e-73	420953	Paraburkholderia megapolitana	Zn-binding Pro-Ala-Ala-Arg (PAAR) domain-containing protein, incolved in TypeVI secretion      
----------------------------------------------------------------------------------------------------------------	
Target-env-start	Target-env-end	Target-ali-start	Target-ali-end	Query-start	Query-end	E-value 	
----------------------------------------------------------------------------------------------------------------		
232	439	240	437	12	208	
QUERY  pktqvkkdfdelyskApaakaeldalaksiAkktggevakapvKsreRaleKieneydgdaskikDlaRativvddekilqvaaellergakvkvknksadplGYrglnllvktktgliaEiQvntpemiyakeseelarkllgedtydaiakkagvegGlGHklYeeyRvld.psspeakaiaeksraYYdairksn
MATCH   +++++ ++  ly+kApaak e+d+la +iA+++gg+v+ ap+Ks++Ra++Ki+++y+gd+++ikDl+R+tivv+d++i +v+++l++ ga  kv+ +++dp+GY+g+n+++kt++gl++EiQvn+pemiyak ++e+a+++lged ++++++k+g+++G+GH+lYe+yRvld p+spea+++a++sr+YY+air+++
PP     56789999*******************************************************************************************************************************************************************97589*******************865
TARGET FEEKPPVTLSDLYQKAPAAKVEIDNLAGQIADENGGRVVEAPIKSMARAQAKIDQDYEGDPTRIKDLVRNTIVVPDDQIPAVTSQLQDAGASTKVISAETDPMGYSGVNSTLKTSNGLTGEIQVNSPEMIYAKGPPEVAKSILGEDGFNDMQQKTGLPSGMGHDLYEQYRVLDdPNSPEAQSLAQQSRDYYNAIRAGA
----------------------------------------------------------------------------------------------------------------
================================================================================================================

A0A3C0A0P0_9BACT 1	2.6	257.0	1.6e-72	2030800	Elusimicrobia bacterium	Uncharacterized protein      
----------------------------------------------------------------------------------------------------------------	
Target-env-start	Target-env-end	Target-ali-start	Target-ali-end	Query-start	Query-end	E-value 	
----------------------------------------------------------------------------------------------------------------		
273	480	282	477	12	207	
QUERY  pktqvkkdfdelyskApaakaeldalaksiAkktggevakapvKsreRaleKieneydgdaskikDlaRativvddekilqvaaellergakvkvknksadplGYrglnllvktktgliaEiQvntpemiyakeseelarkllgedtydaiakkagvegGlGHklYeeyRvldpsspeakaiaeksraYYdairks
MATCH  ++  +k +++e+y+kA+aakae+d+la +iA+k+gg+va+ap+Ks+eRal+K+ ++y+gd++++kDlaR+tivv++++  q+++ l+e+gakvk + +++dplGY+g+n+l++tk+g++aEiQvntpemiyake + +ark+lge++y +++ k+gvegG+GH+lYe+yR+l++ +p+a +ia++sraYYd ir++
PP     44556789*****************************************************************************************************************************************************************************************985
TARGET ASPATKAHLAEIYEKASAAKAEIDNLAGNIAHKVGGRVATAPLKSQERALDKVFKDYKGDVTHLKDLARNTIVVEESQYAQAVSLLREQGAKVKTISSASDPLGYSGTNTLIRTKAGIPAEIQVNTPEMIYAKELPVNARKILGEQKYAELRVKTGVEGGRGHELYEKYRSLPEGDPQAAKIAAESRAYYDLIRRA
----------------------------------------------------------------------------------------------------------------
================================================================================================================

A0A3E0TQ18_9GAMM 1	0.2	255.4	4.8e-72	1655234	Thalassotalea euphylliae	Type IV secretion protein Rhs      
----------------------------------------------------------------------------------------------------------------	
Target-env-start	Target-env-end	Target-ali-start	Target-ali-end	Query-start	Query-end	E-value 	
----------------------------------------------------------------------------------------------------------------		
1052	1260	1066	1255	18	206	
QUERY  kdfdelyskApaakaeldalaksiAkkt.ggevakapvKsreRaleKieneydgdaskikDlaRativvddekilqvaaellergakvkvknksadplGYrglnllvktktgliaEiQvntpemiyakeseelarkllgedtydaiakkagvegGlGHklYeeyRvldpsspeakaiaeksraYYdairk
MATCH    fde+yskApaak+e+d +a++iA+ + +++vakap+KsreRa++Ki ++y+gd+++ikDlaR+ti+v++++i++v+ el ++++kvk++++s+dplGY+g+n+++ktkt +++EiQvntp miy kese++ar llg+  yd+i++k++v+gG+GH lYee+R+l++s+p+++ ia+ks+aYY+ +r+
PP     579***********************98588************************************************************************************************************************************************************996
TARGET AIFDEMYSKAPAAKKEIDFIAQEIANIYaNARVAKAPLKSRERAIQKIVSDYGGDPTRIKDLARNTIIVSEDNIENVVGELIKNNFKVKRIDGSRDPLGYSGINSTLKTKTSITGEIQVNTPTMIYGKESENIARLLLGNVLYDNIKAKSKVPGGQGHLLYEEWRSLPESDPNRELIAAKSKAYYSNLRS
----------------------------------------------------------------------------------------------------------------
================================================================================================================

A0A523Q226_9BURK 2	1.6	254.8	7.6e-72	2083017	Ideonella sp. MAG2	Uncharacterized protein      
----------------------------------------------------------------------------------------------------------------	
Target-env-start	Target-env-end	Target-ali-start	Target-ali-end	Query-start	Query-end	E-value 	
----------------------------------------------------------------------------------------------------------------		
221	427	234	425	17	208	
QUERY  kkdfdelyskApaakaeldalaksiAkktggevakapvKsreRaleKieneydgdaskikDlaRativvddekilqvaaellergakvkvknksadplGYrglnllvktktgliaEiQvntpemiyakeseelarkllgedtydaiakkagvegGlGHklYeeyRvldpsspeakaiaeksraYYdairksn
MATCH   + f+++y+ Apaak e+d+la+ iAkk+++++a+apvKs eRa++K+ n+ydg+as+i+DlaR+ti++ + +i +++ +l++ gakvkv+n++ d+lGY+g+n+ +ktk+g++aEiQvntp+mi+akes+e+a +llg+++y +iak+a+v+gGlGHklYe++Rvld+ s+ a+aia++sr+YYd +r   
PP     678******************************************************************************************************************************************************************************************765
TARGET DEAFQQVYKLAPAAKLEVDELASAIAKKYDADLATAPVKSAERAWQKVVNDYDGNASRINDLARNTIIAGEADIPRIVDDLAAAGAKVKVINAADDALGYSGINASIKTKAGIHAEIQVNTPAMIFAKESPEIAGRLLGATRYAEIAKQADVPGGLGHKLYEQHRVLDKGSDVARAIASQSRQYYDSVRGRV
----------------------------------------------------------------------------------------------------------------
================================================================================================================

A0A543LY53_9SPHN 2	1.1	254.1	1.2e-71	53317	Sphingomonas trueperi	Uncharacterized protein      
----------------------------------------------------------------------------------------------------------------	
Target-env-start	Target-env-end	Target-ali-start	Target-ali-end	Query-start	Query-end	E-value 	
----------------------------------------------------------------------------------------------------------------		
313	515	321	515	11	205	
QUERY  apktqvkkdfdelyskApaakaeldalaksiAkktggevakapvKsreRaleKieneydgdaskikDlaRativvddekilqvaaellergakvkvknksadplGYrglnllvktktgliaEiQvntpemiyakeseelarkllgedtydaiakkagvegGlGHklYeeyRvldpsspeakaiaeksraYYdair
MATCH  a++  ++++++++ ++Apaakae+dala++iA+ +gg+vakapvKs+ RaleKi+++y+gdas+ikDl+R+ti+vd+++i++v+a l++ gakvk + +++dplGY+g+n+++ tk+gl+aEiQvnt++mi+akes+ +ar++lg+++y+aia+++gv+gG+GH+lYe++R l+p+sp+akaia++sraYY+++r
PP     555667899***************************************************************************************************************************************************************************************987
TARGET ARRAIASSTLQTMLERAPAAKAEVDALADRIADVFGGRVAKAPVKSEGRALEKIMADYAGDASRIKDLVRNTIIVDAKDIERVVARLEAAGAKVKAVATASDPLGYSGINATIVTKSGLTAEIQVNTAKMIFAKESAGNARAILGDASYQAIAREVGVPGGRGHRLYEQWRALPPDSPQAKAIAAESRAYYAHFR
----------------------------------------------------------------------------------------------------------------
================================================================================================================

A0A5P9EUU3_9GAMM 1	0.9	253.9	1.4e-71	2587856	Microbulbifer sp. THAF38	Uncharacterized protein      
----------------------------------------------------------------------------------------------------------------	
Target-env-start	Target-env-end	Target-ali-start	Target-ali-end	Query-start	Query-end	E-value 	
----------------------------------------------------------------------------------------------------------------		
155	361	160	359	8	207	
QUERY  ekgapktqvkkdfdelyskApaakaeldalaksiAkktggevakapvKsreRaleKieneydgdaskikDlaRativvddekilqvaaellergakvkvknksadplGYrglnllvktktgliaEiQvntpemiyakeseelarkllgedtydaiakkagvegGlGHklYeeyRvldpsspeakaiaeksraYYdairks
MATCH  ++++ + +  + fde+y++Ap+ak e+dala+ iA++tgg+vak p+Ks++Ra+ Ki n+y+gd+++i+DlaR+ti+v+++ki++v++ l+++++ vk+ +++ d lGY+g+n+ +ktk+gliaEiQvn+pemiyake++e+a++llged y +ia+k+ v gG+GHklYe++R+l++ +p++++++++s++YY+ ir++
PP     455566677899******************************************************************************************************************************************************************************************75
TARGET NEKSDNANEIEGFDEIYAMAPTAKIEIDALADVIATLTGGQVAKVPIKSKDRAQLKIINDYGGDPTRITDLARNTIIVPQNKIKEVIEMLRAKSTIVKISDGALDLLGYSGVNSKIKTKSGLIAEIQVNSPEMIYAKEPPEIAKALLGEDVYGSIASKSPVAGGKGHKLYEKWRSLEEGDPNRRKLEAESKEYYESIRSK
----------------------------------------------------------------------------------------------------------------
================================================================================================================

A0A495F6D4_SPHEL 2	0.6	253.1	2.5e-71	179878	Sphingomonas elodea	Uncharacterized protein      
----------------------------------------------------------------------------------------------------------------	
Target-env-start	Target-env-end	Target-ali-start	Target-ali-end	Query-start	Query-end	E-value 	
----------------------------------------------------------------------------------------------------------------		
313	515	321	515	11	205	
QUERY  apktqvkkdfdelyskApaakaeldalaksiAkktggevakapvKsreRaleKieneydgdaskikDlaRativvddekilqvaaellergakvkvknksadplGYrglnllvktktgliaEiQvntpemiyakeseelarkllgedtydaiakkagvegGlGHklYeeyRvldpsspeakaiaeksraYYdair
MATCH  a++  ++++++++ ++Apaakae+dala++iA  +gg+va+apvKs+ RaleKi+++y+gdas+ikDl+R+ti+vd+++i +v+a l++ gakvk + +++dplGY+g+n+++ tk+gl+aEiQvnt++mi+akes+ +ar++lg+++y+aia+++gv+gG+GH lYe++R l+p+sp+akaia++sraYY+++r
PP     555667899***************************************************************************************************************************************************************************************987
TARGET ARRAIASSTLQTMLERAPAAKAEVDALADRIAGAFGGRVAMAPVKSEGRALEKIMADYAGDASRIKDLVRNTIIVDAKDIGRVVARLEAAGAKVKTVAAASDPLGYSGINATIVTKSGLTAEIQVNTAKMIFAKESAGNARAILGDASYQAIAREVGVPGGRGHTLYEQWRALPPDSPQAKAIAAESRAYYAHFR
----------------------------------------------------------------------------------------------------------------
================================================================================================================

A0A1I6M290_9SPHN 1	0.3	250.7	1.4e-70	1166337	Sphingomonas jatrophae	PAAR motif-containing protein      
----------------------------------------------------------------------------------------------------------------	
Target-env-start	Target-env-end	Target-ali-start	Target-ali-end	Query-start	Query-end	E-value 	
----------------------------------------------------------------------------------------------------------------		
250	455	259	454	11	206	
QUERY  apktqvkkdfdelyskApaakaeldalaksiAkktggevakapvKsreRaleKieneydgdaskikDlaRativvddekilqvaaellergakvkvknksadplGYrglnllvktktgliaEiQvntpemiyakeseelarkllgedtydaiakkagvegGlGHklYeeyRvldpsspeakaiaeksraYYdairk
MATCH  +++  +++d+ e++++Apaakae+d +a+++A ++gg+vakap+Ks++RaleK++n+ydgdas+ikDlaR+t++v+++ki q+++ l+e+g+ +k++ +s+ +lGY+g+n ++kt tgl++EiQvn+pemiyakes+++ar++lg+++ydaia+++gv+gG+GH+lYe++R+l+ ++p+++ai+++s++YYd +r 
PP     44556789******************************************************************************************************************************************************************************************95
TARGET RARAIAERDLGEMMRRAPAAKAEIDGVADDVARQVGGTVAKAPIKSQARALEKVMNDYDGDASRIKDLARNTVIVPEDKIPQATQLLREQGVAIKEITPSRGSLGYSGVNGTMKTGTGLTGEIQVNSPEMIYAKESPANARAILGAERYDAIAERVGVPGGRGHALYEQHRSLPLNDPARTAIENESMEYYDLVRG
----------------------------------------------------------------------------------------------------------------
================================================================================================================

A0A4R8HVP1_9HYPH 1	4.5	249.1	4.0e-70	2485168	Methylosinus sp. sav-2	Uncharacterized protein      
----------------------------------------------------------------------------------------------------------------	
Target-env-start	Target-env-end	Target-ali-start	Target-ali-end	Query-start	Query-end	E-value 	
----------------------------------------------------------------------------------------------------------------		
284	488	294	487	16	209	
QUERY  vkkdfdelyskApaakaeldalaksiAkktggevakapvKsreRaleKieneydgdaskikDlaRativvddekilqvaaellergakvkvknksadplGYrglnllvktktgliaEiQvntpemiyakeseelarkllgedtydaiakkagvegGlGHklYeeyRvldpsspeakaiaeksraYYdairksng
MATCH   +++++++y+kApaak+e+da+a +iA+ktgg vakap+K+ +Ra +Ki ++y+gdas+i D+aR+tivv++e++++++a l+e+gak+k++++ +d+lGY+g n+++kt++g++aEiQvntp+mi+ake++e+a+ +lge++y +ia+ a++egG+GH+lYe+yR l++ +p+a +i+++sraYYdair++ g
PP     56899*****************************************************************************************************************************************************************************************9876
TARGET LTEQLAKIYEKAPAAKQEIDAIAAEIAEKTGGAVAKAPLKDIDRARAKIIADYQGDASRIRDIARNTIVVEKENFDAAVALLKEKGAKCKIIDAGSDALGYSGANTVLKTEAGIMAEIQVNTPQMIFAKETPEVAKLILGEEKYAEIAEAANLEGGRGHALYEAYRDLPAGDPRAAEIEAESRAYYDAIRRAGG
----------------------------------------------------------------------------------------------------------------
================================================================================================================

A0A378Z9U9_9BURK 1	0.0	246.7	2.3e-69	93221	Pandoraea pulmonicola	Uncharacterized protein      
----------------------------------------------------------------------------------------------------------------	
Target-env-start	Target-env-end	Target-ali-start	Target-ali-end	Query-start	Query-end	E-value 	
----------------------------------------------------------------------------------------------------------------		
84	293	92	292	9	209	
QUERY  kgapktqvkkdfdelyskApaakaeldalaksiAkktggevakapvKsreRaleKieneydgdaskikDlaRativvddekilqvaaellergakvkvknksadplGYrglnllvktktgliaEiQvntpemiyakeseelarkllgedtydaiakkagvegGlGHklYeeyRvldpsspeakaiaeksraYYdairksng
MATCH   ++++ q++ ++ ++ + Ap+akae+d+la+++A+ ++g+v++ p+Ks  Ra++K++++y+gd++++kDl+R+tivv++ ++  v++ l+++ga vkv+++++dplGY+g+n+ +kt+ g+++EiQvntp+m+yak+  e +r+ lg++ ++++a++++v+gG+GHklYee+Rvl+p++p+a+ ia+ksr+YYd++r++ng
PP     567789999********************************************************************************************************************************************************************************************9998
TARGET LKMAAAQAPATLTQMLAVAPQAKAEIDELAQRLAEPHRGTVLRGPIKSAVRAQQKVDADYGGDPTRLKDLVRNTIVVSAPSMGPVTESLRRQGAAVKVIDGKSDPLGYSGVNSSMKTSFGIFGEIQVNTPAMLYAKQGGEKVRQQLGDAVFNEVASRTSVPGGMGHKLYEEWRVLSPDDPAAQVIAQKSRTYYDTVRADNG
----------------------------------------------------------------------------------------------------------------
================================================================================================================

A0A177PAW7_9HYPH 1	4.7	246.0	3.6e-69	980563	Methylosinus sp. R-45379	Uncharacterized protein      
----------------------------------------------------------------------------------------------------------------	
Target-env-start	Target-env-end	Target-ali-start	Target-ali-end	Query-start	Query-end	E-value 	
----------------------------------------------------------------------------------------------------------------		
284	488	294	487	16	209	
QUERY  vkkdfdelyskApaakaeldalaksiAkktggevakapvKsreRaleKieneydgdaskikDlaRativvddekilqvaaellergakvkvknksadplGYrglnllvktktgliaEiQvntpemiyakeseelarkllgedtydaiakkagvegGlGHklYeeyRvldpsspeakaiaeksraYYdairksng
MATCH   +++++++y+kApaak+e+da+a +iA+ktgg vakap+K+ +Ra +Ki ++y+gdas+i D+aR+ ivv++e++++++a l+e+gak+k++++ +d+lGY+g n+++kt++g++aEiQvntp+mi+ake++e+a+ +lge++y +ia+ a++egG+GH+lYe+yR l++ +p+a +i+++sraYYdair++ g
PP     56899*****************************************************************************************************************************************************************************************9876
TARGET LTEQLAKIYEKAPAAKQEIDAIAAEIAEKTGGAVAKAPLKDIDRARAKIIADYQGDASRIRDIARNAIVVEKENFDAAVALLKEKGAKCKIIDAGSDALGYSGANTVLKTEAGIMAEIQVNTPQMIFAKETPEVAKLILGEEKYAEIAEAANLEGGRGHALYEAYRDLPAGDPRAAEIEAESRAYYDAIRRAGG
----------------------------------------------------------------------------------------------------------------
================================================================================================================

A0A386YIY0_PSEFL 1	1.3	227.8	1.4e-63	294	Pseudomonas fluorescens	Uncharacterized protein      
----------------------------------------------------------------------------------------------------------------	
Target-env-start	Target-env-end	Target-ali-start	Target-ali-end	Query-start	Query-end	E-value 	
----------------------------------------------------------------------------------------------------------------		
4	201	14	199	23	207	
QUERY  lyskApaakaeldalaksiAkktggevakapvKsreRaleKieneydgdaskikDlaRativvddekilqvaaellerg.akvkvknksadplGYrglnllvktktgliaEiQvntpemiyakeseelarkllgedtydaiakkagvegGlGHklYeeyRvldpsspeakaiaeksraYYdairks
MATCH  +y+k  ++k+e d++ k+iAk++gg++++ap+K+ +Ral Ki+n+y+gd+ kikDl R+t+++++ek+++v+a+l+++g +++k+++++ dplGY+g+n+++k ++g  +E+Qv tp+mi+ k+++++a+++lged ++++++++g +gGlGHk+Ye+yR+ldp+s+eak+ia++s++YY+air+s
PP     8****************************************************************************97479******************************************************************************************************85
TARGET IYEKMYTSKSENDDFSKKIAKDYGGKLITAPMKTIDRALTKINNDYGGDMGKIKDLTRTTVIINSEKVDNVVADLEKKGgINIKRIDGDVDPLGYSGINATYKSEAGGNCEMQVITPAMIFGKMNPSTAKSMLGEDYCKQLEETSGQKGGLGHKFYEQYRTLDPNSTEAKDIAQQSKNYYAAIRSS
----------------------------------------------------------------------------------------------------------------
================================================================================================================

A0A2T4G8W0_9PSED 1	1.5	227.6	1.5e-63	306	Pseudomonas sp. S1E44	Uncharacterized protein      
----------------------------------------------------------------------------------------------------------------	
Target-env-start	Target-env-end	Target-ali-start	Target-ali-end	Query-start	Query-end	E-value 	
----------------------------------------------------------------------------------------------------------------		
4	201	14	199	23	207	
QUERY  lyskApaakaeldalaksiAkktggevakapvKsreRaleKieneydgdaskikDlaRativvddekilqvaaellerg.akvkvknksadplGYrglnllvktktgliaEiQvntpemiyakeseelarkllgedtydaiakkagvegGlGHklYeeyRvldpsspeakaiaeksraYYdairks
MATCH  +y+k  ++k+e d++ k+iAk++gg++++ap+K+ +Ral Ki+n+y+gd+ kikDl R+t+++++ek+++v+a+l+++g +++k+++++ dplGY+g+n+++k ++g  +E+Qv tp+mi+ k+++++a+++lged ++++++++g +gGlGHk+Ye+yR+ldp+s+eak+ia++s++YY+air+s
PP     8****************************************************************************97479******************************************************************************************************85
TARGET IYEKMYTSKSENDDFSKKIAKDYGGKLITAPMKTIDRALTKINNDYGGDMGKIKDLTRTTVIINSEKVDNVVADLEKKGgINIKRIDGDVDPLGYSGINATYKSEAGGNCEMQVITPAMIFGKMNPSTAKSMLGEDYCKQLEETSGQKGGLGHKFYEQYRTLDPNSTEAKDIAQQSKNYYAAIRSS
----------------------------------------------------------------------------------------------------------------
================================================================================================================

A0A8B0J1A5_PSEFL 1	1.1	227.0	2.4e-63	294	Pseudomonas fluorescens	Uncharacterized protein      
----------------------------------------------------------------------------------------------------------------	
Target-env-start	Target-env-end	Target-ali-start	Target-ali-end	Query-start	Query-end	E-value 	
----------------------------------------------------------------------------------------------------------------		
53	252	65	250	23	207	
QUERY  lyskApaakaeldalaksiAkktggevakapvKsreRaleKieneydgdaskikDlaRativvddekilqvaaellerg.akvkvknksadplGYrglnllvktktgliaEiQvntpemiyakeseelarkllgedtydaiakkagvegGlGHklYeeyRvldpsspeakaiaeksraYYdairks
MATCH  +y+k  ++k+e d++ k+iAk++gg++++ap+K+ +Ral Ki+n+y+gd+ kikDl R+t+++++ek+++v+a+l+++g +++k+++++ dplGY+g+n+++k ++g  +E+Qv tp+mi+ k+++++a+++lged ++++++++g +gGlGHk+Ye+yR+ldp+s+eak+ia++s++YY+air+s
PP     8****************************************************************************97479******************************************************************************************************85
TARGET IYEKMYTSKSENDDFSKKIAKDYGGKLITAPMKTIDRALTKINNDYGGDMGKIKDLTRTTVIINSEKVDNVVADLEKKGgINIKRIDGDVDPLGYSGINATYKSEAGGNCEMQVITPAMIFGKMNPSTAKSMLGEDYCKQLEETSGQKGGLGHKFYEQYRTLDPNSTEAKDIAQQSKNYYAAIRSS
----------------------------------------------------------------------------------------------------------------
================================================================================================================

A0A7X1W0E3_9PSED 1	0.1	221.4	1.2e-61	2662195	Pseudomonas sp. FSL R10-0765	Uncharacterized protein      
----------------------------------------------------------------------------------------------------------------	
Target-env-start	Target-env-end	Target-ali-start	Target-ali-end	Query-start	Query-end	E-value 	
----------------------------------------------------------------------------------------------------------------		
176	385	184	383	10	206	
QUERY  gapktqvkkdfdelyskApaakaeldalaksiAkktggevakapvKsreRaleKieneydgdaskikDlaRativvddekilqvaaellergakvkvknksadplGYrglnllvktktgliaEiQvntpemiyakeseelarkllgedtydai...akkagvegGlGHklYeeyRvldpsspeakaiaeksraYYdairk
MATCH  g+++ ++k++f+++ys+Apaak+++d++a ++Akk++g++++ap+K+r+Ra+eK+ n+y+gdaskikD+aR+t+vv++++i +v+++l+ rga++kv+n+ + ++GYrg++++++t++gl aEiQ++tp+m+ a+ +e+++r  l+++ty++i    +++g+++G++H+lYe++R +++s + ++++a++ r+Y++++ +
PP     66788899***********************************************************************************************************************************************99766789**************************************964
TARGET GMRRFTQKRQFNAMYSQAPAAKQHIDEIAIGLAKKYRGTAIPAPLKGRDRAWEKVINDYGGDASKIKDIARNTLVVKRRNIGNVVNDLQGRGATIKVINSLPGDSGYRGVHATISTRSGLSAEIQIHTPSMVVANLPESVSRGALSAQTYSDIngfVTRNGYSSGKAHSLYEIIRDANQSIRVRDQAASDLRDYFSFVND
----------------------------------------------------------------------------------------------------------------
================================================================================================================

A0A6L5H7P5_9PSED 1	0.1	221.4	1.2e-61	2662200	Pseudomonas sp. FSL R10-2245	Uncharacterized protein      
----------------------------------------------------------------------------------------------------------------	
Target-env-start	Target-env-end	Target-ali-start	Target-ali-end	Query-start	Query-end	E-value 	
----------------------------------------------------------------------------------------------------------------		
176	385	184	383	10	206	
QUERY  gapktqvkkdfdelyskApaakaeldalaksiAkktggevakapvKsreRaleKieneydgdaskikDlaRativvddekilqvaaellergakvkvknksadplGYrglnllvktktgliaEiQvntpemiyakeseelarkllgedtydai...akkagvegGlGHklYeeyRvldpsspeakaiaeksraYYdairk
MATCH  g+++ ++k++f+++ys+Apaak+++d++a ++Akk++g++++ap+K+r+Ra+eK+ n+y+gdaskikD+aR+t+vv++++i +v+++l+ rga++kv+n+ + ++GYrg++++++t++gl aEiQ++tp+m+ a+ +e+++r  l+++ty++i    +++g+++G++H+lYe++R +++s + ++++a++ r+Y++++ +
PP     66788899***********************************************************************************************************************************************99766789**************************************964
TARGET GMRRFTQKRQFNAMYSQAPAAKQHIDEIAIGLAKKYRGTAIPAPLKGRDRAWEKVINDYGGDASKIKDIARNTLVVKRRNIGNVVNDLQGRGATIKVINSLPGDSGYRGVHATISTRSGLSAEIQIHTPSMVVANLPESVSRGALSAQTYSDIngfVTRNGYSSGKAHSLYEIIRDANQSIRVRDQAASDLRDYFSFVND
----------------------------------------------------------------------------------------------------------------
================================================================================================================

A0A373G481_9BACE 2	4.9	213.3	3.8e-59	2302925	Bacteroides sp. AF32-8BH	Uncharacterized protein      
----------------------------------------------------------------------------------------------------------------	
Target-env-start	Target-env-end	Target-ali-start	Target-ali-end	Query-start	Query-end	E-value 	
----------------------------------------------------------------------------------------------------------------		
337	538	345	537	12	204	
QUERY  pktqvkkdfdelyskApaakaeldalaksiAkktggevakapvKsreRaleKieneydgdaskikDlaRativvddekilqvaaellergakvkvknksadp.lGYrglnllvktktgliaEiQvntpemiyakeseelarkllgedtydaiakkagvegGlGHklYeeyRvldpsspeakaiaeksraYYdai
MATCH  ++ +++++ +el+++A+ + +e+++la+siAkk++g v+++++Ks +++++K+++e +  + +ikD++R+ti+v++++i+qv +el+e++  v+ k++++++ +GY+g  ++++t++gliaEiQvnt++miyake++e a+++lge+++++i+k++g+egGlGHk+Yee+Rvld+++++a++iaeks +YY+++
PP     456778999***********************************************.69**************************************9999879***************************************************************************************986
TARGET QNINTENSAKELVNRASLVGNEVQSLAESIAKKNKGFVTPINYKSISSITRKVTTE-GITPYDIKDAVRTTIIVPRSQIDQVLNELSESDSFVRLKRQKPESfMGYSGNIVNIQTSNGLIAEIQVNTERMIYAKEKPEDAKRILGEKRWKEIQKQTGMEGGLGHKYYEEWRVLDKADKKAQKIAEKSIEYYSHF
----------------------------------------------------------------------------------------------------------------
================================================================================================================

A5ZE37_9BACE 1	5.5	212.5	6.4e-59	411901	Bacteroides caccae ATCC 43185	Conserved domain protein      
----------------------------------------------------------------------------------------------------------------	
Target-env-start	Target-env-end	Target-ali-start	Target-ali-end	Query-start	Query-end	E-value 	
----------------------------------------------------------------------------------------------------------------		
337	538	346	537	13	204	
QUERY  ktqvkkdfdelyskApaakaeldalaksiAkktggevakapvKsreRaleKieneydgdaskikDlaRativvddekilqvaaellergakvkvknksadp.lGYrglnllvktktgliaEiQvntpemiyakeseelarkllgedtydaiakkagvegGlGHklYeeyRvldpsspeakaiaeksraYYdai
MATCH  + ++ ++ +el+++A+ + +e+++la+siAkk++g v+++++Ks +++++K+++e    + +ikD++R+ti+v++++i+qv +el+e++  v+ k++++++ +GY+g  ++++ ++gliaEiQvnt++miyake++e a+++lge+++++i+k++g++gGlGHk+Yee+Rvld+++++a++iaeks +YY+++
PP     456778899**********************************************.59**************************************9999879***************************************************************************************986
TARGET NINTDNSAKELVNRASLVGNEVQSLAESIAKKHKGFVTPINYKSISSITRKVTTE-SITPYDIKDAVRTTIIVPKSQIDQVLNELSESDSFVRLKRQKPESfMGYSGNIVNIQASNGLIAEIQVNTDRMIYAKEKPEDAKRILGEKRWKEIQKQTGMKGGLGHKYYEEWRVLDKADKKAQKIAEKSIEYYSHF
----------------------------------------------------------------------------------------------------------------
================================================================================================================

A0A7T9U0I1_9BACE 1	5.5	212.5	6.4e-59	47678	Bacteroides caccae	Uncharacterized protein      
----------------------------------------------------------------------------------------------------------------	
Target-env-start	Target-env-end	Target-ali-start	Target-ali-end	Query-start	Query-end	E-value 	
----------------------------------------------------------------------------------------------------------------		
337	538	346	537	13	204	
QUERY  ktqvkkdfdelyskApaakaeldalaksiAkktggevakapvKsreRaleKieneydgdaskikDlaRativvddekilqvaaellergakvkvknksadp.lGYrglnllvktktgliaEiQvntpemiyakeseelarkllgedtydaiakkagvegGlGHklYeeyRvldpsspeakaiaeksraYYdai
MATCH  + ++ ++ +el+++A+ + +e+++la+siAkk++g v+++++Ks +++++K+++e    + +ikD++R+ti+v++++i+qv +el+e++  v+ k++++++ +GY+g  ++++ ++gliaEiQvnt++miyake++e a+++lge+++++i+k++g++gGlGHk+Yee+Rvld+++++a++iaeks +YY+++
PP     456778899**********************************************.59**************************************9999879***************************************************************************************986
TARGET NINTDNSAKELVNRASLVGNEVQSLAESIAKKHKGFVTPINYKSISSITRKVTTE-SITPYDIKDAVRTTIIVPKSQIDQVLNELSESDSFVRLKRQKPESfMGYSGNIVNIQASNGLIAEIQVNTDRMIYAKEKPEDAKRILGEKRWKEIQKQTGMKGGLGHKYYEEWRVLDKADKKAQKIAEKSIEYYSHF
----------------------------------------------------------------------------------------------------------------
================================================================================================================

A0A6I0HV00_PHOVU 1	5.0	211.0	1.9e-58	821	Phocaeicola vulgatus	Uncharacterized protein      
----------------------------------------------------------------------------------------------------------------	
Target-env-start	Target-env-end	Target-ali-start	Target-ali-end	Query-start	Query-end	E-value 	
----------------------------------------------------------------------------------------------------------------		
337	538	345	537	12	204	
QUERY  pktqvkkdfdelyskApaakaeldalaksiAkktggevakapvKsreRaleKieneydgdaskikDlaRativvddekilqvaaellergakvkvknksadp.lGYrglnllvktktgliaEiQvntpemiyakeseelarkllgedtydaiakkagvegGlGHklYeeyRvldpsspeakaiaeksraYYdai
MATCH  ++ +++++ +el+++A+ + +e+++la+siAk+++g v+++++Ks +++++K ++e +  + +ikD++R+ti+v++++i+qv +el+e++  v+ k++++++ +GY+g  ++++t++gliaEiQvnt++miyake++e a+++lge+++++i++++g+egGlGHk+Yee+Rvld+++++a++iaeks +YY+++
PP     456778999**********************************************9.69**************************************9999879***************************************************************************************986
TARGET QNINTENSAKELVNRASLVGKEVQSLAESIAKNNKGFVTPINYKSISSIVRKATTE-GITPYDIKDAVRTTIIVPKSQIDQVLNELSENDSFVRLKRQKPESfMGYSGNIVNIQTSNGLIAEIQVNTDRMIYAKEKPEDAKRILGEKRWKEIQEQTGMEGGLGHKYYEEWRVLDKADKKAQKIAEKSIEYYSHF
----------------------------------------------------------------------------------------------------------------
================================================================================================================

A0A015X9S3_BACFG 1	4.9	208.8	8.8e-58	1339327	Bacteroides fragilis str. S36L11	Uncharacterized protein      
----------------------------------------------------------------------------------------------------------------	
Target-env-start	Target-env-end	Target-ali-start	Target-ali-end	Query-start	Query-end	E-value 	
----------------------------------------------------------------------------------------------------------------		
337	538	345	537	12	204	
QUERY  pktqvkkdfdelyskApaakaeldalaksiAkktggevakapvKsreRaleKieneydgdaskikDlaRativvddekilqvaaellergakvkvknksadp.lGYrglnllvktktgliaEiQvntpemiyakeseelarkllgedtydaiakkagvegGlGHklYeeyRvldpsspeakaiaeksraYYdai
MATCH  ++ +++++ +el+++A+ + +e+++la+siAk+++g v+++++Ks +++++K ++e +  + +ikD++R+ti+v++++i+qv +el+e++  v+ k++++++ +GY+g  ++++t++gliaEiQvnt++miyake++e a+++lge+++++i++++g++gGlGHk+Yee+Rvld+++++a++i eks +YY+++
PP     456778999**********************************************9.69**************************************9999879***************************************************************************************986
TARGET QNINTENSAKELVNRASLVGKEVQSLAESIAKNNKGFVTPINYKSISSITRKATTE-GITPYDIKDAVRTTIIVPKSQIDQVLNELSENDSFVRLKRQKPESfMGYSGNIVNIQTSNGLIAEIQVNTDRMIYAKEKPEDAKRILGEKRWKDIQNQTGMKGGLGHKYYEEWRVLDKADKKAQKIVEKSIEYYSHF
----------------------------------------------------------------------------------------------------------------
================================================================================================================

U7QVV4_PHOTE 1	0.2	208.2	1.3e-57	1389415	Photorhabdus temperata J3	Uncharacterized protein      
----------------------------------------------------------------------------------------------------------------	
Target-env-start	Target-env-end	Target-ali-start	Target-ali-end	Query-start	Query-end	E-value 	
----------------------------------------------------------------------------------------------------------------		
1433	1640	1446	1639	17	206	
QUERY  kkdfdelyskApaakaeldalaksiAkktggevakapvKsreRaleKieneydgdaskikDlaRativvddekilqvaaeller.gakvkvknksadplGYrglnllvktktgliaEiQvntpemiyakeseelarkllgedtydai...akkagvegGlGHklYeeyRvldpsspeakaiaeksraYYdairk
MATCH    +f++ly++Ap+ak+e+d++a+ iA+ ++g+vakap+K+r+RaleKi+++y+gd+  ikDlaR+tivv++++i++v + +++  ga++k +++++++ GY+g+n+++kt+ g+++EiQ+n+p+mi+akese++ar++lg++++da+    +  +v+gG+GH +Y++ R  ++ ++ ++++++ s++Y+d +rk
PP     579****************************************************************************99986489*********************************************************98844456789**************999999999**************97
TARGET DAKFEKLYRMAPEAKSEIDDTADAIAASFKGDVAKAPLKGRARALEKIMHDYGGDPGGIKDLARNTIVVENDQISSVRKVMKHYvGADIKTIEPTRKSFGYSGVNSTMKTRVGVVGEIQINSPDMIFAKESERNARRVLGDAKFDALdahYSARNVDGGQGHLFYDILRDPSSREDLKTTLTDVSMRYFDKFRK
----------------------------------------------------------------------------------------------------------------
================================================================================================================

A0A1X7HSC2_9PROT 1	0.0	207.8	1.8e-57	286727	Azospirillum oryzae	Uncharacterized protein      
----------------------------------------------------------------------------------------------------------------	
Target-env-start	Target-env-end	Target-ali-start	Target-ali-end	Query-start	Query-end	E-value 	
----------------------------------------------------------------------------------------------------------------		
9	219	24	216	22	206	
QUERY  elyskApaakaeldalaksiAkktggevakapvKsreRaleKieneydgdaskikDlaRativvdd.ekilqvaaellerga........kvkvknksadplGYrglnllvktktgliaEiQvntpemiyakeseelarkllgedtydaiakkagvegGlGHklYeeyRvldpsspeakaiaeksraYYdairk
MATCH   ++++A+a+kae++++ +siA+k++g +  ap+Ks+eRa +K+  +ydgd++ ikDlaR+ti+v++  ++ +v  +l++  +        +vk++ ++adp+GY+ ++++v+t++g +aEiQ+n+pe+iyak+see++r++lg  ++ +i++k++++gGlGH+lYe+yRv+ p+s++ +++a+ sr+YY+++r+
PP     4899*************************************************************966777777666443111222244599******************************************************************************8.88889999************97
TARGET GVFADAAASKAEIEQVGQSIAAKYRGVISAAPIKSEERASQKVGMDYDGDWHSIKDLARMTIIVPTlADCRSVLVDLKRAFTasqgrgliQVKEVGADADPCGYSSTTVFVRTSNGRPAEIQINVPEIIYAKQSEESVRRILGPVRFMNIKMKYQLDGGLGHALYEIYRVA-PASSRGQSAAALSRSYYAFFRQ
----------------------------------------------------------------------------------------------------------------
================================================================================================================

A0A6N1AEF7_9PROT 1	0.1	207.4	2.5e-57	286727	Azospirillum oryzae	Uncharacterized protein      
----------------------------------------------------------------------------------------------------------------	
Target-env-start	Target-env-end	Target-ali-start	Target-ali-end	Query-start	Query-end	E-value 	
----------------------------------------------------------------------------------------------------------------		
7	219	24	216	22	206	
QUERY  elyskApaakaeldalaksiAkktggevakapvKsreRaleKieneydgdaskikDlaRativvdd.ekilqvaaellerga........kvkvknksadplGYrglnllvktktgliaEiQvntpemiyakeseelarkllgedtydaiakkagvegGlGHklYeeyRvldpsspeakaiaeksraYYdairk
MATCH   ++++A+a+kae++++ +siA+k++g +  ap+Ks+eRa +K+  +ydgd++ ikDlaR+ti+v++  ++ +v  +l++  +        +vk++ ++adp+GY+ ++++v+t++g +aEiQ+n+pe+iyak+see++r++lg  ++ +i++k++++gGlGH+lYe+yRv+ p s++ +++a+ sr+YY+++r+
PP     489**************************************************************966777777666443111222244599******************************************************************************8.889999**************97
TARGET GVFADAAASKAEIEQVGQSIAAKYRGVISAAPIKSEERASQKVGMDYDGDWHSIKDLARMTIIVPTlADCRSVLVDLKRAFTasqgrgliQVKEVGADADPCGYSSTTVFVRTSNGRPAEIQINVPEIIYAKQSEESVRRILGPVRFMNIKMKYQLDGGLGHALYEIYRVA-PGSSRGQSAAALSRSYYAFFRQ
----------------------------------------------------------------------------------------------------------------
================================================================================================================

A0A5A9EVJ9_9PROT 1	0.1	207.4	2.5e-57	2607285	Azospirillum sp. Sh1	Uncharacterized protein      
----------------------------------------------------------------------------------------------------------------	
Target-env-start	Target-env-end	Target-ali-start	Target-ali-end	Query-start	Query-end	E-value 	
----------------------------------------------------------------------------------------------------------------		
7	219	24	216	22	206	
QUERY  elyskApaakaeldalaksiAkktggevakapvKsreRaleKieneydgdaskikDlaRativvdd.ekilqvaaellerga........kvkvknksadplGYrglnllvktktgliaEiQvntpemiyakeseelarkllgedtydaiakkagvegGlGHklYeeyRvldpsspeakaiaeksraYYdairk
MATCH   ++++A+a+kae++++ +siA+k++g +  ap+Ks+eRa +K+  +ydgd++ ikDlaR+ti+v++  ++ +v  +l++  +        +vk++ ++adp+GY+ ++++v+t++g +aEiQ+n+pe+iyak+see++r++lg  ++ +i++k++++gGlGH+lYe+yRv+ p s++ +++a+ sr+YY+++r+
PP     489**************************************************************966777777666443111222244599******************************************************************************8.889999**************97
TARGET GVFADAAASKAEIEQVGQSIAAKYRGVISAAPIKSEERASQKVGMDYDGDWHSIKDLARMTIIVPTlADCRSVLVDLKRAFTasqgrgliQVKEVGADADPCGYSSTTVFVRTSNGRPAEIQINVPEIIYAKQSEESVRRILGPVRFMNIKMKYQLDGGLGHALYEIYRVA-PGSSRGQSAAALSRSYYAFFRQ
----------------------------------------------------------------------------------------------------------------
================================================================================================================

A0A0X8JAP0_9FLAO 2	4.4	196.1	7.0e-54	45243	Capnocytophaga haemolytica	Uncharacterized protein      
----------------------------------------------------------------------------------------------------------------	
Target-env-start	Target-env-end	Target-ali-start	Target-ali-end	Query-start	Query-end	E-value 	
----------------------------------------------------------------------------------------------------------------		
303	503	313	503	20	205	
QUERY  fdelyskApaakaeldalaksiAkktggevakapvKsreRaleKieneydgdaskikDlaRativvddekilqvaaellergakvkvknksadp.lGYrglnllvktktgliaEiQvntpemiyakeseelarkllgedtydaiakkagvegGlGHklYeeyRvldpsspea....kaiaeksraYYdair
MATCH   ++l++kA+aa  e+++l ks+A+k++g ++  ++Ks++++l+K++ney+gd s +kD++R+ti+++++k+++    l+++++  ++k++++++ lGY+g+ ++++t++g++aE+Qvnt++miyake++++a +++g++++++i++++gvegGlGHk+YeeyRvld++ p++    k++++ s +YY+ +r
PP     579********************************************************************************9999999887669***********************************************************************9986433348999999****9887
TARGET AKKLMQKASAASIEVETLSKSVAEKFKGFTTEVNLKSEQSILRKVTNEYNGDFSLVKDAVRTTIIIPENKMQECFDYLQKSSIFARIKKQAPEKhLGYSGILTNINTSQGVMAEVQVNTAKMIYAKEKPSSAIRIIGKERWQQIKNEVGVEGGLGHKYYEEYRVLDKNIPAElkrmKELEKLSFDYYNNFR
----------------------------------------------------------------------------------------------------------------
================================================================================================================

A0A853HJ13_9PROT 1	0.1	196.0	7.3e-54	2735135	Azospirillum oleiclasticum	Uncharacterized protein      
----------------------------------------------------------------------------------------------------------------	
Target-env-start	Target-env-end	Target-ali-start	Target-ali-end	Query-start	Query-end	E-value 	
----------------------------------------------------------------------------------------------------------------		
5	217	19	216	20	209	
QUERY  fdelyskApaakaeldalaksiAkktggevakapvKsreRaleKieneydgdaskikDlaRativvdd.ekilqvaael.....lerga...kvkvknksadplGYrglnllvktktgliaEiQvntpemiyakeseelarkllgedtydaiakkagvegGlGHklYeeyRvldpsspeakaiaeksraYYdairksng
MATCH   + ++++A+aa+ae+ a+ + +A+k+g+ +a+ap+Ks+eRa +K++++y+gd+++ikD+aR ti+v++ e +  v  el     ++rg    +vk + ++ dp+GY+ ++++v+tktg +aEiQ+n p++iyak+s+ ++ k++g +t+ +i++ +++egGlGH+lYe+yRv+ p++p+ +++a+ sr+YYd++r+  g
PP     45699**************************************************************96677777777722222334433347888889*************************************************************************8.99*******************8766
TARGET KQGVFRDAAAAEAEIAAFGQLMAQKYGAIIARAPTKSEERASQKVASDYGGDWHQIKDVARITIIVPTlEAVRGVLIELrryfqASRGGsvmQVKDVSGAMDPCGYSSTTVFVRTKTGRPAEIQINIPQIIYAKQSAMSFIKVCGPKTFLKIKTAYQMEGGLGHALYEIYRVA-PMTPAGQQAATISRSYYDYFRNPPG
----------------------------------------------------------------------------------------------------------------
================================================================================================================

A0A266N460_9PSED 1	1.3	192.1	1.1e-52	86185	Pseudomonas lundensis	Uncharacterized protein      
----------------------------------------------------------------------------------------------------------------	
Target-env-start	Target-env-end	Target-ali-start	Target-ali-end	Query-start	Query-end	E-value 	
----------------------------------------------------------------------------------------------------------------		
143	349	152	347	14	206	
QUERY  tqvkkdfdelyskApaakaeldalaksiAkktggevakapvKsreRaleKieneydgdaskikDlaRativvddekilqvaaellergakvkvknksadplGYrglnllvktktgliaEiQvntpemiyakeseelarkllgedtydai...akkagvegGlGHklYeeyRvldpsspeakaiaeksraYYdairk
MATCH   ++k +++++y kA+ a++ +d + k i+++++g+++++++K++eR+l+K+ + + g+++ ++D+aR+tivv+++++++v+++l++rga v   n+ ++p GY+g ++++k ++gl+aEiQv++p+miya  +e++ar++lg+++y+++   a+ +g++gGlGH +Ye++R++ +s ++++++ ++sr+YY++ir+
PP     5678899*******************************************************************************************************************************************87744477888999**********************************97
TARGET WKAKAQINIMYVKAQGANSYIDGISKVISTQFRGRIITPGLKTKERILDKTLTRFYGNPQGVQDIARNTIVVKKKNVNSVINALKDRGAYVILNNPGSRPDGYSGAHAYIKAPSGLMAEIQVKSPNMIYASYPENIARQTLGSQHYSDLdrhARMHGYQGGLGHGMYEKIRSAGTSLANRSEAIRESRDYYSFIRD
----------------------------------------------------------------------------------------------------------------
================================================================================================================

D1VXL3_9BACT 1	1.1	187.4	3.1e-51	679189	Prevotella timonensis CRIS 5C-B1	Uncharacterized protein      
----------------------------------------------------------------------------------------------------------------	
Target-env-start	Target-env-end	Target-ali-start	Target-ali-end	Query-start	Query-end	E-value 	
----------------------------------------------------------------------------------------------------------------		
297	502	309	502	15	205	
QUERY  qvkkdfdelyskApaakaeldalaksiAkktggevakapvKsreRaleKieneydgdaskikDlaRativvddekilqvaaellergakvkvknksadp.lGYrglnllvktktgliaEiQvntpemiyakeseelarkllgedtydaiakkagvegGlGHklYeeyRvldpsspeak..aiaeksraYYdair
MATCH  +  kd   l+skA ++ + +++ a+ iAkk+gg v+++++K+ +++ +K ++e +  +s+ikD +R+ti+vd+e+i++v+++l+  +   + k++ +++  GY+g  +++k+++g+ aEiQvntp+miyake+e++ar++lg++ +++i+k++g+ gGlGHk+Yee+R ld+++++ k  ++++ s++YY+ +r
PP     55678889***************************************************************************************998868**********************************************************************9998765338899******9887
TARGET EKIKDCSLLMSKARNVGNAVQEQAEIIAKKYGGVVTPINYKGFSSMYRKLNSEKGMLVSDIKDSVRNTIIVDKENIDKVVKDLQGLSSFSRYKQQIPENfRGYSGNIINLKMPNGIQAEIQVNTPKMIYAKETETNARRILGDKIWEQISKETGMLGGLGHKYYEEIRILDEEKDRVKiaELTKLSKSYYALFR
----------------------------------------------------------------------------------------------------------------
================================================================================================================

A0A4Y1KPH5_9PSED 1	0.1	186.3	6.8e-51	2217867	Pseudomonas sp. SGAir0191	RHS repeat-associated core domain-containing protein      
----------------------------------------------------------------------------------------------------------------	
Target-env-start	Target-env-end	Target-ali-start	Target-ali-end	Query-start	Query-end	E-value 	
----------------------------------------------------------------------------------------------------------------		
148	355	156	353	12	206	
QUERY  pktqvkkdfdelyskApaakaeldalaksiAkktggevakapvKsreRaleKieneydgdaskikDlaRativvddekilqvaaellergakvkvknksadplGYrglnllvktktgliaEiQvntpemiyakeseelarkllgedtydai...akkagvegGlGHklYeeyRvldpsspeakaiaeksraYYdairk
MATCH  ++ +++ ++ ++++kAp+a+  ld+ a+++ k +g+++++ap K+++Ra+eK++++y+gd++ +kD++R+ +v++++ + q+++++++ g k+k +++s+dplGY+g+n+++ t++gl++EiQv  ++m ya+ s+el+ + ++++++d+i   a++ g++ G GHk+Y ++R++++s +++ ++a+ s+aYY a+ k
PP     556678899*******************************************************************************************************************************************99955566778888*******************************99865
TARGET KEWSARAKLRTMFAKAPEANIYLDDAAQQLGKIYGASWVPAPQKTWARAWEKTQQKYAGDPTLLKDIVRNALVAKKRTAPQIVKAIEALGGKYKYIDASTDPLGYSGINAIIPTPNGLWGEIQVIPKRMSYARFSPELSPTSMSKRSFDRInnhAESLGLSAGVGHKYYRIFREANASIRDKAEAAKLSKAYYGALVK
----------------------------------------------------------------------------------------------------------------
================================================================================================================

A0A366AU68_9VIBR 2	3.1	185.3	1.4e-50	678	Vibrio sp. 2017V-1110	Phosphoribosylglycinamide formyltransferase      
----------------------------------------------------------------------------------------------------------------	
Target-env-start	Target-env-end	Target-ali-start	Target-ali-end	Query-start	Query-end	E-value 	
----------------------------------------------------------------------------------------------------------------		
54	204	57	202	5	146	
QUERY  gkaekgapktqvkkdfdelyskApaakaeldalaksiAkktggevakapvKsreRaleKieneydgdaskikDlaRativvddekilqvaaellergak.vkvknksadp..lGYrglnllvk.tktgliaEiQvntpemiyakes
MATCH  g a++++p  q+++dfd lyskA++a+ el++l+ks+A++t++++++a++Ksr+RaleK+e e+dg+a++i+DlaRativ++d+ +l++a+e+l+r+a+ vkvkn++++p  +GYr+ln+lv+ +ktg+iaE+Q+++++++++k+ 
PP     7899*********************************************************************************************9846999998877669******************************986
TARGET GIANQNYPIVQPYQDFDVLYSKAHQAQIELETLCKSTALLTHTQAYFAGTKSRQRALEKVELELDGQAERITDLARATIVANDVASLVTAYETLSREATvVKVKNRFKNPaeSGYRDLNVLVQlPKTGIIAEVQLHLAAIAQVKSG
----------------------------------------------------------------------------------------------------------------
================================================================================================================

A0A1G7ALR8_9FLAO 1	3.8	185.1	1.6e-50	1071918	Riemerella columbipharyngis	Uncharacterized protein      
----------------------------------------------------------------------------------------------------------------	
Target-env-start	Target-env-end	Target-ali-start	Target-ali-end	Query-start	Query-end	E-value 	
----------------------------------------------------------------------------------------------------------------		
340	541	348	541	17	205	
QUERY  kkdfdelyskApaakaeldalaksiAkktggevakapvKsreRaleKieneydgdaskikDlaRativvddekilqvaaellergakvkvknksadp.lGYrglnllvktktgliaEiQvntpemiyakeseelarkllgedtydaiakkagvegGlGHklYeeyRvldpsspea....kaiaeksraYYdair
MATCH  k++++ l+ kA+++++e+ ++++++  k++g ++++++Ks++++++K + e++gd+s+ikD +Rati++++ek+ +    l+++++  +vk ++++  +GY+g+ +++k  +g+ aEiQ+nt++miyake++++a +++g++++d+i+k++g++gGlGHk+YeeyR ld + p++    k+++e s++YY+ +r
PP     5788999***************************************************************************99986666655555549**********************************************************************9998754445899********9887
TARGET KSEIKGLMLKAKQSESEVSKVINQLTPKHNGYATPINFKSYQSIQRKLQLELNGDISQIKDSIRATIILPKEKMRNLELYLEKSSIFERVKVQKPERfMGYSGILTNIKATNGISAEIQFNTEKMIYAKEKPTNAIRIIGKKRWDEIRKETGLKGGLGHKYYEEYRLLDMNIPKQlermKELEELSKNYYKNFR
----------------------------------------------------------------------------------------------------------------
================================================================================================================

A0A655YYU5_VIBCL 2	3.3	184.7	2.0e-50	666	Vibrio cholerae	RelA_SpoT domain-containing protein      
----------------------------------------------------------------------------------------------------------------	
Target-env-start	Target-env-end	Target-ali-start	Target-ali-end	Query-start	Query-end	E-value 	
----------------------------------------------------------------------------------------------------------------		
1	150	3	148	5	146	
QUERY  gkaekgapktqvkkdfdelyskApaakaeldalaksiAkktggevakapvKsreRaleKieneydgdaskikDlaRativvddekilqvaaellergak.vkvknksadp..lGYrglnllvk.tktgliaEiQvntpemiyakes
MATCH  g a++++p  q+++dfd lyskA++a+ el++l+ks+A++t++++++a++Ksr+RaleK+e e+dg+a++i+DlaRativ++d+ +l++a+e+l+r+a+ vkvkn++++p  +GYr+ln+lv+ +ktg+iaE+Q+++++++++k+ 
PP     7899*********************************************************************************************9846999998877669******************************986
TARGET GIANQNYPIVQPYQDFDVLYSKAHQAQIELETLCKSTALLTHTQAYFAGTKSRQRALEKVELELDGQAERITDLARATIVAHDVASLVTAYETLSREATvVKVKNRFKNPaeSGYRDLNVLVQlPKTGIIAEVQLHLAAIAQVKSG
----------------------------------------------------------------------------------------------------------------
================================================================================================================

A0A5C2B1A2_VIBCL 2	3.4	184.6	2.2e-50	666	Vibrio cholerae	Phosphoribosylglycinamide formyltransferase      
----------------------------------------------------------------------------------------------------------------	
Target-env-start	Target-env-end	Target-ali-start	Target-ali-end	Query-start	Query-end	E-value 	
----------------------------------------------------------------------------------------------------------------		
54	203	57	201	5	145	
QUERY  gkaekgapktqvkkdfdelyskApaakaeldalaksiAkktggevakapvKsreRaleKieneydgdaskikDlaRativvddekilqvaaellergak.vkvknksadp..lGYrglnllvk.tktgliaEiQvntpemiyake
MATCH  g a++++p  q+++dfd lyskA++a+ el++l+ks+A++t++++++a++Ksr+RaleK+e e+dg+a++i+DlaRativ++d+ +l++a+e+l+r+a+ vkvkn++++p  +GYr+ln+lv+ +ktg+iaE+Q+++++++++k+
PP     7899*********************************************************************************************9846999998877669*****************************996
TARGET GIANQNYPIVQPYQDFDVLYSKAHQAQIELETLCKSTALLTHTQAYFAGTKSRQRALEKVELELDGQAERITDLARATIVANDVASLVTAYETLSREATvVKVKNRFKNPaeSGYRDLNVLVQlPKTGIIAEVQLHLAAIAQVKS
----------------------------------------------------------------------------------------------------------------
================================================================================================================

A0A366AK68_9VIBR 2	3.4	184.6	2.2e-50	678	Vibrio sp. 2017V-1105	Phosphoribosylglycinamide formyltransferase      
----------------------------------------------------------------------------------------------------------------	
Target-env-start	Target-env-end	Target-ali-start	Target-ali-end	Query-start	Query-end	E-value 	
----------------------------------------------------------------------------------------------------------------		
54	203	57	201	5	145	
QUERY  gkaekgapktqvkkdfdelyskApaakaeldalaksiAkktggevakapvKsreRaleKieneydgdaskikDlaRativvddekilqvaaellergak.vkvknksadp..lGYrglnllvk.tktgliaEiQvntpemiyake
MATCH  g a++++p  q+++dfd lyskA++a+ el++l+ks+A++t++++++a++Ksr+RaleK+e e+dg+a++i+DlaRativ++d+ +l++a+e+l+r+a+ vkvkn++++p  +GYr+ln+lv+ +ktg+iaE+Q+++++++++k+
PP     7899*********************************************************************************************9846999998877669*****************************996
TARGET GIANQNYPIVQPYQDFDVLYSKAHQAQIELETLCKSTALLTHTQAYFAGTKSRQRALEKVELELDGQAERITDLARATIVANDVASLVTAYETLSREATvVKVKNRFKNPaeSGYRDLNVLVQlPKTGIIAEVQLHLAAIAQVKS
----------------------------------------------------------------------------------------------------------------
================================================================================================================

A0A085T8I9_VIBCL 2	3.4	184.6	2.2e-50	666	Vibrio cholerae	Phosphoribosylglycinamide formyltransferase      
----------------------------------------------------------------------------------------------------------------	
Target-env-start	Target-env-end	Target-ali-start	Target-ali-end	Query-start	Query-end	E-value 	
----------------------------------------------------------------------------------------------------------------		
54	203	57	201	5	145	
QUERY  gkaekgapktqvkkdfdelyskApaakaeldalaksiAkktggevakapvKsreRaleKieneydgdaskikDlaRativvddekilqvaaellergak.vkvknksadp..lGYrglnllvk.tktgliaEiQvntpemiyake
MATCH  g a++++p  q+++dfd lyskA++a+ el++l+ks+A++t++++++a++Ksr+RaleK+e e+dg+a++i+DlaRativ++d+ +l++a+e+l+r+a+ vkvkn++++p  +GYr+ln+lv+ +ktg+iaE+Q+++++++++k+
PP     7899*********************************************************************************************9846999998877669*****************************996
TARGET GIANQNYPIVQPYQDFDVLYSKAHQAQIELETLCKSTALLTHTQAYFAGTKSRQRALEKVELELDGQAERITDLARATIVANDVASLVTAYETLSREATvVKVKNRFKNPaeSGYRDLNVLVQlPKTGIIAEVQLHLAAIAQVKS
----------------------------------------------------------------------------------------------------------------
================================================================================================================

A0A147GAL9_9PSED 1	0.0	184.5	2.5e-50	157782	Pseudomonas parafulva	Uncharacterized protein      
----------------------------------------------------------------------------------------------------------------	
Target-env-start	Target-env-end	Target-ali-start	Target-ali-end	Query-start	Query-end	E-value 	
----------------------------------------------------------------------------------------------------------------		
1	189	1	187	23	206	
QUERY  lyskApaakaeldalaksiAkktggevakapvKsreRaleKieneydgdaskikDlaRativvddekilqvaaellergakvkvknksadplGYrglnllvktktgliaEiQvntpemiyakeseelarkllgedtydai...akkagvegGlGHklYeeyRvldpsspeakaiaeksraYYdairk
MATCH  +++kA +a+  ld+ a+++ k +g+++++ap K+++Ra+eK++++y+gd++++kD++R+ +v++++ + q+++++++ g ++k +++s+dplGY+g+n+++ t++gl++EiQv  ++m ya+ s+el+ + ++++++d+i   a++ g++gG+GHk+Y ++R++++s ++++++a+ s+aYY a+ k
PP     689**************************************************************************************************************************************999666778899*********************************99865
TARGET MFAKALEANIYLDDAAQQLGKIYGASWVPAPQKTWARAWEKTQQKYAGDPTRLKDIVRNALVAKKRTAPQIVKAIEALGGRYKYIDASTDPLGYSGINAIIPTPNGLWGEIQVIPKRMSYARFSPELSPTSMSKRSFDRInnhAESLGLSGGEGHKYYRIFREANASIRDKTEAARLSKAYYGALVK
----------------------------------------------------------------------------------------------------------------
================================================================================================================

A0A7Z8DWA9_VIBCL 2	3.1	184.2	2.9e-50	666	Vibrio cholerae	Phosphoribosylglycinamide formyltransferase      
----------------------------------------------------------------------------------------------------------------	
Target-env-start	Target-env-end	Target-ali-start	Target-ali-end	Query-start	Query-end	E-value 	
----------------------------------------------------------------------------------------------------------------		
54	203	57	201	5	145	
QUERY  gkaekgapktqvkkdfdelyskApaakaeldalaksiAkktggevakapvKsreRaleKieneydgdaskikDlaRativvddekilqvaaellergak.vkvknksadp..lGYrglnllvk.tktgliaEiQvntpemiyake
MATCH  g a++++p  q+++dfd lyskA++a+ el++l+ks+A++t++++++a++Ksr+RaleKie e+dg+a++i+DlaRativ++d+ +l++a+e+l+r+a+ vkvkn++++p  +GYr+ln+lv+ +ktg+iaE+Q+++++++++k+
PP     7899*********************************************************************************************9846999998877669*****************************996
TARGET GIANQNYPIVQPYQDFDVLYSKAHQAQIELETLCKSTALLTHTQAYFAGTKSRQRALEKIELELDGQAERITDLARATIVAHDVASLVTAYETLSREATvVKVKNRFKNPaeSGYRDLNVLVQlPKTGIIAEVQLHLAAIAQVKS
----------------------------------------------------------------------------------------------------------------
================================================================================================================

D7H868_VIBCL 2	3.1	183.8	4.1e-50	345074	Vibrio cholerae RC385	RelA_SpoT domain-containing protein      
----------------------------------------------------------------------------------------------------------------	
Target-env-start	Target-env-end	Target-ali-start	Target-ali-end	Query-start	Query-end	E-value 	
----------------------------------------------------------------------------------------------------------------		
54	203	57	201	5	145	
QUERY  gkaekgapktqvkkdfdelyskApaakaeldalaksiAkktggevakapvKsreRaleKieneydgdaskikDlaRativvddekilqvaaellergak.vkvknksadp..lGYrglnllvk.tktgliaEiQvntpemiyake
MATCH  g a++++p  q+++dfd lyskA++a+ el++l+ks+A++t++++++a++Ksr+RaleK+e e+dg+a++i+DlaRativ++d+ +l++a+e+l+r+a+ vkvkn++++p  +GYr+ln+lv+ +ktg+iaE+Q+++++++++k+
PP     7899*********************************************************************************************9846999998877669*****************************996
TARGET GIANQNYPIVQPYQDFDVLYSKAHQAQIELETLCKSTALLTHTQAYFAGTKSRQRALEKVELELDGQAERITDLARATIVAHDVASLVTAYETLSREATvVKVKNRFKNPaeSGYRDLNVLVQlPKTGIIAEVQLHLAAIAQVKS
----------------------------------------------------------------------------------------------------------------
================================================================================================================

C3LLS0_VIBCM 2	3.1	183.8	4.1e-50	579112	Vibrio cholerae serotype O1 (strain M66-2)	RelA_SpoT domain-containing protein      
----------------------------------------------------------------------------------------------------------------	
Target-env-start	Target-env-end	Target-ali-start	Target-ali-end	Query-start	Query-end	E-value 	
----------------------------------------------------------------------------------------------------------------		
54	203	57	201	5	145	
QUERY  gkaekgapktqvkkdfdelyskApaakaeldalaksiAkktggevakapvKsreRaleKieneydgdaskikDlaRativvddekilqvaaellergak.vkvknksadp..lGYrglnllvk.tktgliaEiQvntpemiyake
MATCH  g a++++p  q+++dfd lyskA++a+ el++l+ks+A++t++++++a++Ksr+RaleK+e e+dg+a++i+DlaRativ++d+ +l++a+e+l+r+a+ vkvkn++++p  +GYr+ln+lv+ +ktg+iaE+Q+++++++++k+
PP     7899*********************************************************************************************9846999998877669*****************************996
TARGET GIANQNYPIVQPYQDFDVLYSKAHQAQIELETLCKSTALLTHTQAYFAGTKSRQRALEKVELELDGQAERITDLARATIVAHDVASLVTAYETLSREATvVKVKNRFKNPaeSGYRDLNVLVQlPKTGIIAEVQLHLAAIAQVKS
----------------------------------------------------------------------------------------------------------------
================================================================================================================

A0A0K9UXB7_VIBCL 2	3.1	183.8	4.1e-50	412614	Vibrio cholerae 2740-80	RelA_SpoT domain-containing protein      
----------------------------------------------------------------------------------------------------------------	
Target-env-start	Target-env-end	Target-ali-start	Target-ali-end	Query-start	Query-end	E-value 	
----------------------------------------------------------------------------------------------------------------		
54	203	57	201	5	145	
QUERY  gkaekgapktqvkkdfdelyskApaakaeldalaksiAkktggevakapvKsreRaleKieneydgdaskikDlaRativvddekilqvaaellergak.vkvknksadp..lGYrglnllvk.tktgliaEiQvntpemiyake
MATCH  g a++++p  q+++dfd lyskA++a+ el++l+ks+A++t++++++a++Ksr+RaleK+e e+dg+a++i+DlaRativ++d+ +l++a+e+l+r+a+ vkvkn++++p  +GYr+ln+lv+ +ktg+iaE+Q+++++++++k+
PP     7899*********************************************************************************************9846999998877669*****************************996
TARGET GIANQNYPIVQPYQDFDVLYSKAHQAQIELETLCKSTALLTHTQAYFAGTKSRQRALEKVELELDGQAERITDLARATIVAHDVASLVTAYETLSREATvVKVKNRFKNPaeSGYRDLNVLVQlPKTGIIAEVQLHLAAIAQVKS
----------------------------------------------------------------------------------------------------------------
================================================================================================================

A0A0H3AHV7_VIBC3 2	3.1	183.8	4.1e-50	345073	Vibrio cholerae serotype O1 (strain ATCC 39541 / Classical Ogawa 395 / O395)	RelA_SpoT domain-containing protein      
----------------------------------------------------------------------------------------------------------------	
Target-env-start	Target-env-end	Target-ali-start	Target-ali-end	Query-start	Query-end	E-value 	
----------------------------------------------------------------------------------------------------------------		
54	203	57	201	5	145	
QUERY  gkaekgapktqvkkdfdelyskApaakaeldalaksiAkktggevakapvKsreRaleKieneydgdaskikDlaRativvddekilqvaaellergak.vkvknksadp..lGYrglnllvk.tktgliaEiQvntpemiyake
MATCH  g a++++p  q+++dfd lyskA++a+ el++l+ks+A++t++++++a++Ksr+RaleK+e e+dg+a++i+DlaRativ++d+ +l++a+e+l+r+a+ vkvkn++++p  +GYr+ln+lv+ +ktg+iaE+Q+++++++++k+
PP     7899*********************************************************************************************9846999998877669*****************************996
TARGET GIANQNYPIVQPYQDFDVLYSKAHQAQIELETLCKSTALLTHTQAYFAGTKSRQRALEKVELELDGQAERITDLARATIVAHDVASLVTAYETLSREATvVKVKNRFKNPaeSGYRDLNVLVQlPKTGIIAEVQLHLAAIAQVKS
----------------------------------------------------------------------------------------------------------------
================================================================================================================

A0A0H3PXU2_VIBCL 2	3.1	183.8	4.1e-50	417400	Vibrio cholerae B33	RelA_SpoT domain-containing protein      
----------------------------------------------------------------------------------------------------------------	
Target-env-start	Target-env-end	Target-ali-start	Target-ali-end	Query-start	Query-end	E-value 	
----------------------------------------------------------------------------------------------------------------		
54	203	57	201	5	145	
QUERY  gkaekgapktqvkkdfdelyskApaakaeldalaksiAkktggevakapvKsreRaleKieneydgdaskikDlaRativvddekilqvaaellergak.vkvknksadp..lGYrglnllvk.tktgliaEiQvntpemiyake
MATCH  g a++++p  q+++dfd lyskA++a+ el++l+ks+A++t++++++a++Ksr+RaleK+e e+dg+a++i+DlaRativ++d+ +l++a+e+l+r+a+ vkvkn++++p  +GYr+ln+lv+ +ktg+iaE+Q+++++++++k+
PP     7899*********************************************************************************************9846999998877669*****************************996
TARGET GIANQNYPIVQPYQDFDVLYSKAHQAQIELETLCKSTALLTHTQAYFAGTKSRQRALEKVELELDGQAERITDLARATIVAHDVASLVTAYETLSREATvVKVKNRFKNPaeSGYRDLNVLVQlPKTGIIAEVQLHLAAIAQVKS
----------------------------------------------------------------------------------------------------------------
================================================================================================================

Q9KSN2_VIBCH 2	3.1	183.8	4.1e-50	243277	Vibrio cholerae serotype O1 (strain ATCC 39315 / El Tor Inaba N16961)	RelA_SpoT domain-containing protein      
----------------------------------------------------------------------------------------------------------------	
Target-env-start	Target-env-end	Target-ali-start	Target-ali-end	Query-start	Query-end	E-value 	
----------------------------------------------------------------------------------------------------------------		
54	203	57	201	5	145	
QUERY  gkaekgapktqvkkdfdelyskApaakaeldalaksiAkktggevakapvKsreRaleKieneydgdaskikDlaRativvddekilqvaaellergak.vkvknksadp..lGYrglnllvk.tktgliaEiQvntpemiyake
MATCH  g a++++p  q+++dfd lyskA++a+ el++l+ks+A++t++++++a++Ksr+RaleK+e e+dg+a++i+DlaRativ++d+ +l++a+e+l+r+a+ vkvkn++++p  +GYr+ln+lv+ +ktg+iaE+Q+++++++++k+
PP     7899*********************************************************************************************9846999998877669*****************************996
TARGET GIANQNYPIVQPYQDFDVLYSKAHQAQIELETLCKSTALLTHTQAYFAGTKSRQRALEKVELELDGQAERITDLARATIVAHDVASLVTAYETLSREATvVKVKNRFKNPaeSGYRDLNVLVQlPKTGIIAEVQLHLAAIAQVKS
----------------------------------------------------------------------------------------------------------------
================================================================================================================

A0A0F0BBJ7_VIBCL 2	3.1	183.8	4.1e-50	666	Vibrio cholerae	(P)ppGpp synthetase RelV      
----------------------------------------------------------------------------------------------------------------	
Target-env-start	Target-env-end	Target-ali-start	Target-ali-end	Query-start	Query-end	E-value 	
----------------------------------------------------------------------------------------------------------------		
54	203	57	201	5	145	
QUERY  gkaekgapktqvkkdfdelyskApaakaeldalaksiAkktggevakapvKsreRaleKieneydgdaskikDlaRativvddekilqvaaellergak.vkvknksadp..lGYrglnllvk.tktgliaEiQvntpemiyake
MATCH  g a++++p  q+++dfd lyskA++a+ el++l+ks+A++t++++++a++Ksr+RaleK+e e+dg+a++i+DlaRativ++d+ +l++a+e+l+r+a+ vkvkn++++p  +GYr+ln+lv+ +ktg+iaE+Q+++++++++k+
PP     7899*********************************************************************************************9846999998877669*****************************996
TARGET GIANQNYPIVQPYQDFDVLYSKAHQAQIELETLCKSTALLTHTQAYFAGTKSRQRALEKVELELDGQAERITDLARATIVAHDVASLVTAYETLSREATvVKVKNRFKNPaeSGYRDLNVLVQlPKTGIIAEVQLHLAAIAQVKS
----------------------------------------------------------------------------------------------------------------
================================================================================================================

A0A7U8WRS2_VIBCL 2	3.1	183.8	4.1e-50	412967	Vibrio cholerae MAK 757	RelA_SpoT domain-containing protein      
----------------------------------------------------------------------------------------------------------------	
Target-env-start	Target-env-end	Target-ali-start	Target-ali-end	Query-start	Query-end	E-value 	
----------------------------------------------------------------------------------------------------------------		
54	203	57	201	5	145	
QUERY  gkaekgapktqvkkdfdelyskApaakaeldalaksiAkktggevakapvKsreRaleKieneydgdaskikDlaRativvddekilqvaaellergak.vkvknksadp..lGYrglnllvk.tktgliaEiQvntpemiyake
MATCH  g a++++p  q+++dfd lyskA++a+ el++l+ks+A++t++++++a++Ksr+RaleK+e e+dg+a++i+DlaRativ++d+ +l++a+e+l+r+a+ vkvkn++++p  +GYr+ln+lv+ +ktg+iaE+Q+++++++++k+
PP     7899*********************************************************************************************9846999998877669*****************************996
TARGET GIANQNYPIVQPYQDFDVLYSKAHQAQIELETLCKSTALLTHTQAYFAGTKSRQRALEKVELELDGQAERITDLARATIVAHDVASLVTAYETLSREATvVKVKNRFKNPaeSGYRDLNVLVQlPKTGIIAEVQLHLAAIAQVKS
----------------------------------------------------------------------------------------------------------------
================================================================================================================

A0A0X1KW31_VIBCO 2	3.1	183.8	4.1e-50	345072	Vibrio cholerae (strain MO10)	(P)ppGpp synthetase RelV      
----------------------------------------------------------------------------------------------------------------	
Target-env-start	Target-env-end	Target-ali-start	Target-ali-end	Query-start	Query-end	E-value 	
----------------------------------------------------------------------------------------------------------------		
54	203	57	201	5	145	
QUERY  gkaekgapktqvkkdfdelyskApaakaeldalaksiAkktggevakapvKsreRaleKieneydgdaskikDlaRativvddekilqvaaellergak.vkvknksadp..lGYrglnllvk.tktgliaEiQvntpemiyake
MATCH  g a++++p  q+++dfd lyskA++a+ el++l+ks+A++t++++++a++Ksr+RaleK+e e+dg+a++i+DlaRativ++d+ +l++a+e+l+r+a+ vkvkn++++p  +GYr+ln+lv+ +ktg+iaE+Q+++++++++k+
PP     7899*********************************************************************************************9846999998877669*****************************996
TARGET GIANQNYPIVQPYQDFDVLYSKAHQAQIELETLCKSTALLTHTQAYFAGTKSRQRALEKVELELDGQAERITDLARATIVAHDVASLVTAYETLSREATvVKVKNRFKNPaeSGYRDLNVLVQlPKTGIIAEVQLHLAAIAQVKS
----------------------------------------------------------------------------------------------------------------
================================================================================================================

A0A655UR06_VIBCL 2	3.0	183.6	4.6e-50	666	Vibrio cholerae	Uncharacterized protein      
----------------------------------------------------------------------------------------------------------------	
Target-env-start	Target-env-end	Target-ali-start	Target-ali-end	Query-start	Query-end	E-value 	
----------------------------------------------------------------------------------------------------------------		
72	222	75	220	5	146	
QUERY  gkaekgapktqvkkdfdelyskApaakaeldalaksiAkktggevakapvKsreRaleKieneydgdaskikDlaRativvddekilqvaaellergak.vkvknksadp..lGYrglnllvk.tktgliaEiQvntpemiyakes
MATCH  g a++++p  q+++dfd lyskA++a+ el++l+ks+A++t++++++a++Ksr+RaleK+e e+dg+a++i+DlaRativ++d+ +l++a+e+l+r+a+ vkvkn++++p  +GYr+ln+lv+ +ktg+iaE+Q+++++++++k+ 
PP     7899*********************************************************************************************9846999998877669******************************986
TARGET GIANQNYPIVQPYQDFDVLYSKAHQAQIELETLCKSTALLTHTQAYFAGTKSRQRALEKVELELDGQAERITDLARATIVAHDVASLVTAYETLSREATvVKVKNRFKNPaeSGYRDLNVLVQlPKTGIIAEVQLHLAAIAQVKSG
----------------------------------------------------------------------------------------------------------------
================================================================================================================

A0A655UC71_VIBCL 2	3.0	183.6	4.6e-50	666	Vibrio cholerae	Uncharacterized protein      
----------------------------------------------------------------------------------------------------------------	
Target-env-start	Target-env-end	Target-ali-start	Target-ali-end	Query-start	Query-end	E-value 	
----------------------------------------------------------------------------------------------------------------		
72	222	75	220	5	146	
QUERY  gkaekgapktqvkkdfdelyskApaakaeldalaksiAkktggevakapvKsreRaleKieneydgdaskikDlaRativvddekilqvaaellergak.vkvknksadp..lGYrglnllvk.tktgliaEiQvntpemiyakes
MATCH  g a++++p  q+++dfd lyskA++a+ el++l+ks+A++t++++++a++Ksr+RaleK+e e+dg+a++i+DlaRativ++d+ +l++a+e+l+r+a+ vkvkn++++p  +GYr+ln+lv+ +ktg+iaE+Q+++++++++k+ 
PP     7899*********************************************************************************************9846999998877669******************************986
TARGET GIANQNYPIVQPYQDFDVLYSKAHQAQIELETLCKSTALLTHTQAYFAGTKSRQRALEKVELELDGQAERITDLARATIVAHDVASLVTAYETLSREATvVKVKNRFKNPaeSGYRDLNVLVQlPKTGIIAEVQLHLAAIAQVKSG
----------------------------------------------------------------------------------------------------------------
================================================================================================================

A0A5C9QG26_VIBCL 2	3.0	183.4	5.2e-50	666	Vibrio cholerae	Phosphoribosylglycinamide formyltransferase      
----------------------------------------------------------------------------------------------------------------	
Target-env-start	Target-env-end	Target-ali-start	Target-ali-end	Query-start	Query-end	E-value 	
----------------------------------------------------------------------------------------------------------------		
54	204	57	202	5	146	
QUERY  gkaekgapktqvkkdfdelyskApaakaeldalaksiAkktggevakapvKsreRaleKieneydgdaskikDlaRativvddekilqvaaellergak.vkvknksadp..lGYrglnllvk.tktgliaEiQvntpemiyakes
MATCH  g a++++p  q+++dfd lyskA++a+ el++l+ks+A++t++++++a++Ksr+RaleK+e e+dg+a++i+DlaRativ++d+ +l++a+e+l+r+a+ vkvkn++++p  +GYr+ln+lv+ +ktg+iaE+Q+++++++++k+ 
PP     7899*********************************************************************************************9846999998877669******************************986
TARGET GIANQNYPIVQPYQDFDVLYSKAHQAQIELETLCKSTALLTHTQAYFAGTKSRQRALEKVELELDGKAERITDLARATIVANDVASLVTAYETLSREATvVKVKNRFKNPaeSGYRDLNVLVQlPKTGIIAEVQLHLAAIAQVKSG
----------------------------------------------------------------------------------------------------------------
================================================================================================================

Q21GR0_SACD2 1	0.0	181.8	1.6e-49	203122	Saccharophagus degradans (strain 2-40 / ATCC 43961 / DSM 17024)	Uncharacterized protein      
----------------------------------------------------------------------------------------------------------------	
Target-env-start	Target-env-end	Target-ali-start	Target-ali-end	Query-start	Query-end	E-value 	
----------------------------------------------------------------------------------------------------------------		
1	133	1	130	78	207	
QUERY  laRativvddekilqvaaellergakvkvknksadplGYrglnllvktktgliaEiQvntpemiyakeseelarkllgedtydaiakkagvegGlGHklYeeyRvldpsspeakaiaeksraYYdairks
MATCH  +aR++i+v+ +k+++++ael++rg+k+kv+++++dplGY+g+n+++kt++g+++EiQvntp+miyake+e +ar+llg+d y++ia+k+g+++G+GHklYe++Rvl++s+pe+  i+++s+aYYdairks
PP     59******************************************************************************************************************************86
TARGET MARNKIIVPPDKLDAAVAELAKRGVKIKVIDGTKDPLGYSGVNFTIKTQSGIVGEIQVNTPAMIYAKEPEPIARALLGDDLYTSIATKSGIPSGQGHKLYEQWRVLPDSDPERLVIEAQSKAYYDAIRKS
----------------------------------------------------------------------------------------------------------------
================================================================================================================

A0A067B7V6_VIBMT 2	3.9	180.1	5.5e-49	1481663	Vibrio metoecus	Phosphoribosylglycinamide formyltransferase      
----------------------------------------------------------------------------------------------------------------	
Target-env-start	Target-env-end	Target-ali-start	Target-ali-end	Query-start	Query-end	E-value 	
----------------------------------------------------------------------------------------------------------------		
54	204	57	202	5	146	
QUERY  gkaekgapktqvkkdfdelyskApaakaeldalaksiAkktggevakapvKsreRaleKieneydgdaskikDlaRativvddekilqvaaellergak.vkvknksadp..lGYrglnllvk.tktgliaEiQvntpemiyakes
MATCH  g ++++ap tq+++dfd lyskA++a+ el++l+ks+A++tg+++++a+ Ks++RaleK++ e+dg+a++i+DlaRativ++d+ +l++a+e+l+r+a+ vkvkn++++p  +GYr+ln+lv+ +kt++iaE+Q+++++++++k+ 
PP     67899********************************************************************************************9967999998877669******************************976
TARGET GISSQNAPITQPYQDFDVLYSKAHQAQIELETLCKSTALLTGTQAYFAGAKSHQRALEKVALELDGQAERITDLARATIVAHDVASLVTAYETLNREATiVKVKNRFKNPaeSGYRDLNVLVQlPKTKIIAEVQFHLAAIAEVKSG
----------------------------------------------------------------------------------------------------------------
================================================================================================================

A0A366A2X3_9VIBR 2	3.9	180.1	5.5e-49	2204197	Vibrio sp. 2017V-1124	Phosphoribosylglycinamide formyltransferase      
----------------------------------------------------------------------------------------------------------------	
Target-env-start	Target-env-end	Target-ali-start	Target-ali-end	Query-start	Query-end	E-value 	
----------------------------------------------------------------------------------------------------------------		
54	204	57	202	5	146	
QUERY  gkaekgapktqvkkdfdelyskApaakaeldalaksiAkktggevakapvKsreRaleKieneydgdaskikDlaRativvddekilqvaaellergak.vkvknksadp..lGYrglnllvk.tktgliaEiQvntpemiyakes
MATCH  g ++++ap tq+++dfd lyskA++a+ el++l+ks+A++tg+++++a+ Ks++RaleK++ e+dg+a++i+DlaRativ++d+ +l++a+e+l+r+a+ vkvkn++++p  +GYr+ln+lv+ +kt++iaE+Q+++++++++k+ 
PP     67899********************************************************************************************9967999998877669******************************976
TARGET GISSQNAPITQPYQDFDVLYSKAHQAQIELETLCKSTALLTGTQAYFAGAKSHQRALEKVALELDGQAERITDLARATIVAHDVASLVTAYETLNREATiVKVKNRFKNPaeSGYRDLNVLVQlPKTKIIAEVQFHLAAIAEVKSG
----------------------------------------------------------------------------------------------------------------
================================================================================================================

E8LP68_9VIBR 2	1.2	179.9	6.3e-49	945543	Vibrio brasiliensis LMG 20546	RelA_SpoT domain-containing protein      
----------------------------------------------------------------------------------------------------------------	
Target-env-start	Target-env-end	Target-ali-start	Target-ali-end	Query-start	Query-end	E-value 	
----------------------------------------------------------------------------------------------------------------		
52	205	55	202	5	148	
QUERY  gkaekgapktqvkkdfdelyskApaakaeldalaksiAkktggevakapvKsreRaleKieneydgdaskikDlaRativvddekilqvaaellergak.vkvknksadp..lGYrglnllvk.tktgliaEiQvntpemiyakesee
MATCH  g ++++++ tq+++dfd lyskA++a+ael++l+ks+A++t++e ++a+vKs eRa+eKi+ e++g++++i+DlaRativ+dd ++l++a+e+l+r+++ vkvkn++++p  +GYr+lnllvk +kt+l+aE+Q+++++++++k+ +e
PP     566778899****************************************************************************************9846****99999889*******************************9876
TARGET GIQSMSTTPTQPYSDFDVLYSKAHQAQAELETLCKSTALLTSTESYFAGVKSAERAKEKIAYELNGQPERITDLARATIVADDIESLMAAYEVLNRETTvVKVKNRFKKPgaSGYRDLNLLVKlPKTNLVAEVQLHLKAIADVKSGPE
----------------------------------------------------------------------------------------------------------------
================================================================================================================

A0A5C7PRA2_9DELT 1	3.8	179.4	8.8e-49	2482794	Desulfurellales bacterium	Uncharacterized protein      
----------------------------------------------------------------------------------------------------------------	
Target-env-start	Target-env-end	Target-ali-start	Target-ali-end	Query-start	Query-end	E-value 	
----------------------------------------------------------------------------------------------------------------		
268	480	275	477	12	204	
QUERY  pktqvkkdfdelyskApaakaeldalaksiAkktggevakapvKsreRaleKieneydgdaskikDlaRativvddekilqvaaellergak.vkvknksadplGYrglnllvktktgliaEiQvntpemiyakeseelarkllgedtydaiakkagvegGlGHklYeeyR..vldpsspe..........akaiaeksraYYdai
MATCH  +  +v+k+ +el+++A+++ +el+++ +++Akk+++e+++ + K++e++++K + e++g++ ++kD++R+tiv+d+e+i++va+++ + g+k +kv n    ++GYrg+ ++ + ++g+i+EiQvnt+emi+ake++++a+ ++ged++++iakk+g++gGlGHk+Ye+ R  v+dp++p+          +++i eksr+YY+ +
PP     556788999******************************************************************************99998456666...579*******************************************************************66678887763333444433589*********975
TARGET AVPKVNKQSKELIARAKTVGQELQDMGEKVAKKYNAEITPLNHKGYESMVRKANDELKGNVFRVKDAVRNTIVTDAENIKDVAKDVGKFGVKgLKVQN---YDSGYRGYITNPRLSNGVIGEIQVNTHEMIFAKEEPTIAKMIIGEDKWNEIAKKTGLPGGLGHKYYEQDRkiVIDPEKPDpindpiklklKDEIREKSRDYYSKF
----------------------------------------------------------------------------------------------------------------
================================================================================================================

A0A4R2F2S0_9VIBR 1	0.3	179.0	1.2e-48	246167	Vibrio crassostreae	Uncharacterized protein      
----------------------------------------------------------------------------------------------------------------	
Target-env-start	Target-env-end	Target-ali-start	Target-ali-end	Query-start	Query-end	E-value 	
----------------------------------------------------------------------------------------------------------------		
54	226	59	204	8	149	
QUERY  ekgapktqvkkdfdelyskApaakaeldalaksiAkktggevakapvKsreRaleKieneydgdaskikDlaRativvddekilqvaaellergak.vkvknksadp..lGYrglnllvk.tktgliaEiQvntpemiyakeseel
MATCH    +++ tq+++dfd+lyskA++a+ael++++ks+A++t++e+++a+vKs++Ra+eKi+ e+dgd++ki+DlaRati+++d+++l+ ++e+l+r+a+ vk knk+++p  +GYr+lnllv+ +kt++iaE+Q+++++++++k+ +e 
PP     557789****************************************************************************************9846999987777669*******************************97653
TARGET AFDSRPTQPYTDFDILYSKAHQAQAELETICKSTALLTNSEALFAGVKSQARAEEKIALELDGDVTKITDLARATIIANDVESLVEVYEALSREADvVKLKNKFKSPadSGYRDLNLLVRlPKTNIIAEVQLHLKAIADVKSGPEH
----------------------------------------------------------------------------------------------------------------
================================================================================================================

A0A2N7F457_VIBSP 1	0.3	178.8	1.4e-48	29497	Vibrio splendidus	Phosphoribosylglycinamide formyltransferase      
----------------------------------------------------------------------------------------------------------------	
Target-env-start	Target-env-end	Target-ali-start	Target-ali-end	Query-start	Query-end	E-value 	
----------------------------------------------------------------------------------------------------------------		
54	226	59	204	8	149	
QUERY  ekgapktqvkkdfdelyskApaakaeldalaksiAkktggevakapvKsreRaleKieneydgdaskikDlaRativvddekilqvaaellergak.vkvknksadp..lGYrglnllvk.tktgliaEiQvntpemiyakeseel
MATCH    +++ tq+++dfd+lyskA++a+ael++++ks+A++t++e+++a+vKs++Ra+eKi+ e+dgd++ki+DlaRati+++d+++l+ ++e+l+r+a+ vk knk+++p  +GYr+lnllv+ +kt++iaE+Q+++++++++k+ +e 
PP     557789****************************************************************************************9846999987777669*******************************97653
TARGET AFDSRPTQPYTDFDILYSKAHQAQAELETICKSTALLTNSEALFAGVKSQARAEEKIALELDGDVTKITDLARATIIANDVESLVEVYEALSREADvVKLKNKFKSPadSGYRDLNLLVRlPKTNIIAEVQLHLKAIADVKSGPEH
----------------------------------------------------------------------------------------------------------------
================================================================================================================

A0A0X8LME7_VIBFL 2	0.9	178.5	1.7e-48	676	Vibrio fluvialis	Phosphoribosylglycinamide formyltransferase      
----------------------------------------------------------------------------------------------------------------	
Target-env-start	Target-env-end	Target-ali-start	Target-ali-end	Query-start	Query-end	E-value 	
----------------------------------------------------------------------------------------------------------------		
54	204	58	203	7	148	
QUERY  aekgapktqvkkdfdelyskApaakaeldalaksiAkktggevakapvKsreRaleKieneydgdaskikDlaRativvddekilqvaaellergakv.kvknksadp..lGYrglnllvk.tktgliaEiQvntpemiyakesee
MATCH  ++++++  q+++dfd lyskA++a+ el++l+ks+A++t++++++a+vKs++Ra+eKie e++g++++i+DlaRati+++d+ +l+ a+e+l+r+a+v kvkn++++p  +GYr+ln+lv+ +ktg+iaE+Q+++++++++k+ +e
PP     556777889***************************************************************************************977999998887769*******************************9875
TARGET QTTQNSVLQPYQDFDVLYSKAHQAQCELETLCKSTALLTSTQAYFAGVKSQHRAAEKIELELNGQPERITDLARATIIANDVPSLVDAYEALSREATVlKVKNRFKSPadSGYRDLNVLVQlPKTGIIAEVQFHLKAIADVKSGPE
----------------------------------------------------------------------------------------------------------------
================================================================================================================

S7JS25_VIBFL 2	0.9	178.5	1.7e-48	1336752	Vibrio fluvialis PG41	Uncharacterized protein      
----------------------------------------------------------------------------------------------------------------	
Target-env-start	Target-env-end	Target-ali-start	Target-ali-end	Query-start	Query-end	E-value 	
----------------------------------------------------------------------------------------------------------------		
54	204	58	203	7	148	
QUERY  aekgapktqvkkdfdelyskApaakaeldalaksiAkktggevakapvKsreRaleKieneydgdaskikDlaRativvddekilqvaaellergakv.kvknksadp..lGYrglnllvk.tktgliaEiQvntpemiyakesee
MATCH  ++++++  q+++dfd lyskA++a+ el++l+ks+A++t++++++a+vKs++Ra+eKie e++g++++i+DlaRati+++d+ +l+ a+e+l+r+a+v kvkn++++p  +GYr+ln+lv+ +ktg+iaE+Q+++++++++k+ +e
PP     556777889***************************************************************************************977999998887769*******************************9875
TARGET QTTQNSVLQPYQDFDVLYSKAHQAQCELETLCKSTALLTSTQAYFAGVKSQHRAAEKIELELNGQPERITDLARATIIANDVPSLVDAYEALSREATVlKVKNRFKSPadSGYRDLNVLVQlPKTGIIAEVQFHLKAIADVKSGPE
----------------------------------------------------------------------------------------------------------------
================================================================================================================

A0A2N7HQK8_9VIBR 1	0.3	178.5	1.7e-48	1880849	Vibrio sp. 10N.261.52.A1	Phosphoribosylglycinamide formyltransferase      
----------------------------------------------------------------------------------------------------------------	
Target-env-start	Target-env-end	Target-ali-start	Target-ali-end	Query-start	Query-end	E-value 	
----------------------------------------------------------------------------------------------------------------		
55	227	60	205	8	149	
QUERY  ekgapktqvkkdfdelyskApaakaeldalaksiAkktggevakapvKsreRaleKieneydgdaskikDlaRativvddekilqvaaellergak.vkvknksadp..lGYrglnllvk.tktgliaEiQvntpemiyakeseel
MATCH    +++ tq+++dfd+lyskA++a+ael++++ks+A++t++++++a+vKs++Ra+eKie e+dgd ++i+DlaRati+++d+++l+ ++e+l+r+a+ vkvknk+++p  +GYr+lnllv+ +kt++iaE+Q+++++++++k+ +e 
PP     557789****************************************************************************************9845999987777669*******************************97653
TARGET AFDSRPTQPYTDFDILYSKAHQAQAELETICKSTALLTNSDALFAGVKSQARAQEKIELELDGDNTRITDLARATIIANDVESLVEVYEALSREADvVKVKNKFKSPadSGYRDLNLLVRlPKTNMIAEVQLHLKAIADVKSGPEH
----------------------------------------------------------------------------------------------------------------
================================================================================================================

A0A7V7NTQ3_9VIBR 1	0.3	178.4	1.8e-48	170679	Vibrio chagasii	RelA/SpoT domain-containing protein      
----------------------------------------------------------------------------------------------------------------	
Target-env-start	Target-env-end	Target-ali-start	Target-ali-end	Query-start	Query-end	E-value 	
----------------------------------------------------------------------------------------------------------------		
55	227	60	205	8	149	
QUERY  ekgapktqvkkdfdelyskApaakaeldalaksiAkktggevakapvKsreRaleKieneydgdaskikDlaRativvddekilqvaaellergak.vkvknksadp..lGYrglnllvk.tktgliaEiQvntpemiyakeseel
MATCH    +++ tq+++dfd+lyskA++a+ael++++ks+A++t++++++a+vKs++Ra+eKie e+dgd ++i+DlaRati+++d+++l+ ++e+l+r+a+ vkvknk+++p  +GYr+lnllv+ +kt++iaE+Q+++++++++k+ +e 
PP     557789****************************************************************************************9845999987777669*******************************97653
TARGET AFDSRPTQPYTDFDILYSKAHQAQAELETICKSTALLTNSDALFAGVKSQARAQEKIELELDGDNTRITDLARATIIANDVESLVEVYEALSREADvVKVKNKFKSPadSGYRDLNLLVRlPKTNMIAEVQLHLKAIADVKSGPEH
----------------------------------------------------------------------------------------------------------------
================================================================================================================

A0A7Y4CPL5_9VIBR 1	0.3	178.4	1.8e-48	2607606	Vibrio sp. T3Y01	RelA/SpoT domain-containing protein      
----------------------------------------------------------------------------------------------------------------	
Target-env-start	Target-env-end	Target-ali-start	Target-ali-end	Query-start	Query-end	E-value 	
----------------------------------------------------------------------------------------------------------------		
55	227	60	205	8	149	
QUERY  ekgapktqvkkdfdelyskApaakaeldalaksiAkktggevakapvKsreRaleKieneydgdaskikDlaRativvddekilqvaaellergak.vkvknksadp..lGYrglnllvk.tktgliaEiQvntpemiyakeseel
MATCH    +++ tq+++dfd+lyskA++a+ael++++ks+A++t++++++a+vKs++Ra+eKie e+dgd ++i+DlaRati+++d+++l+ ++e+l+r+a+ vkvknk+++p  +GYr+lnllv+ +kt++iaE+Q+++++++++k+ +e 
PP     557789****************************************************************************************9845999987777669*******************************97653
TARGET AFDSRPTQPYTDFDILYSKAHQAQAELETICKSTALLTNSDALFAGVKSQARAQEKIELELDGDNTRITDLARATIIANDVESLVEVYEALSREADvVKVKNKFKSPadSGYRDLNLLVRlPKTNMIAEVQLHLKAIADVKSGPEH
----------------------------------------------------------------------------------------------------------------
================================================================================================================

A0A2S7V1D9_VIBSP 1	0.3	178.4	1.8e-48	29497	Vibrio splendidus	Phosphoribosylglycinamide formyltransferase      
----------------------------------------------------------------------------------------------------------------	
Target-env-start	Target-env-end	Target-ali-start	Target-ali-end	Query-start	Query-end	E-value 	
----------------------------------------------------------------------------------------------------------------		
55	227	60	205	8	149	
QUERY  ekgapktqvkkdfdelyskApaakaeldalaksiAkktggevakapvKsreRaleKieneydgdaskikDlaRativvddekilqvaaellergak.vkvknksadp..lGYrglnllvk.tktgliaEiQvntpemiyakeseel
MATCH    +++ tq+++dfd+lyskA++a+ael++++ks+A++t++++++a+vKs++Ra+eKie e+dgd ++i+DlaRati+++d+++l+ ++e+l+r+a+ vkvknk+++p  +GYr+lnllv+ +kt++iaE+Q+++++++++k+ +e 
PP     557789****************************************************************************************9845999987777669*******************************97653
TARGET AFDSRPTQPYTDFDILYSKAHQAQAELETICKSTALLTNSDALFAGVKSQARAQEKIELELDGDNTRITDLARATIIANDVESLVEVYEALSREADvVKVKNKFKSPadSGYRDLNLLVRlPKTNMIAEVQLHLKAIADVKSGPEH
----------------------------------------------------------------------------------------------------------------
================================================================================================================

A0A165VU52_9VIBR 1	0.3	178.4	1.8e-48	1822216	Vibrio sp. HI00D65	Phosphoribosylglycinamide formyltransferase      
----------------------------------------------------------------------------------------------------------------	
Target-env-start	Target-env-end	Target-ali-start	Target-ali-end	Query-start	Query-end	E-value 	
----------------------------------------------------------------------------------------------------------------		
55	227	60	205	8	149	
QUERY  ekgapktqvkkdfdelyskApaakaeldalaksiAkktggevakapvKsreRaleKieneydgdaskikDlaRativvddekilqvaaellergak.vkvknksadp..lGYrglnllvk.tktgliaEiQvntpemiyakeseel
MATCH    +++ tq+++dfd+lyskA++a+ael++++ks+A++t++++++a+vKs++Ra+eKie e+dgd ++i+DlaRati+++d+++l+ ++e+l+r+a+ vkvknk+++p  +GYr+lnllv+ +kt++iaE+Q+++++++++k+ +e 
PP     557789****************************************************************************************9845999987777669*******************************97653
TARGET AFDSRPTQPYTDFDILYSKAHQAQAELETICKSTALLTNSDALFAGVKSQARAQEKIELELDGDNTRITDLARATIIANDVESLVEVYEALSREADvVKVKNKFKSPadSGYRDLNLLVRlPKTNMIAEVQLHLKAIADVKSGPEH
----------------------------------------------------------------------------------------------------------------
================================================================================================================

A0A4U1ZGE3_9VIBR 1	0.2	178.4	1.8e-48	170673	Vibrio kanaloae	Phosphoribosylglycinamide formyltransferase      
----------------------------------------------------------------------------------------------------------------	
Target-env-start	Target-env-end	Target-ali-start	Target-ali-end	Query-start	Query-end	E-value 	
----------------------------------------------------------------------------------------------------------------		
54	228	59	204	8	149	
QUERY  ekgapktqvkkdfdelyskApaakaeldalaksiAkktggevakapvKsreRaleKieneydgdaskikDlaRativvddekilqvaaellergak.vkvknksadp..lGYrglnllvk.tktgliaEiQvntpemiyakeseel
MATCH    +++ tq+++dfd+lyskA++a+ael++++ks+A++t++e+++a+vKs++Ra+eKi+ e+dgd+++i+DlaRati+++d+++l+ ++e l+r+a+ vk knk+++p  +GYr+lnllv+ +kt++iaE+Q+++++++++k+ +e 
PP     557789****************************************************************************************9846999987777669*******************************97653
TARGET AFDSRPTQPYTDFDILYSKAHQAQAELETICKSTALLTNSEALFAGVKSQSRAQEKIDLELDGDVTRITDLARATIIANDVESLVEVYESLSREADvVKLKNKFKSPadSGYRDLNLLVRlPKTNIIAEVQLHLKAIADVKSGPEH
----------------------------------------------------------------------------------------------------------------
================================================================================================================

A0A4V5R3K0_9VIBR 1	0.2	178.2	2.0e-48	170673	Vibrio kanaloae	Phosphoribosylglycinamide formyltransferase      
----------------------------------------------------------------------------------------------------------------	
Target-env-start	Target-env-end	Target-ali-start	Target-ali-end	Query-start	Query-end	E-value 	
----------------------------------------------------------------------------------------------------------------		
54	226	59	204	8	149	
QUERY  ekgapktqvkkdfdelyskApaakaeldalaksiAkktggevakapvKsreRaleKieneydgdaskikDlaRativvddekilqvaaellergak.vkvknksadp..lGYrglnllvk.tktgliaEiQvntpemiyakeseel
MATCH    +++ tq+++dfd+lyskA++a+ael++++ks+A++t++e+++a+vKs++Ra+eKi+ e+dgd+++i+DlaRati+++d+++l+ ++e l+r+a+ vk knk+++p  +GYr+lnllv+ +kt++iaE+Q+++++++++k+ +e 
PP     557789****************************************************************************************9846999987777669*******************************97653
TARGET AFDSRPTQPYTDFDILYSKAHQAQAELETICKSTALLTNSEALFAGVKSQSRAQEKIDLELDGDVTRITDLARATIIANDVESLVEVYESLSREADvVKLKNKFKSPadSGYRDLNLLVRlPKTNIIAEVQLHLKAIADVKSGPEH
----------------------------------------------------------------------------------------------------------------
================================================================================================================

A0A2G1ARU5_VIBSP 1	0.2	178.1	2.1e-48	29497	Vibrio splendidus	Phosphoribosylglycinamide formyltransferase      
----------------------------------------------------------------------------------------------------------------	
Target-env-start	Target-env-end	Target-ali-start	Target-ali-end	Query-start	Query-end	E-value 	
----------------------------------------------------------------------------------------------------------------		
54	226	59	204	8	149	
QUERY  ekgapktqvkkdfdelyskApaakaeldalaksiAkktggevakapvKsreRaleKieneydgdaskikDlaRativvddekilqvaaellergak.vkvknksadp..lGYrglnllvk.tktgliaEiQvntpemiyakeseel
MATCH    +++ tq+++dfd+lyskA++a+ael++++ks+A++t++++++a+vKs++Ra+eKi+ e+dgd+s+i+DlaRati+++d+++l+ ++e+l+r+a+ vkvknk+++p  +GYr+lnllv+ +kt++iaE+Q+++++++++k+ +e 
PP     557789****************************************************************************************9845999987777669*******************************97653
TARGET AFDSRPTQPYTDFDILYSKAHQAQAELETICKSTALLTNSDALFAGVKSQARAEEKIDLELDGDVSRITDLARATIIANDVESLVEVYEALSREADvVKVKNKFKSPadSGYRDLNLLVRlPKTNVIAEVQLHLRAIADVKSGPEH
----------------------------------------------------------------------------------------------------------------
================================================================================================================

A0A1A6J3N8_9VIBR 1	0.2	178.1	2.1e-48	212663	Vibrio tasmaniensis	Phosphoribosylglycinamide formyltransferase      
----------------------------------------------------------------------------------------------------------------	
Target-env-start	Target-env-end	Target-ali-start	Target-ali-end	Query-start	Query-end	E-value 	
----------------------------------------------------------------------------------------------------------------		
54	226	59	204	8	149	
QUERY  ekgapktqvkkdfdelyskApaakaeldalaksiAkktggevakapvKsreRaleKieneydgdaskikDlaRativvddekilqvaaellergak.vkvknksadp..lGYrglnllvk.tktgliaEiQvntpemiyakeseel
MATCH    +++ tq+++dfd+lyskA++a+ael++++ks+A++t++++++a+vKs++Ra+eKi+ e+dgd+s+i+DlaRati+++d+++l+ ++e+l+r+a+ vkvknk+++p  +GYr+lnllv+ +kt++iaE+Q+++++++++k+ +e 
PP     557789****************************************************************************************9845999987777669*******************************97653
TARGET AFDSRPTQPYTDFDILYSKAHQAQAELETICKSTALLTNSDALFAGVKSQARAEEKIDLELDGDVSRITDLARATIIANDVESLVEVYEALSREADvVKVKNKFKSPadSGYRDLNLLVRlPKTNVIAEVQLHLRAIADVKSGPEH
----------------------------------------------------------------------------------------------------------------
================================================================================================================

A0A1B9QCS9_9VIBR 1	0.2	178.1	2.1e-48	136468	Vibrio lentus	Phosphoribosylglycinamide formyltransferase      
----------------------------------------------------------------------------------------------------------------	
Target-env-start	Target-env-end	Target-ali-start	Target-ali-end	Query-start	Query-end	E-value 	
----------------------------------------------------------------------------------------------------------------		
54	226	59	204	8	149	
QUERY  ekgapktqvkkdfdelyskApaakaeldalaksiAkktggevakapvKsreRaleKieneydgdaskikDlaRativvddekilqvaaellergak.vkvknksadp..lGYrglnllvk.tktgliaEiQvntpemiyakeseel
MATCH    +++ tq+++dfd+lyskA++a+ael++++ks+A++t++++++a+vKs++Ra+eKi+ e+dgd+s+i+DlaRati+++d+++l+ ++e+l+r+a+ vkvknk+++p  +GYr+lnllv+ +kt++iaE+Q+++++++++k+ +e 
PP     557789****************************************************************************************9845999987777669*******************************97653
TARGET AFDSRPTQPYTDFDILYSKAHQAQAELETICKSTALLTNSDALFAGVKSQARAEEKIDLELDGDVSRITDLARATIIANDVESLVEVYEALSREADvVKVKNKFKSPadSGYRDLNLLVRlPKTNVIAEVQLHLRAIADVKSGPEH
----------------------------------------------------------------------------------------------------------------
================================================================================================================

A0A2S7VG02_9VIBR 1	0.4	178.1	2.2e-48	170679	Vibrio chagasii	Phosphoribosylglycinamide formyltransferase      
----------------------------------------------------------------------------------------------------------------	
Target-env-start	Target-env-end	Target-ali-start	Target-ali-end	Query-start	Query-end	E-value 	
----------------------------------------------------------------------------------------------------------------		
55	227	60	205	8	149	
QUERY  ekgapktqvkkdfdelyskApaakaeldalaksiAkktggevakapvKsreRaleKieneydgdaskikDlaRativvddekilqvaaellergak.vkvknksadp..lGYrglnllvk.tktgliaEiQvntpemiyakeseel
MATCH    +++ tq+++dfd+lyskA++a+ael++++ks+A++t++++++a+vKs++Ra+eKie e+dgd ++i+DlaRati+++d+++l+ ++e+l+r+a+ vkvknk+++p  +GYr+lnllv+ +kt++iaE+Q+++++++++k+ +e 
PP     557789****************************************************************************************9845999987777669*******************************97653
TARGET AFDSRPTQPYTDFDILYSKAHQAQAELETICKSTALLTNSDALFAGVKSQARAQEKIELELDGDNTRITDLARATIIANDVESLVEVYEALSREADvVKVKNKFKSPadSGYRDLNLLVRlPKTNMIAEVQLHLKAIADVKSGPEH
----------------------------------------------------------------------------------------------------------------
================================================================================================================

F9RFW7_VIBSN 2	2.3	178.1	2.3e-48	701176	Vibrio sp. (strain N418)	Uncharacterized protein      
----------------------------------------------------------------------------------------------------------------	
Target-env-start	Target-env-end	Target-ali-start	Target-ali-end	Query-start	Query-end	E-value 	
----------------------------------------------------------------------------------------------------------------		
53	204	56	203	5	148	
QUERY  gkaekgapktqvkkdfdelyskApaakaeldalaksiAkktggevakapvKsreRaleKieneydgdaskikDlaRativvddekilqvaaellergak.vkvknksadp..lGYrglnllvk.tktgliaEiQvntpemiyakesee
MATCH  g ++++++ tq+++dfd lyskA++a+ el++++ks+A++t++e+++a+vKs +Ra+eK++ e+dg++++i+DlaRativ+dd+ +l+ + e+l+r+++ v+vkn++++p  +GYr+ln+lv+ +kt+l+aE+Q+++++++++k+ +e
PP     667789999****************************************************************************************9857999999988779*******************************9875
TARGET GIKSTNQTPTQPYSDFDVLYSKAHQAQFELETICKSTALLTNTEAYFAGVKSSQRAKEKVALELDGQVNRITDLARATIVADDVASLMEVFEVLDRETTiVRVKNRFKQPaaSGYRDLNVLVQlPKTNLVAEVQLHLKAIADVKSGPE
----------------------------------------------------------------------------------------------------------------
================================================================================================================

A0A1E3WP67_9VIBR 2	2.3	178.1	2.3e-48	45658	Vibrio scophthalmi	Uncharacterized protein      
----------------------------------------------------------------------------------------------------------------	
Target-env-start	Target-env-end	Target-ali-start	Target-ali-end	Query-start	Query-end	E-value 	
----------------------------------------------------------------------------------------------------------------		
53	204	56	203	5	148	
QUERY  gkaekgapktqvkkdfdelyskApaakaeldalaksiAkktggevakapvKsreRaleKieneydgdaskikDlaRativvddekilqvaaellergak.vkvknksadp..lGYrglnllvk.tktgliaEiQvntpemiyakesee
MATCH  g ++++++ tq+++dfd lyskA++a+ el++++ks+A++t++e+++a+vKs +Ra+eK++ e+dg++++i+DlaRativ+dd+ +l+ + e+l+r+++ v+vkn++++p  +GYr+ln+lv+ +kt+l+aE+Q+++++++++k+ +e
PP     667789999****************************************************************************************9857999999988779*******************************9875
TARGET GIKSTNQTPTQPYSDFDVLYSKAHQAQFELETICKSTALLTNTEAYFAGVKSSQRAKEKVALELDGQVNRITDLARATIVADDVASLMEVFEVLDRETTiVRVKNRFKQPaaSGYRDLNVLVQlPKTNLVAEVQLHLKAIADVKSGPE
----------------------------------------------------------------------------------------------------------------
================================================================================================================

A0A822MPI3_9VIBR 1	0.2	177.9	2.5e-48	246167	Vibrio crassostreae	Putative Nucleotidyltransferase      
----------------------------------------------------------------------------------------------------------------	
Target-env-start	Target-env-end	Target-ali-start	Target-ali-end	Query-start	Query-end	E-value 	
----------------------------------------------------------------------------------------------------------------		
54	226	59	204	8	149	
QUERY  ekgapktqvkkdfdelyskApaakaeldalaksiAkktggevakapvKsreRaleKieneydgdaskikDlaRativvddekilqvaaellergak.vkvknksadp..lGYrglnllvk.tktgliaEiQvntpemiyakeseel
MATCH    +++ tq+++dfd+lyskA++a+ael++++ks+A++t++e+++a+vKs++Ra+eKi+ e+dgd+++i+DlaRati+++d+++l+ ++e l+r+a+ vk knk+++p  +GYr+lnllv+ +kt++iaE+Q+++++++++k+ +e 
PP     557789****************************************************************************************9846999987777669*******************************97653
TARGET AFDSRPTQPYTDFDILYSKAHQAQAELETICKSTALLTNSEALFAGVKSQARAEEKIDLELDGDVTRITDLARATIIANDVESLVEVYESLSREADvVKLKNKFKSPadSGYRDLNLLVRlPKTNIIAEVQLHLKAIADVKSGPEH
----------------------------------------------------------------------------------------------------------------
================================================================================================================

A0A7Y7N4C0_9VIBR 1	0.2	177.9	2.5e-48	2589989	Vibrio sp. Scap16	Phosphoribosylglycinamide formyltransferase      
----------------------------------------------------------------------------------------------------------------	
Target-env-start	Target-env-end	Target-ali-start	Target-ali-end	Query-start	Query-end	E-value 	
----------------------------------------------------------------------------------------------------------------		
54	226	59	204	8	149	
QUERY  ekgapktqvkkdfdelyskApaakaeldalaksiAkktggevakapvKsreRaleKieneydgdaskikDlaRativvddekilqvaaellergak.vkvknksadp..lGYrglnllvk.tktgliaEiQvntpemiyakeseel
MATCH    +++ tq+++dfd+lyskA++a+ael++++ks+A++t++e+++a+vKs++Ra+eKi+ e+dgd+++i+DlaRati+++d+++l+ ++e l+r+a+ vk knk+++p  +GYr+lnllv+ +kt++iaE+Q+++++++++k+ +e 
PP     557789****************************************************************************************9846999987777669*******************************97653
TARGET AFDSRPTQPYTDFDILYSKAHQAQAELETICKSTALLTNSEALFAGVKSQARAEEKIDLELDGDVTRITDLARATIIANDVESLVEVYESLSREADvVKLKNKFKSPadSGYRDLNLLVRlPKTNIIAEVQLHLKAIADVKSGPEH
----------------------------------------------------------------------------------------------------------------
================================================================================================================

D2YAV4_VIBMI 2	4.3	177.9	2.6e-48	671074	Vibrio mimicus VM603	Uncharacterized protein      
----------------------------------------------------------------------------------------------------------------	
Target-env-start	Target-env-end	Target-ali-start	Target-ali-end	Query-start	Query-end	E-value 	
----------------------------------------------------------------------------------------------------------------		
54	205	57	203	5	147	
QUERY  gkaekgapktqvkkdfdelyskApaakaeldalaksiAkktggevakapvKsreRaleKieneydgdaskikDlaRativvddekilqvaaellergak.vkvknksadp..lGYrglnllvk.tktgliaEiQvntpemiyakese
MATCH  g +++++p tq+++dfd lyskA++a+ el++l+ks+A++t++++++a+ Ks++RaleK++ e+dg+a++i+DlaRativ++d+ +l++a+e+l+r+a+ vkvkn++++p  +GYr+ln+lv+ +kt++iaE+Q+++++++++k+ +
PP     678899*******************************************************************************************9967999998877669******************************9865
TARGET GISSQNYPVTQPYQDFDVLYSKAHQAQIELETLCKSTALLTDTQAYFAGAKSHQRALEKVALELDGQAERITDLARATIVANDVASLVTAYETLNREATiVKVKNRFKNPaeSGYRDLNVLVQlPKTKIIAEVQFHLAAIAEVKSGA
----------------------------------------------------------------------------------------------------------------
================================================================================================================

A0A432CT58_9VIBR 2	1.0	177.9	2.6e-48	2496559	Vibrio aquaticus	Phosphoribosylglycinamide formyltransferase      
----------------------------------------------------------------------------------------------------------------	
Target-env-start	Target-env-end	Target-ali-start	Target-ali-end	Query-start	Query-end	E-value 	
----------------------------------------------------------------------------------------------------------------		
52	224	55	204	5	150	
QUERY  gkaekgapktqvkkdfdelyskApaakaeldalaksiAkktggevakapvKsreRaleKieneydgdaskikDlaRativvddekilqvaaellergak.vkvknksadp..lGYrglnllvk.tktgliaEiQvntpemiyakeseela
MATCH  g ++++++ tq+++dfd lyskA++a+ael++l+ks+A++t++++++a+vKs +Ra+eKi+ e+dg++++i+DlaRativ+dd + l+ a+e+l+r+++ vkvkn++++p  +GYr+lnllv+ +kt+l+aE+Q+++++++++k+ +e a
PP     566778899****************************************************************************************9867****99888779********************************99876
TARGET GIQSMSMSPTQPYNDFDVLYSKAHQAQAELETLCKSTAMLTSTDAYFAGVKSSQRAKEKIAYELDGQVDRITDLARATIVADDIEGLMSAYEVLSRETTiVKVKNRFKKPaaSGYRDLNLLVQlPKTNLVAEVQLHLKAIADVKSGPEHA
----------------------------------------------------------------------------------------------------------------
================================================================================================================

A0A2J9V2V7_VIBMI 2	4.1	177.8	2.8e-48	674	Vibrio mimicus	Phosphoribosylglycinamide formyltransferase      
----------------------------------------------------------------------------------------------------------------	
Target-env-start	Target-env-end	Target-ali-start	Target-ali-end	Query-start	Query-end	E-value 	
----------------------------------------------------------------------------------------------------------------		
54	205	57	203	5	147	
QUERY  gkaekgapktqvkkdfdelyskApaakaeldalaksiAkktggevakapvKsreRaleKieneydgdaskikDlaRativvddekilqvaaellergak.vkvknksadp..lGYrglnllvk.tktgliaEiQvntpemiyakese
MATCH  g +++++p tq+++dfd lyskA++a+ el++l+ks+A++t++++++a+ Ks++RaleK++ e+dg+a++i+DlaRativ++d+ +l++a+e+l+r+a+ vkvkn++++p  +GYr+ln+lv+ +kt++iaE+Q+++++++++k+ +
PP     678899*******************************************************************************************9967999998877669******************************9865
TARGET GISSQNYPVTQPYQDFDVLYSKAHQAQIELETLCKSTALLTDTQAYFAGAKSHQRALEKVALELDGQAERITDLARATIVANDVASLVTAYETLNREATiVKVKNRFKNPaeSGYRDLNVLVQlPKTKIIAEVQFHLAAIAEVKSGA
----------------------------------------------------------------------------------------------------------------
================================================================================================================

D0IFI9_9VIBR 2	4.6	177.7	2.9e-48	675815	Vibrio sp. RC586	RelA_SpoT domain-containing protein      
----------------------------------------------------------------------------------------------------------------	
Target-env-start	Target-env-end	Target-ali-start	Target-ali-end	Query-start	Query-end	E-value 	
----------------------------------------------------------------------------------------------------------------		
54	205	57	203	5	147	
QUERY  gkaekgapktqvkkdfdelyskApaakaeldalaksiAkktggevakapvKsreRaleKieneydgdaskikDlaRativvddekilqvaaellergak.vkvknksadp..lGYrglnllvk.tktgliaEiQvntpemiyakese
MATCH  g +++++p tq+++dfd lyskA++a+ el++l+ks+A++t++++++a++Ks++RaleK++ e+dg+a++i+DlaRativ++d+ +l+ a+e+l+r+a+ vkvkn++++p  +GYr+ln+lv+ +kt++iaE+Q+++++++++k+ +
PP     678899*******************************************************************************************9967999998877669******************************9865
TARGET GISSQNYPVTQPYQDFDVLYSKAHQAQIELETLCKSTALLTRTQAYFAGTKSHQRALEKVALELDGQAERITDLARATIVANDVASLVNAYETLNREATiVKVKNRFKNPaeSGYRDLNILVQlPKTKIIAEVQFHLAAIAEVKSGA
----------------------------------------------------------------------------------------------------------------
================================================================================================================

A0A8A5WJ18_VIBFL 1	0.6	177.7	3.0e-48	676	Vibrio fluvialis	Phosphoribosylglycinamide formyltransferase      
----------------------------------------------------------------------------------------------------------------	
Target-env-start	Target-env-end	Target-ali-start	Target-ali-end	Query-start	Query-end	E-value 	
----------------------------------------------------------------------------------------------------------------		
54	245	58	203	7	148	
QUERY  aekgapktqvkkdfdelyskApaakaeldalaksiAkktggevakapvKsreRaleKieneydgdaskikDlaRativvddekilqvaaellergakv.kvknksadp..lGYrglnllvk.tktgliaEiQvntpemiyakesee
MATCH  ++++++  q+++dfd lyskA++a+ el++l+ks+A++t++++++a+vKs++Ra+eKie e++g++++i+DlaRati+++d+ +l+ a+e+l+r+a+v kvkn++++p  +GYr+ln+lv+ +ktg+iaE+Q+++++++++k+ +e
PP     556777889***************************************************************************************977999998887769*******************************9876
TARGET QTTQNSVLQPYQDFDVLYSKAHQAQCELETLCKSTALLTSTQAYFAGVKSQHRAAEKIELELNGQPERITDLARATIIANDVPSLVDAYEALSREATVlKVKNRFKSPadSGYRDLNVLVQlPKTGIIAEVQFHLKAIADVKSGPE
----------------------------------------------------------------------------------------------------------------
================================================================================================================

A0A3G2PVH1_9VIBR 2	0.9	177.5	3.4e-48	696485	Vibrio owensii	Phosphoribosylglycinamide formyltransferase      
----------------------------------------------------------------------------------------------------------------	
Target-env-start	Target-env-end	Target-ali-start	Target-ali-end	Query-start	Query-end	E-value 	
----------------------------------------------------------------------------------------------------------------		
54	212	58	203	7	148	
QUERY  aekgapktqvkkdfdelyskApaakaeldalaksiAkktggevakapvKsreRaleKieneydgdaskikDlaRativvddekilqvaaellergak.vkvknksadp..lGYrglnllvk.tktgliaEiQvntpemiyakesee
MATCH  ++ +++ tq+++dfd lyskA++a+ el++++ks+A++t+++ ++a+vKs++Ra+eKi++e+dg++++i+DlaRativ+dd+ +l+ ++e+ler+++ vkvkn++++p  +GYr+lnllv+ +kt+liaE+Q+++++++++k+ +e
PP     5667889***************************************************************************************99857999998877669*******************************9876
TARGET QSIDSKPTQPYSDFDVLYSKAHQAQFELETICKSTALLTDAQPYFAGVKSQHRAEEKIAHELDGQVERITDLARATIVADDVASLVSVYEALERETTiVKVKNRFKKPtaSGYRDLNLLVRlPKTNLIAEVQLHLKAIADVKNGPE
----------------------------------------------------------------------------------------------------------------
================================================================================================================

A0A0D0J5C1_VIBHA 2	0.4	177.3	3.8e-48	669	Vibrio harveyi	Phosphoribosylglycinamide formyltransferase      
----------------------------------------------------------------------------------------------------------------	
Target-env-start	Target-env-end	Target-ali-start	Target-ali-end	Query-start	Query-end	E-value 	
----------------------------------------------------------------------------------------------------------------		
53	215	57	202	7	148	
QUERY  aekgapktqvkkdfdelyskApaakaeldalaksiAkktggevakapvKsreRaleKieneydgdaskikDlaRativvddekilqvaaellergak.vkvknksadp..lGYrglnllvk.tktgliaEiQvntpemiyakesee
MATCH  ++ +++ tq+++dfd lyskA++a+ el++++ks+A++t+++ ++a+vKs++Ra+eKi++e+dg++++i+DlaRativ++d+ +l+ ++e+ler+++ vkvkn++++p  +GYr+lnllv+ +kt+liaE+Q+++++++++k+ +e
PP     5667889****************************************************************************************9867999998877669*******************************9876
TARGET QSIDSKPTQPYSDFDVLYSKAHQAQFELETICKSTALLTDAQPYFAGVKSQHRAEEKIAHELDGQVERITDLARATIVANDVASLVSVYETLERETTiVKVKNRFKKPtaSGYRDLNLLVRlPKTNLIAEVQLHLKAIADVKSGPE
----------------------------------------------------------------------------------------------------------------
================================================================================================================

K5U5S1_VIBHA 2	0.4	177.3	3.8e-48	669	Vibrio harveyi	Phosphoribosylglycinamide formyltransferase      
----------------------------------------------------------------------------------------------------------------	
Target-env-start	Target-env-end	Target-ali-start	Target-ali-end	Query-start	Query-end	E-value 	
----------------------------------------------------------------------------------------------------------------		
53	215	57	202	7	148	
QUERY  aekgapktqvkkdfdelyskApaakaeldalaksiAkktggevakapvKsreRaleKieneydgdaskikDlaRativvddekilqvaaellergak.vkvknksadp..lGYrglnllvk.tktgliaEiQvntpemiyakesee
MATCH  ++ +++ tq+++dfd lyskA++a+ el++++ks+A++t+++ ++a+vKs++Ra+eKi++e+dg++++i+DlaRativ++d+ +l+ ++e+ler+++ vkvkn++++p  +GYr+lnllv+ +kt+liaE+Q+++++++++k+ +e
PP     5667889****************************************************************************************9867999998877669*******************************9876
TARGET QSIDSKPTQPYSDFDVLYSKAHQAQFELETICKSTALLTDAQPYFAGVKSQHRAEEKIAHELDGQVERITDLARATIVANDVASLVSVYETLERETTiVKVKNRFKKPtaSGYRDLNLLVRlPKTNLIAEVQLHLKAIADVKSGPE
----------------------------------------------------------------------------------------------------------------
================================================================================================================

A0A0A5HYL0_PHOS4 2	2.2	177.3	3.9e-48	379097	Vibrio sinaloensis	Phosphoribosylglycinamide formyltransferase      
----------------------------------------------------------------------------------------------------------------	
Target-env-start	Target-env-end	Target-ali-start	Target-ali-end	Query-start	Query-end	E-value 	
----------------------------------------------------------------------------------------------------------------		
53	209	58	202	8	148	
QUERY  ekgapktqvkkdfdelyskApaakaeldalaksiAkktggevakapvKsreRaleKieneydgdaskikDlaRativvddekilqvaaellergak.vkvknksadp..lGYrglnllvk.tktgliaEiQvntpemiyakesee
MATCH  + +++  q+++dfd+lyskA++a+ael++++ks+A++t++e+++a+vKs eRa+eKi+ e+dg++++i+DlaRativ+dd ++l+ a+e+l+r+++ vkvkn++++p  +GYr+lnllv+ +kt+liaE+Qv++++++++k+ +e
PP     55677889**************************************************************************************9867999998888779*******************************9876
TARGET PIASTPLQPYSDFDILYSKAHQAQAELETICKSTALLTSTEAYFAGVKSAERAKEKIAYELDGQTERITDLARATIVADDIESLMSAYEVLNRETTiVKVKNRFKNPaaSGYRDLNLLVQlPKTKLIAEVQVHLKAIADVKSGPE
----------------------------------------------------------------------------------------------------------------
================================================================================================================

A0A855I9Q2_9VIBR 1	0.9	177.3	3.9e-48	553239	Vibrio breoganii	Phosphoribosylglycinamide formyltransferase      
----------------------------------------------------------------------------------------------------------------	
Target-env-start	Target-env-end	Target-ali-start	Target-ali-end	Query-start	Query-end	E-value 	
----------------------------------------------------------------------------------------------------------------		
54	222	58	203	7	148	
QUERY  aekgapktqvkkdfdelyskApaakaeldalaksiAkktggevakapvKsreRaleKieneydgdaskikDlaRativvddekilqvaaellergak.vkvknksadp..lGYrglnllvk.tktgliaEiQvntpemiyakesee
MATCH   +++++  q+++dfd lyskA++a++el++l+ks+A++t++e+++a+vKs++Ra+eK++ e++g+a++i+DlaRativ++d ++l+ a+e+ler+a+ vkvkn++++p  +GYr+ln+lv+ +kt++iaE+Q+++++++++k+  e
PP     56788899***************************************************************************************9967999997777669*******************************9765
TARGET PNHDVSPLQPYSDFDVLYSKAHQAQSELETLCKSTALLTSSEAYFAGVKSQQRAQEKVQYELGGKAERITDLARATIVANDISSLMNAYEVLEREATiVKVKNRFKKPteSGYRDLNVLVQlPKTNIIAEVQLHLKDIADVKNGYE
----------------------------------------------------------------------------------------------------------------
================================================================================================================

A0A7Y4AM30_9VIBR 1	1.0	177.3	3.9e-48	2607601	Vibrio sp. 99-70-13A1	RelA/SpoT domain-containing protein      
----------------------------------------------------------------------------------------------------------------	
Target-env-start	Target-env-end	Target-ali-start	Target-ali-end	Query-start	Query-end	E-value 	
----------------------------------------------------------------------------------------------------------------		
53	229	60	224	10	169	
QUERY  gapktqvkkdfdelyskApaakaeldalaksiAkktggevakapvKsreRaleKieneydgdaskikDlaRativvddekilqvaaellergak.vkvknksadp..lGYrglnllvk.tktgliaEiQvntpemiyakes.eelarkllgedtydaiakkagve
MATCH  +++ +q+++dfd+lyskA++a+ael++++ks+A++t++++++a+vKs  Ra+eKi+ e++gd+ski+DlaRativ++d+++l+ ++e+l+r+a+ vkvknk+++p  +GYr+lnllv+ +kt+++aE+Q+++++++++k+  e+   +++     +aia+k +v+
PP     667899**************************************************************************************9846999999888779*******************************96155677888888889999988876
TARGET DSKPSQPYTDFDILYSKAHQAQAELETICKSTALLTQSDALFAGVKSDTRAKEKIKLELNGDVSKITDLARATIVANDVESLVEVYEALSREADvVKVKNKFKTPadSGYRDLNLLVRlPKTNIVAEVQLHLKAIADVKSGpEHDLYEIIQGIERNAIAEKRNVN
----------------------------------------------------------------------------------------------------------------
================================================================================================================

A0A193KI84_9VIBR 1	0.9	177.3	3.9e-48	553239	Vibrio breoganii	Phosphoribosylglycinamide formyltransferase      
----------------------------------------------------------------------------------------------------------------	
Target-env-start	Target-env-end	Target-ali-start	Target-ali-end	Query-start	Query-end	E-value 	
----------------------------------------------------------------------------------------------------------------		
54	222	58	203	7	148	
QUERY  aekgapktqvkkdfdelyskApaakaeldalaksiAkktggevakapvKsreRaleKieneydgdaskikDlaRativvddekilqvaaellergak.vkvknksadp..lGYrglnllvk.tktgliaEiQvntpemiyakesee
MATCH   +++++  q+++dfd lyskA++a++el++l+ks+A++t++e+++a+vKs++Ra+eK++ e++g+a++i+DlaRativ++d ++l+ a+e+ler+a+ vkvkn++++p  +GYr+ln+lv+ +kt++iaE+Q+++++++++k+  e
PP     56788899***************************************************************************************9967999997777669*******************************9765
TARGET PNHDVSPLQPYSDFDVLYSKAHQAQSELETLCKSTALLTSSEAYFAGVKSQQRAQEKVQYELGGKAERITDLARATIVANDISSLMNAYEVLEREATiVKVKNRFKKPteSGYRDLNVLVQlPKTNIIAEVQLHLKDIADVKNGYE
----------------------------------------------------------------------------------------------------------------
================================================================================================================

A0A0A6QMZ0_9VIBR 2	2.2	177.2	4.1e-48	701175	Vibrio caribbeanicus	Phosphoribosylglycinamide formyltransferase      
----------------------------------------------------------------------------------------------------------------	
Target-env-start	Target-env-end	Target-ali-start	Target-ali-end	Query-start	Query-end	E-value 	
----------------------------------------------------------------------------------------------------------------		
53	209	58	202	8	148	
QUERY  ekgapktqvkkdfdelyskApaakaeldalaksiAkktggevakapvKsreRaleKieneydgdaskikDlaRativvddekilqvaaellergak.vkvknksadp..lGYrglnllvk.tktgliaEiQvntpemiyakesee
MATCH  + +++  q+++dfd+lyskA++a+ael++++ks+A++t++e+++a+vKs eRa+eKi+ e+dg++++i+DlaRativ+dd ++l+ a+e+l+r+++ vkvkn++++p  +GYr+lnllv+ +kt+liaE+Qv++++++++k+ +e
PP     55677889**************************************************************************************9867999998888779*******************************9876
TARGET PIASTPLQPYSDFDILYSKAHQAQAELETICKSTALLTSTEAYFAGVKSAERAKEKIAYELDGQTERITDLARATIVADDIESLMSAYEVLNRETTiVKVKNRFKNPaaSGYRDLNLLVQlPKTKLIAEVQVHLKAIADVKSGPE
----------------------------------------------------------------------------------------------------------------
================================================================================================================

E8M650_PHOS4 2	1.5	177.2	4.2e-48	945550	Vibrio sinaloensis DSM 21326	RelA_SpoT domain-containing protein      
----------------------------------------------------------------------------------------------------------------	
Target-env-start	Target-env-end	Target-ali-start	Target-ali-end	Query-start	Query-end	E-value 	
----------------------------------------------------------------------------------------------------------------		
53	207	57	202	7	148	
QUERY  aekgapktqvkkdfdelyskApaakaeldalaksiAkktggevakapvKsreRaleKieneydgdaskikDlaRativvddekilqvaaellergak.vkvknksadp..lGYrglnllvk.tktgliaEiQvntpemiyakesee
MATCH  ++ +++  q+++dfd lyskA++a+ael++++ks+A++tg+++++a+vKs +Ra+eKi+ e+dg++++i+DlaRativ++d ++l+ a+e+l+r+++ vkvkn++++p  +GYr+lnllvk +kt+liaE+Qv++++++++k+ +e
PP     55667889***************************************************************************************9867999998888779*******************************9876
TARGET KPISSTPLQPYSDFDVLYSKAHQAQAELETICKSTALLTGTDAYFAGVKSAHRAQEKIAYELDGQTERITDLARATIVAEDIESLMSAYEVLDRETTiVKVKNRFKNPaaSGYRDLNLLVKlPKTNLIAEVQVHLKAIADVKSGPE
----------------------------------------------------------------------------------------------------------------
================================================================================================================

A0A3G4V8M8_9VIBR 1	0.1	177.2	4.2e-48	689	Vibrio mediterranei	Phosphoribosylglycinamide formyltransferase      
----------------------------------------------------------------------------------------------------------------	
Target-env-start	Target-env-end	Target-ali-start	Target-ali-end	Query-start	Query-end	E-value 	
----------------------------------------------------------------------------------------------------------------		
54	225	60	203	9	148	
QUERY  kgapktqvkkdfdelyskApaakaeldalaksiAkktggevakapvKsreRaleKieneydgdaskikDlaRativvddekilqvaaellergak.vkvknksadp..lGYrglnllvk.tktgliaEiQvntpemiyakesee
MATCH   ++++ q+++dfd+lyskA++a++el++l+k +A++tg+++++a+vKs++Ra+eKi +e++g++++i+DlaR+tiv+dd++ l+ a+e+l+r+ak v+vkn++++p  +GYr+ln+lv+ +ktg+iaE+Q+++++++++k+ +e
PP     5677899***************************************************************************************945888875544449*******************************9765
TARGET VNSNALQPHSDFDILYSKAHQAQHELESLCKTTALLTGTDAYFAGVKSYDRAQEKIRTELNGEVNQITDLARGTIVADDVEGLVGAYETLNREAKvVRVKNRFKSPapSGYRDLNILVQlPKTGIIAEVQLHLKAIADVKSGPE
----------------------------------------------------------------------------------------------------------------
================================================================================================================

A6D5S5_9VIBR 1	0.1	177.2	4.2e-48	391591	Vibrio shilonii AK1	Uncharacterized protein      
----------------------------------------------------------------------------------------------------------------	
Target-env-start	Target-env-end	Target-ali-start	Target-ali-end	Query-start	Query-end	E-value 	
----------------------------------------------------------------------------------------------------------------		
54	225	60	203	9	148	
QUERY  kgapktqvkkdfdelyskApaakaeldalaksiAkktggevakapvKsreRaleKieneydgdaskikDlaRativvddekilqvaaellergak.vkvknksadp..lGYrglnllvk.tktgliaEiQvntpemiyakesee
MATCH   ++++ q+++dfd+lyskA++a++el++l+k +A++tg+++++a+vKs++Ra+eKi +e++g++++i+DlaR+tiv+dd++ l+ a+e+l+r+ak v+vkn++++p  +GYr+ln+lv+ +ktg+iaE+Q+++++++++k+ +e
PP     5677899***************************************************************************************945888875544449*******************************9765
TARGET VNSNALQPHSDFDILYSKAHQAQHELESLCKTTALLTGTDAYFAGVKSYDRAQEKIRTELNGEVNQITDLARGTIVADDVEGLVGAYETLNREAKvVRVKNRFKSPapSGYRDLNILVQlPKTGIIAEVQLHLKAIADVKSGPE
----------------------------------------------------------------------------------------------------------------
================================================================================================================

A0A812G3T3_9VIBR 2	0.4	177.1	4.4e-48	2751176	Vibrio sp. B1ASS3	Protein conserved in bacteria      
----------------------------------------------------------------------------------------------------------------	
Target-env-start	Target-env-end	Target-ali-start	Target-ali-end	Query-start	Query-end	E-value 	
----------------------------------------------------------------------------------------------------------------		
54	221	58	203	7	148	
QUERY  aekgapktqvkkdfdelyskApaakaeldalaksiAkktggevakapvKsreRaleKieneydgdaskikDlaRativvddekilqvaaellergak.vkvknksadp..lGYrglnllvk.tktgliaEiQvntpemiyakesee
MATCH  ++ +++ tq+++dfd lyskA++a+ el++++ks+A++t+++ ++a+vKs++Ra+eKi++e+dg++++i+DlaRativ+dd+ +l+ ++e+ler+++ vkvkn++++p  +GYr+lnllv+ +kt+liaE+Q+++++++++k+ +e
PP     5667889***************************************************************************************99857999998877669*******************************9876
TARGET QSIDSKPTQPYSDFDVLYSKAHQAQFELETICKSTALLTDAQPYFAGVKSQHRAEEKIAHELDGQVERITDLARATIVADDVASLVSVYEALERETTiVKVKNRFKKPtaSGYRDLNLLVRlPKTNLIAEVQLHLKAIADVKSGPE
----------------------------------------------------------------------------------------------------------------
================================================================================================================

A0A7Y4AFG1_9VIBR 1	0.4	177.1	4.5e-48	2607607	Vibrio sp. 03-59-1	RelA/SpoT domain-containing protein      
----------------------------------------------------------------------------------------------------------------	
Target-env-start	Target-env-end	Target-ali-start	Target-ali-end	Query-start	Query-end	E-value 	
----------------------------------------------------------------------------------------------------------------		
51	224	55	201	6	148	
QUERY  kaekgapktqvkkdfdelyskApaakaeldalaksiAkktggevakapvKsreRaleKieneydgdaskikDlaRativvddekilqvaaellergak.vkvknksadp..lGYrglnllvk.tktgliaEiQvntpemiyakesee
MATCH   ++ +++ tq+++dfd+lyskA++a+ el++++ks+A++t++++++a+vKs++Ra+eKi+ e+dg++++i+DlaRati++dd+++l++++e+ +r+a+ vkvkn++++p  +GYr+lnllv+ +kt++iaE+Q+++++++++k+ +e
PP     56678899****************************************************************************************9856999975554449*******************************8654
TARGET IKPIQSSPTQPYDDFDILYSKAHQAQLELETICKSTALLTDSSALFAGVKSQDRAIEKINLELDGQTNRITDLARATIIADDVESLVTVYETISREAEiVKVKNRFKSPapSGYRDLNLLVRlPKTNIIAEVQLHLKAIAEVKSGAE
----------------------------------------------------------------------------------------------------------------
================================================================================================================

K5UIQ1_9VIBR 1	0.4	177.1	4.6e-48	992012	Vibrio sp. HENC-03	Region found in RelA / SpoT s family protein      
----------------------------------------------------------------------------------------------------------------	
Target-env-start	Target-env-end	Target-ali-start	Target-ali-end	Query-start	Query-end	E-value 	
----------------------------------------------------------------------------------------------------------------		
54	216	58	203	7	148	
QUERY  aekgapktqvkkdfdelyskApaakaeldalaksiAkktggevakapvKsreRaleKieneydgdaskikDlaRativvddekilqvaaellergak.vkvknksadp..lGYrglnllvk.tktgliaEiQvntpemiyakesee
MATCH  ++ +++ tq+++dfd lyskA++a+ el++++ks+A++t+++ ++a+vKs++Ra+eKi++e+dg++++i+DlaRativ+dd+ +l+ ++e+ler+++ vkvkn++++p  +GYr+lnllv+ +kt+liaE+Q+++++++++k+ +e
PP     5667889***************************************************************************************99857999998877669*******************************9876
TARGET QSIDSKPTQPYSDFDVLYSKAHQAQFELETICKSTALLTDAQPYFAGVKSQHRAEEKIAHELDGQVERITDLARATIVADDVASLVSVYEALERETTiVKVKNRFKKPtaSGYRDLNLLVRlPKTNLIAEVQLHLKAIADVKNGPE
----------------------------------------------------------------------------------------------------------------
================================================================================================================

D0XCU9_VIBH1 1	0.4	177.1	4.6e-48	673519	Vibrio harveyi 1DA3	Uncharacterized protein      
----------------------------------------------------------------------------------------------------------------	
Target-env-start	Target-env-end	Target-ali-start	Target-ali-end	Query-start	Query-end	E-value 	
----------------------------------------------------------------------------------------------------------------		
54	216	58	203	7	148	
QUERY  aekgapktqvkkdfdelyskApaakaeldalaksiAkktggevakapvKsreRaleKieneydgdaskikDlaRativvddekilqvaaellergak.vkvknksadp..lGYrglnllvk.tktgliaEiQvntpemiyakesee
MATCH  ++ +++ tq+++dfd lyskA++a+ el++++ks+A++t+++ ++a+vKs++Ra+eKi++e+dg++++i+DlaRativ+dd+ +l+ ++e+ler+++ vkvkn++++p  +GYr+lnllv+ +kt+liaE+Q+++++++++k+ +e
PP     5667889***************************************************************************************99857999998877669*******************************9876
TARGET QSIDSKPTQPYSDFDVLYSKAHQAQFELETICKSTALLTDAQPYFAGVKSQHRAEEKIAHELDGQVERITDLARATIVADDVASLVSVYEALERETTiVKVKNRFKKPtaSGYRDLNLLVRlPKTNLIAEVQLHLKAIADVKNGPE
----------------------------------------------------------------------------------------------------------------
================================================================================================================

A0A0C1ZD02_9VIBR 1	0.4	177.1	4.6e-48	1229493	Vibrio owensii CAIM 1854 = LMG 25443	Phosphoribosylglycinamide formyltransferase      
----------------------------------------------------------------------------------------------------------------	
Target-env-start	Target-env-end	Target-ali-start	Target-ali-end	Query-start	Query-end	E-value 	
----------------------------------------------------------------------------------------------------------------		
54	216	58	203	7	148	
QUERY  aekgapktqvkkdfdelyskApaakaeldalaksiAkktggevakapvKsreRaleKieneydgdaskikDlaRativvddekilqvaaellergak.vkvknksadp..lGYrglnllvk.tktgliaEiQvntpemiyakesee
MATCH  ++ +++ tq+++dfd lyskA++a+ el++++ks+A++t+++ ++a+vKs++Ra+eKi++e+dg++++i+DlaRativ+dd+ +l+ ++e+ler+++ vkvkn++++p  +GYr+lnllv+ +kt+liaE+Q+++++++++k+ +e
PP     5667889***************************************************************************************99857999998877669*******************************9876
TARGET QSIDSKPTQPYSDFDVLYSKAHQAQFELETICKSTALLTDAQPYFAGVKSQHRAEEKIAHELDGQVERITDLARATIVADDVASLVSVYEALERETTiVKVKNRFKKPtaSGYRDLNLLVRlPKTNLIAEVQLHLKAIADVKNGPE
----------------------------------------------------------------------------------------------------------------
================================================================================================================

A0A7T4Q9D1_VIBPH 2	1.1	177.0	4.8e-48	670	Vibrio parahaemolyticus	Phosphoribosylglycinamide formyltransferase      
----------------------------------------------------------------------------------------------------------------	
Target-env-start	Target-env-end	Target-ali-start	Target-ali-end	Query-start	Query-end	E-value 	
----------------------------------------------------------------------------------------------------------------		
53	204	57	202	7	148	
QUERY  aekgapktqvkkdfdelyskApaakaeldalaksiAkktggevakapvKsreRaleKieneydgdaskikDlaRativvddekilqvaaellergak.vkvknksadp..lGYrglnllvk.tktgliaEiQvntpemiyakesee
MATCH  ++ +++ tq+++dfd+lyskA++a+ el++++ks+A+++++++++a+vKs++Ra+eKi++e+dg++++i+DlaRativ++d+ +l+ ++e+ler+++ vkvkn++++p  +GYr+lnllv+ +kt+liaE+Q+++++++++k+ +e
PP     5667899****************************************************************************************985799998776666********************************9876
TARGET QSIDSRPTQPYSDFDILYSKAHQAQFELETICKSTALLNNAQTYFAGVKSKHRAEEKIAHELDGQVERITDLARATIVAEDVASLVSIYETLERETTiVKVKNRFKKPgpSGYRDLNLLVRlPKTNLIAEVQLHLKAIADVKNGPE
----------------------------------------------------------------------------------------------------------------
================================================================================================================

A0A850K4D4_9GAMM 2	1.8	177.0	4.8e-48	1889773	Vibrionaceae bacterium	Phosphoribosylglycinamide formyltransferase      
----------------------------------------------------------------------------------------------------------------	
Target-env-start	Target-env-end	Target-ali-start	Target-ali-end	Query-start	Query-end	E-value 	
----------------------------------------------------------------------------------------------------------------		
52	221	55	202	5	148	
QUERY  gkaekgapktqvkkdfdelyskApaakaeldalaksiAkktggevakapvKsreRaleKieneydgdaskikDlaRativvddekilqvaaellergak.vkvknksadp..lGYrglnllvk.tktgliaEiQvntpemiyakesee
MATCH  g a+++++ +q+++dfd+lyskA++a+ael++l+ks A++t++e+++a+vKs +Ra++Kie+e+dg++++i+DlaRativ+dd ++l++++e+l+r+++ vkvkn++++p  +GYr+lnllv+ +kt+l+aE+Q+++++++++k+ +e
PP     6778899999***************************************************************************************9867999998888779*******************************9876
TARGET GIASTNNTPRQPYSDFDILYSKAHQAQAELETLCKSAALLTSTEAYFAGVKSSDRAKAKIEHELDGQVERITDLARATIVADDIESLTTVYEILNRETTiVKVKNRFKNPaaSGYRDLNLLVQlPKTQLVAEVQIHLKAIADVKSGPE
----------------------------------------------------------------------------------------------------------------
================================================================================================================

A0A084T4D8_9VIBR 1	0.1	177.0	4.9e-48	1517681	Vibrio sp. ER1A	Phosphoribosylglycinamide formyltransferase      
----------------------------------------------------------------------------------------------------------------	
Target-env-start	Target-env-end	Target-ali-start	Target-ali-end	Query-start	Query-end	E-value 	
----------------------------------------------------------------------------------------------------------------		
54	225	60	203	9	148	
QUERY  kgapktqvkkdfdelyskApaakaeldalaksiAkktggevakapvKsreRaleKieneydgdaskikDlaRativvddekilqvaaellergak.vkvknksadp..lGYrglnllvk.tktgliaEiQvntpemiyakesee
MATCH   ++++ q+++dfd+lyskA++a++el++l+k +A++tg+++++a+vKs++Ra+eKi +e++g++++i+DlaR+tiv+dd++ l+ a+e+l+r+ak v+vkn++++p  +GYr+ln+lv+ +ktg+iaE+Q+++++++++k+ +e
PP     5677899***************************************************************************************945888875544449*******************************9765
TARGET VNSNALQPHSDFDILYSKAHQAQHELESLCKTTALLTGTDAYFAGVKSYDRAQEKIRTELNGEVHQITDLARGTIVADDVEGLVGAYEALNREAKvVRVKNRFKSPapSGYRDLNILVQlPKTGIIAEVQLHLKAIADVKSGPE
----------------------------------------------------------------------------------------------------------------
================================================================================================================

A0A7X5JHJ9_9VIBR 1	0.3	177.0	4.9e-48	2711207	Vibrio sp. LB10LO1	RelA/SpoT domain-containing protein      
----------------------------------------------------------------------------------------------------------------	
Target-env-start	Target-env-end	Target-ali-start	Target-ali-end	Query-start	Query-end	E-value 	
----------------------------------------------------------------------------------------------------------------		
53	220	57	202	7	148	
QUERY  aekgapktqvkkdfdelyskApaakaeldalaksiAkktggevakapvKsreRaleKieneydgdaskikDlaRativvddekilqvaaellergak.vkvknksadp..lGYrglnllvk.tktgliaEiQvntpemiyakesee
MATCH  ++ +++ tq+++dfd lyskA++a+ el++++ks+A++t+++ ++a+vKs++Ra+eKi++e+dg++++i+DlaRativ+dd+ +l+ ++e+ler+++ vkvkn++++p  +GYr+lnllv+ +kt+liaE+Q+++++++++k+ +e
PP     5667889***************************************************************************************99857999998877669*******************************9876
TARGET QSIDSKPTQPYSDFDVLYSKAHQAQFELETICKSTALLTDAQPYFAGVKSQHRAEEKIAHELDGQVERITDLARATIVADDVASLVSVYEALERETTiVKVKNRFKKPtaSGYRDLNLLVRlPKTNLIAEVQLHLKAIADVKSGPE
----------------------------------------------------------------------------------------------------------------
================================================================================================================

A0A1P8MEI1_9VIBR 1	0.3	177.0	4.9e-48	680	Vibrio campbellii	Phosphoribosylglycinamide formyltransferase      
----------------------------------------------------------------------------------------------------------------	
Target-env-start	Target-env-end	Target-ali-start	Target-ali-end	Query-start	Query-end	E-value 	
----------------------------------------------------------------------------------------------------------------		
53	220	57	202	7	148	
QUERY  aekgapktqvkkdfdelyskApaakaeldalaksiAkktggevakapvKsreRaleKieneydgdaskikDlaRativvddekilqvaaellergak.vkvknksadp..lGYrglnllvk.tktgliaEiQvntpemiyakesee
MATCH  ++ +++ tq+++dfd lyskA++a+ el++++ks+A++t+++ ++a+vKs++Ra+eKi++e+dg++++i+DlaRativ+dd+ +l+ ++e+ler+++ vkvkn++++p  +GYr+lnllv+ +kt+liaE+Q+++++++++k+ +e
PP     5667889***************************************************************************************99857999998877669*******************************9876
TARGET QSIDSKPTQPYSDFDVLYSKAHQAQFELETICKSTALLTDAQPYFAGVKSQHRAEEKIAHELDGQVERITDLARATIVADDVASLVSVYEALERETTiVKVKNRFKKPtaSGYRDLNLLVRlPKTNLIAEVQLHLKAIADVKSGPE
----------------------------------------------------------------------------------------------------------------
================================================================================================================

A0A812FX03_9VIBR 1	0.3	177.0	4.9e-48	2751177	Vibrio sp. B1FIG11	Protein conserved in bacteria      
----------------------------------------------------------------------------------------------------------------	
Target-env-start	Target-env-end	Target-ali-start	Target-ali-end	Query-start	Query-end	E-value 	
----------------------------------------------------------------------------------------------------------------		
53	220	57	202	7	148	
QUERY  aekgapktqvkkdfdelyskApaakaeldalaksiAkktggevakapvKsreRaleKieneydgdaskikDlaRativvddekilqvaaellergak.vkvknksadp..lGYrglnllvk.tktgliaEiQvntpemiyakesee
MATCH  ++ +++ tq+++dfd lyskA++a+ el++++ks+A++t+++ ++a+vKs++Ra+eKi++e+dg++++i+DlaRativ+dd+ +l+ ++e+ler+++ vkvkn++++p  +GYr+lnllv+ +kt+liaE+Q+++++++++k+ +e
PP     5667889***************************************************************************************99857999998877669*******************************9876
TARGET QSIDSKPTQPYSDFDVLYSKAHQAQFELETICKSTALLTDAQPYFAGVKSQHRAEEKIAHELDGQVERITDLARATIVADDVASLVSVYEALERETTiVKVKNRFKKPtaSGYRDLNLLVRlPKTNLIAEVQLHLKAIADVKSGPE
----------------------------------------------------------------------------------------------------------------
================================================================================================================

A0A344KI29_9VIBR 2	0.4	176.9	5.1e-48	680	Vibrio campbellii	Phosphoribosylglycinamide formyltransferase      
----------------------------------------------------------------------------------------------------------------	
Target-env-start	Target-env-end	Target-ali-start	Target-ali-end	Query-start	Query-end	E-value 	
----------------------------------------------------------------------------------------------------------------		
53	210	57	202	7	148	
QUERY  aekgapktqvkkdfdelyskApaakaeldalaksiAkktggevakapvKsreRaleKieneydgdaskikDlaRativvddekilqvaaellergak.vkvknksadp..lGYrglnllvk.tktgliaEiQvntpemiyakesee
MATCH  ++ +++ tq+++dfd lyskA++a+ el++++ks+A++t+++ ++a+vKs++Ra+eKi++e+dg++++i+DlaRativ+dd+ +l+ ++e+ler+++ vkvkn++++p  +GYr+lnllv+ +kt+liaE+Q+++++++++k+ +e
PP     5667889***************************************************************************************99857999998877669*******************************9876
TARGET QSIDSKPTQPYSDFDVLYSKAHQAQFELETICKSTALLTDAQPYFAGVKSQHRAEEKIAHELDGQVERITDLARATIVADDVASLVSVYEALERETTiVKVKNRFKKPtaSGYRDLNLLVRlPKTNLIAEVQLHLKAIADVKSGPE
----------------------------------------------------------------------------------------------------------------
================================================================================================================

A0A366XSF3_9GAMM 1	0.5	176.9	5.1e-48	2267228	Vibrionales bacterium C3R12	Phosphoribosylglycinamide formyltransferase      
----------------------------------------------------------------------------------------------------------------	
Target-env-start	Target-env-end	Target-ali-start	Target-ali-end	Query-start	Query-end	E-value 	
----------------------------------------------------------------------------------------------------------------		
51	224	55	201	6	148	
QUERY  kaekgapktqvkkdfdelyskApaakaeldalaksiAkktggevakapvKsreRaleKieneydgdaskikDlaRativvddekilqvaaellergak.vkvknksadp..lGYrglnllvk.tktgliaEiQvntpemiyakesee
MATCH   ++ +++ tq+++dfd+lyskA++a+ el++++ks+A++t++++++a+vKs++Ra+eKi+ e+dg++++i+DlaRati++dd+++l++++e+ +r+a+ vkvkn++++p  +GYr+lnllv+ +kt++iaE+Q+++++++++k+ +e
PP     56677889****************************************************************************************9856999975554449*******************************8654
TARGET IKPIKSSPTQPYDDFDILYSKAHQAQLELETICKSTALLTDSSALFAGVKSQDRAIEKINLELDGQTNRITDLARATIIADDVESLVTVYETISREAEiVKVKNRFKSPapSGYRDLNLLVRlPKTNIIAEVQLHLKAIAEVKSGAE
----------------------------------------------------------------------------------------------------------------
================================================================================================================

B8K5Z3_9VIBR 2	2.1	176.9	5.2e-48	391586	Vibrio sp. 16	RelA_SpoT domain-containing protein      
----------------------------------------------------------------------------------------------------------------	
Target-env-start	Target-env-end	Target-ali-start	Target-ali-end	Query-start	Query-end	E-value 	
----------------------------------------------------------------------------------------------------------------		
43	199	48	192	8	148	
QUERY  ekgapktqvkkdfdelyskApaakaeldalaksiAkktggevakapvKsreRaleKieneydgdaskikDlaRativvddekilqvaaellergak.vkvknksadp..lGYrglnllvk.tktgliaEiQvntpemiyakesee
MATCH  + +++  q+++dfd+lyskA++a+ael++++ks+A++t++++++a+vKs eRa+eKi+ e+dg++++i+DlaRativ+dd ++l+ a+e+l+r+++ vkvkn++++p  +GYr+lnllv+ +kt+liaE+Qv++++++++k+ +e
PP     55677889**************************************************************************************9867999998888779*******************************9876
TARGET PIASTPLQPYSDFDILYSKAHQAQAELETICKSTALLTSTDAYFAGVKSAERAKEKIAYELDGQTERITDLARATIVADDIESLMSAYEVLNRETTiVKVKNRFKNPaaSGYRDLNLLVQlPKTKLIAEVQVHLKAIADVKSGPE
----------------------------------------------------------------------------------------------------------------
================================================================================================================

A0A7Y4BCV2_9VIBR 1	0.1	176.9	5.2e-48	689	Vibrio mediterranei	RelA/SpoT domain-containing protein      
----------------------------------------------------------------------------------------------------------------	
Target-env-start	Target-env-end	Target-ali-start	Target-ali-end	Query-start	Query-end	E-value 	
----------------------------------------------------------------------------------------------------------------		
54	226	60	203	9	148	
QUERY  kgapktqvkkdfdelyskApaakaeldalaksiAkktggevakapvKsreRaleKieneydgdaskikDlaRativvddekilqvaaellergak.vkvknksadp..lGYrglnllvk.tktgliaEiQvntpemiyakesee
MATCH   ++++ q+++dfd+lyskA++a++el++l+k +A++tg+++++a+vKs++Ra+eKi +e++g++++i+DlaR+tiv+dd++ l+ a+e+l+r+ak v+vkn++++p  +GYr+ln+lv+ +ktg+iaE+Q+++++++++k+ +e
PP     5677899***************************************************************************************945888875544449*******************************9765
TARGET VNSNALQPHSDFDILYSKAHQAQHELESLCKTTALLTGTDAYFAGVKSYDRAQEKIRTELNGEVNQITDLARGTIVADDVEGLVGAYEALNREAKvVRVKNRFKSPapSGYRDLNILVQlPKTGIIAEVQLHLKAIADVKSGPE
----------------------------------------------------------------------------------------------------------------
================================================================================================================

A7MVH7_VIBCB 2	0.4	176.9	5.2e-48	680	Vibrio campbellii (strain ATCC BAA-1116 / BB120)	Uncharacterized protein      
----------------------------------------------------------------------------------------------------------------	
Target-env-start	Target-env-end	Target-ali-start	Target-ali-end	Query-start	Query-end	E-value 	
----------------------------------------------------------------------------------------------------------------		
43	210	47	192	7	148	
QUERY  aekgapktqvkkdfdelyskApaakaeldalaksiAkktggevakapvKsreRaleKieneydgdaskikDlaRativvddekilqvaaellergak.vkvknksadp..lGYrglnllvk.tktgliaEiQvntpemiyakesee
MATCH  ++ +++ tq+++dfd lyskA++a+ el++++ks+A++t+++ ++a+vKs++Ra+eKi++e+dg++++i+DlaRativ+dd+ +l+ ++e+ler+++ vkvkn++++p  +GYr+lnllv+ +kt+liaE+Q+++++++++k+ +e
PP     5667889***************************************************************************************99857999998877669*******************************9876
TARGET QSIDSKPTQPYSDFDVLYSKAHQAQFELETICKSTALLTDAQPYFAGVKSQHRAEEKIAHELDGQVERITDLARATIVADDVASLVSVYEALERETTiVKVKNRFKKPtaSGYRDLNLLVRlPKTNLIAEVQLHLKAIADVKSGPE
----------------------------------------------------------------------------------------------------------------
================================================================================================================

A0A1E5CVT4_9VIBR 1	0.5	176.9	5.3e-48	1191298	Vibrio genomosp. F6 str. FF-238	Phosphoribosylglycinamide formyltransferase      
----------------------------------------------------------------------------------------------------------------	
Target-env-start	Target-env-end	Target-ali-start	Target-ali-end	Query-start	Query-end	E-value 	
----------------------------------------------------------------------------------------------------------------		
51	224	55	201	6	148	
QUERY  kaekgapktqvkkdfdelyskApaakaeldalaksiAkktggevakapvKsreRaleKieneydgdaskikDlaRativvddekilqvaaellergak.vkvknksadp..lGYrglnllvk.tktgliaEiQvntpemiyakesee
MATCH   ++ +++ tq+++dfd+lyskA++a+ el++++ks+A++t++++++a+vKs++Ra+eKi+ e+dg++++i+DlaRati++dd+++l++++e+ +r+a+ vkvkn++++p  +GYr+lnllv+ +kt++iaE+Q+++++++++k+ +e
PP     56677889****************************************************************************************9856999975554449*******************************8654
TARGET IKPIKSSPTQPYDDFDILYSKAHQAQLELETICKSTALLTDSSAHFAGVKSQDRAIEKINLELDGQTNRITDLARATIIADDVESLVTVYETISREAEiVKVKNRFKSPapSGYRDLNLLVRlPKTNIIAEVQLHLKAIAEVKSGAE
----------------------------------------------------------------------------------------------------------------
================================================================================================================

A0A109D9C9_9VIBR 1	0.2	176.8	5.3e-48	1194427	Vibrio toranzoniae	Phosphoribosylglycinamide formyltransferase      
----------------------------------------------------------------------------------------------------------------	
Target-env-start	Target-env-end	Target-ali-start	Target-ali-end	Query-start	Query-end	E-value 	
----------------------------------------------------------------------------------------------------------------		
54	227	59	204	8	149	
QUERY  ekgapktqvkkdfdelyskApaakaeldalaksiAkktggevakapvKsreRaleKieneydgdaskikDlaRativvddekilqvaaellergak.vkvknksadp..lGYrglnllvk.tktgliaEiQvntpemiyakeseel
MATCH    +++ tq+++dfd+lyskA++a+ael++++ks+A++t++e+++a+vKs++Ra+eKi+ e+dgd+++i+DlaRati+++d+++l+ ++e l+r+a+ vk knk+++p  +GYr+lnllv+ +kt++iaE+Q+++++++++k+ +e 
PP     557789****************************************************************************************9846999987777669*******************************97653
TARGET AFDSRPTQPYTDFDILYSKAHQAQAELETICKSTALLTNSEALFAGVKSQSRAQEKIDFELDGDVTRITDLARATIIANDVESLVEVYESLSREADvVKLKNKFKSPadSGYRDLNLLVRlPKTNIIAEVQLHLKAIADVKSGPEH
----------------------------------------------------------------------------------------------------------------
================================================================================================================

A0A1J4QZA4_9VIBR 1	0.1	176.8	5.4e-48	1676683	Vibrio barjaei	Phosphoribosylglycinamide formyltransferase      
----------------------------------------------------------------------------------------------------------------	
Target-env-start	Target-env-end	Target-ali-start	Target-ali-end	Query-start	Query-end	E-value 	
----------------------------------------------------------------------------------------------------------------		
54	226	60	203	9	148	
QUERY  kgapktqvkkdfdelyskApaakaeldalaksiAkktggevakapvKsreRaleKieneydgdaskikDlaRativvddekilqvaaellergak.vkvknksadp..lGYrglnllvk.tktgliaEiQvntpemiyakesee
MATCH   ++++ q+++dfd+lyskA++a++el++l+k +A++tg+++++a+vKs++Ra+eKi +e++g++++i+DlaR+tiv+dd++ l+ a+e+l+r+ak v+vkn++++p  +GYr+ln+lv+ +ktg+iaE+Q+++++++++k+ +e
PP     5677889***************************************************************************************945888875544449*******************************9765
TARGET VNRNALQPHSDFDILYSKAHQAQHELESLCKTTALLTGTDAYFAGVKSYDRAQEKIRTELNGEVNQITDLARGTIVADDVEGLVGAYEALNREAKvVRVKNRFKSPapSGYRDLNILVQlPKTGIIAEVQLHLKAIADVKSGPE
----------------------------------------------------------------------------------------------------------------
================================================================================================================

A0A0M0HTX2_VIBNE 1	1.0	176.8	5.6e-48	693	Vibrio nereis	Phosphoribosylglycinamide formyltransferase      
----------------------------------------------------------------------------------------------------------------	
Target-env-start	Target-env-end	Target-ali-start	Target-ali-end	Query-start	Query-end	E-value 	
----------------------------------------------------------------------------------------------------------------		
52	225	56	202	6	148	
QUERY  kaekgapktqvkkdfdelyskApaakaeldalaksiAkktggevakapvKsreRaleKieneydgdaskikDlaRativvddekilqvaaellergak.vkvknksadp..lGYrglnllvk.tktgliaEiQvntpemiyakesee
MATCH   ++++++  q++ dfd+lyskA++a+ael++l+ks+A++t++e+++a+vKs eRa+eKi++++dg+a++i+DlaRativ+dd ++l+ a+e+l+r+++ v+vkn++++p  +GYr+lnllv+ +kt+liaE+Qv++++++++k+ +e
PP     566778899***************************************************************************************9856888987766669*******************************9876
TARGET IQSTSTTPLQPYADFDILYSKAHQAQAELETLCKSTALLTSTEAYFAGVKSSERAKEKIAHKLDGQAERITDLARATIVADDIDSLMSAYEVLSRETTiVQVKNRFKSPkaSGYRDLNLLVQlPKTKLIAEVQVHLKAIADVKNGPE
----------------------------------------------------------------------------------------------------------------
================================================================================================================

A0A1B1NNN0_9VIBR 2	3.0	176.8	5.6e-48	45658	Vibrio scophthalmi	Uncharacterized protein      
----------------------------------------------------------------------------------------------------------------	
Target-env-start	Target-env-end	Target-ali-start	Target-ali-end	Query-start	Query-end	E-value 	
----------------------------------------------------------------------------------------------------------------		
53	203	56	202	5	147	
QUERY  gkaekgapktqvkkdfdelyskApaakaeldalaksiAkktggevakapvKsreRaleKieneydgdaskikDlaRativvddekilqvaaellergak.vkvknksadp..lGYrglnllvk.tktgliaEiQvntpemiyakese
MATCH  g ++++++ +q+++dfd lyskA++a+ el++++ks+A++t++e+++a+vKs +Ra+eK++ e+dg++++i+DlaRativ+dd+ +l+ + e+l+r+++ v+vkn++++p  +GYr+ln+lv+ +kt+liaE+Q+++++++++k+ +
PP     5677889999***************************************************************************************9857999999988779******************************9876
TARGET GIKSTNQTPNQPYSDFDVLYSKAHQAQFELETICKSTALLTNTEAYFAGVKSSQRAKEKVALELDGQVNRITDLARATIVADDVASLMEVFEVLDRETTiVRVKNRFKQPaaSGYRDLNVLVQlPKTNLIAEVQLHLKAIADVKSGP
----------------------------------------------------------------------------------------------------------------
================================================================================================================

F9RRU6_9VIBR 2	3.0	176.8	5.6e-48	870967	Vibrio scophthalmi LMG 19158	Uncharacterized protein      
----------------------------------------------------------------------------------------------------------------	
Target-env-start	Target-env-end	Target-ali-start	Target-ali-end	Query-start	Query-end	E-value 	
----------------------------------------------------------------------------------------------------------------		
53	203	56	202	5	147	
QUERY  gkaekgapktqvkkdfdelyskApaakaeldalaksiAkktggevakapvKsreRaleKieneydgdaskikDlaRativvddekilqvaaellergak.vkvknksadp..lGYrglnllvk.tktgliaEiQvntpemiyakese
MATCH  g ++++++ +q+++dfd lyskA++a+ el++++ks+A++t++e+++a+vKs +Ra+eK++ e+dg++++i+DlaRativ+dd+ +l+ + e+l+r+++ v+vkn++++p  +GYr+ln+lv+ +kt+liaE+Q+++++++++k+ +
PP     5677889999***************************************************************************************9857999999988779******************************9876
TARGET GIKSTNQTPNQPYSDFDVLYSKAHQAQFELETICKSTALLTNTEAYFAGVKSSQRAKEKVALELDGQVNRITDLARATIVADDVASLMEVFEVLDRETTiVRVKNRFKQPaaSGYRDLNVLVQlPKTNLIAEVQLHLKAIADVKSGP
----------------------------------------------------------------------------------------------------------------
================================================================================================================

A0A0M0HWC1_9VIBR 2	1.9	176.7	5.8e-48	171383	Vibrio hepatarius	Phosphoribosylglycinamide formyltransferase      
----------------------------------------------------------------------------------------------------------------	
Target-env-start	Target-env-end	Target-ali-start	Target-ali-end	Query-start	Query-end	E-value 	
----------------------------------------------------------------------------------------------------------------		
52	204	55	202	5	148	
QUERY  gkaekgapktqvkkdfdelyskApaakaeldalaksiAkktggevakapvKsreRaleKieneydgdaskikDlaRativvddekilqvaaellergak.vkvknksadp..lGYrglnllvk.tktgliaEiQvntpemiyakesee
MATCH  g a+++++ +q+++dfd+lyskA++a+ael++l+ks A++t++e+++a+vKs +Ra++Kie+e+dg++++i+DlaRativ+dd ++l++++e+l+r+++ vkvkn++++p  +GYr+lnllv+ +kt+l+aE+Q+++++++++k+ +e
PP     6778889999***************************************************************************************9867999998888779*******************************9876
TARGET GIASTDNTPRQPYSDFDILYSKAHQAQAELETLCKSAALLTSTEAYFAGVKSSDRAKAKIEHELDGQVERITDLARATIVADDIESLTTVYEILNRETTiVKVKNRFKNPaaSGYRDLNLLVQlPKTQLVAEVQIHLKAIADVKSGPE
----------------------------------------------------------------------------------------------------------------
================================================================================================================

A0A807LPJ2_9VIBR 1	0.3	176.7	5.8e-48	680	Vibrio campbellii	Uncharacterized protein      
----------------------------------------------------------------------------------------------------------------	
Target-env-start	Target-env-end	Target-ali-start	Target-ali-end	Query-start	Query-end	E-value 	
----------------------------------------------------------------------------------------------------------------		
53	220	58	202	8	148	
QUERY  ekgapktqvkkdfdelyskApaakaeldalaksiAkktggevakapvKsreRaleKieneydgdaskikDlaRativvddekilqvaaellergak.vkvknksadp..lGYrglnllvk.tktgliaEiQvntpemiyakesee
MATCH  + +++ tq+++dfd lyskA++a+ el++++ks+A++t+++ ++a+vKs++Ra+eKi++e+dg++++i+DlaRativ+dd+ +l+ ++e+ler+++ vkvkn++++p  +GYr+lnllv+ +kt+liaE+Q+++++++++k+ +e
PP     567889***************************************************************************************99857999998877669*******************************9876
TARGET SIDSKPTQPYSDFDVLYSKAHQAQFELETICKSTALLTDAQPYFAGVKSQHRAEEKIAHELDGQVERITDLARATIVADDVASLVSVYEALERETTiVKVKNRFKKPtaSGYRDLNLLVRlPKTNLIAEVQLHLKAIADVKSGPE
----------------------------------------------------------------------------------------------------------------
================================================================================================================

C9QKM3_VIBOR 1	0.8	176.6	6.4e-48	675816	Vibrio orientalis CIP 102891 = ATCC 33934	RelA_SpoT domain-containing protein      
----------------------------------------------------------------------------------------------------------------	
Target-env-start	Target-env-end	Target-ali-start	Target-ali-end	Query-start	Query-end	E-value 	
----------------------------------------------------------------------------------------------------------------		
53	222	58	204	8	150	
QUERY  ekgapktqvkkdfdelyskApaakaeldalaksiAkktggevakapvKsreRaleKieneydgdaskikDlaRativvddekilqvaaellergak.vkvknksadp..lGYrglnllvk.tktgliaEiQvntpemiyakeseela
MATCH  + +++  q+++dfd lyskA++a+ael++l+ks+A++t++e+++a+vKs eRa+eKi+ e+dg++++i+DlaRativ+dd + l+ a+e+l+r+++ vkvkn++++p  +GYr+lnllv+ +kt+l+aE+Q+++++++++k+ +e a
PP     5567789***************************************************************************************9867****99888779********************************99876
TARGET SISSSPVQPYSDFDVLYSKAHQAQAELETLCKSTALLTSTEAYFAGVKSSERAKEKIAYELDGQTERITDLARATIVADDIEGLMSAYEVLNRETTiVKVKNRFKKPaaSGYRDLNLLVQlPKTNLVAEVQIHLKAIADVKSGPEHA
----------------------------------------------------------------------------------------------------------------
================================================================================================================

A0A855TH46_9VIBR 1	0.1	176.5	6.9e-48	689	Vibrio mediterranei	Phosphoribosylglycinamide formyltransferase      
----------------------------------------------------------------------------------------------------------------	
Target-env-start	Target-env-end	Target-ali-start	Target-ali-end	Query-start	Query-end	E-value 	
----------------------------------------------------------------------------------------------------------------		
54	226	60	203	9	148	
QUERY  kgapktqvkkdfdelyskApaakaeldalaksiAkktggevakapvKsreRaleKieneydgdaskikDlaRativvddekilqvaaellergak.vkvknksadp..lGYrglnllvk.tktgliaEiQvntpemiyakesee
MATCH   ++++ q+++dfd+lyskA++a++el++l+k +A++tg+++++a+vKs++Ra+eKi +e++g++++i+DlaR+tiv+dd++ l+ a+e+l+r+ak v+vkn++++p  +GYr+ln+lv+ +ktg+iaE+Q+++++++ +k+ +e
PP     5677899***************************************************************************************945888875544449*******************************9765
TARGET VNSNALQPHSDFDILYSKAHQAQHELESLCKTTALLTGTDAYFAGVKSYDRAQEKIRTELNGEVNQITDLARGTIVADDVEGLVGAYEALNREAKvVRVKNRFKSPapSGYRDLNILVQlPKTGIIAEVQLHLKAIANVKSGPE
----------------------------------------------------------------------------------------------------------------
================================================================================================================

A0A7Y4EI70_9VIBR 1	0.3	176.4	7.1e-48	2607605	Vibrio sp. RE86	RelA/SpoT domain-containing protein      
----------------------------------------------------------------------------------------------------------------	
Target-env-start	Target-env-end	Target-ali-start	Target-ali-end	Query-start	Query-end	E-value 	
----------------------------------------------------------------------------------------------------------------		
52	220	56	204	6	150	
QUERY  kaekgapktqvkkdfdelyskApaakaeldalaksiAkktggevakapvKsreRaleKieneydgdaskikDlaRativvddekilqvaaellergak.vkvknksadp..lGYrglnllvk.tktgliaEiQvntpemiyakeseela
MATCH   +++++  tq+++dfd lyskA++a+ael++++ks+A++t++++++a+vKs eRa+eKi+ e+dg++++i+DlaRativ+dd + l+ a+e+l+r+++ vkvkn++++p  +GYr+lnllv+ +kt+l+aE+Q+++++++++k+ +e a
PP     566677889***************************************************************************************98469***9998888********************************998876
TARGET IKSMSTFPTQPYSDFDVLYSKAHQAQAELETICKSTALLTSTDAYFAGVKSSERAKEKIAYELDGKTDRITDLARATIVADDIEGLMSAYEVLNRETTvVKVKNRFKKPgeSGYRDLNLLVQlPKTNLVAEVQLHLKAIADVKSGPEHA
----------------------------------------------------------------------------------------------------------------
================================================================================================================

A0A812FV32_9VIBR 2	0.3	176.4	7.5e-48	2751177	Vibrio sp. B1FIG11	Protein conserved in bacteria      
----------------------------------------------------------------------------------------------------------------	
Target-env-start	Target-env-end	Target-ali-start	Target-ali-end	Query-start	Query-end	E-value 	
----------------------------------------------------------------------------------------------------------------		
53	211	59	202	9	148	
QUERY  kgapktqvkkdfdelyskApaakaeldalaksiAkktggevakapvKsreRaleKieneydgdaskikDlaRativvddekilqvaaellergak.vkvknksadp..lGYrglnllvk.tktgliaEiQvntpemiyakesee
MATCH   +++ tq+++dfd lyskA++a+ el++++ks+A++t+++ ++a+vKs++Ra+eKi++e+dg++++i+DlaRativ+dd+ +l+ ++e+ler+++ vkvkn++++p  +GYr+lnllv+ +kt+liaE+Q+++++++++k+ +e
PP     567889**************************************************************************************99857999998877669*******************************9876
TARGET IDSKPTQPYSDFDVLYSKAHQAQFELETICKSTALLTDAQPYFAGVKSQHRAEEKIAHELDGQVERITDLARATIVADDVASLVSVYEALERETTiVKVKNRFKKPtaSGYRDLNLLVRlPKTNLIAEVQLHLKAIADVKSGPE
----------------------------------------------------------------------------------------------------------------
================================================================================================================

A0A0A0SWI4_9VIBR 2	0.8	176.3	7.8e-48	190893	Vibrio coralliilyticus	Phosphoribosylglycinamide formyltransferase      
----------------------------------------------------------------------------------------------------------------	
Target-env-start	Target-env-end	Target-ali-start	Target-ali-end	Query-start	Query-end	E-value 	
----------------------------------------------------------------------------------------------------------------		
53	209	58	202	8	148	
QUERY  ekgapktqvkkdfdelyskApaakaeldalaksiAkktggevakapvKsreRaleKieneydgdaskikDlaRativvddekilqvaaellergak.vkvknksadp..lGYrglnllvk.tktgliaEiQvntpemiyakesee
MATCH  ++ ++  q+++dfd+lyskA++a+ael+ ++ks+A++t++++++a+vKs eRa++Ki+ e+dgda++i+DlaRativ+dd + l+ a+e+l+r+++ vkvkn++++p  +GYr+lnllv+ +kt+liaE+Q+++++++++k+ +e
PP     55677889**************************************************************************************9846****99999889*******************************9876
TARGET STPTTPLQPYSDFDILYSKAHQAQAELEMICKSTAMLTSTDAHFAGVKSAERAKQKIAYELDGDAERITDLARATIVADDIEGLMSAYEVLNRETTvVKVKNRFKKPgaSGYRDLNLLVQlPKTNLIAEVQLHLKAIADVKSGPE
----------------------------------------------------------------------------------------------------------------
================================================================================================================

A0A649YP74_9VIBR 2	0.8	176.3	7.8e-48	2661922	Vibrio sp. THAF191d	Uncharacterized protein      
----------------------------------------------------------------------------------------------------------------	
Target-env-start	Target-env-end	Target-ali-start	Target-ali-end	Query-start	Query-end	E-value 	
----------------------------------------------------------------------------------------------------------------		
53	209	58	202	8	148	
QUERY  ekgapktqvkkdfdelyskApaakaeldalaksiAkktggevakapvKsreRaleKieneydgdaskikDlaRativvddekilqvaaellergak.vkvknksadp..lGYrglnllvk.tktgliaEiQvntpemiyakesee
MATCH  ++ ++  q+++dfd+lyskA++a+ael+ ++ks+A++t++++++a+vKs eRa++Ki+ e+dgda++i+DlaRativ+dd + l+ a+e+l+r+++ vkvkn++++p  +GYr+lnllv+ +kt+liaE+Q+++++++++k+ +e
PP     55677889**************************************************************************************9846****99999889*******************************9876
TARGET STPTTPLQPYSDFDILYSKAHQAQAELEMICKSTAMLTSTDAHFAGVKSAERAKQKIAYELDGDAERITDLARATIVADDIEGLMSAYEVLNRETTvVKVKNRFKKPgaSGYRDLNLLVQlPKTNLIAEVQLHLKAIADVKSGPE
----------------------------------------------------------------------------------------------------------------
================================================================================================================

A0A6B8N7I1_9VIBR 2	0.8	176.3	7.8e-48	2661921	Vibrio sp. THAF191c	Uncharacterized protein      
----------------------------------------------------------------------------------------------------------------	
Target-env-start	Target-env-end	Target-ali-start	Target-ali-end	Query-start	Query-end	E-value 	
----------------------------------------------------------------------------------------------------------------		
53	209	58	202	8	148	
QUERY  ekgapktqvkkdfdelyskApaakaeldalaksiAkktggevakapvKsreRaleKieneydgdaskikDlaRativvddekilqvaaellergak.vkvknksadp..lGYrglnllvk.tktgliaEiQvntpemiyakesee
MATCH  ++ ++  q+++dfd+lyskA++a+ael+ ++ks+A++t++++++a+vKs eRa++Ki+ e+dgda++i+DlaRativ+dd + l+ a+e+l+r+++ vkvkn++++p  +GYr+lnllv+ +kt+liaE+Q+++++++++k+ +e
PP     55677889**************************************************************************************9846****99999889*******************************9876
TARGET STPTTPLQPYSDFDILYSKAHQAQAELEMICKSTAMLTSTDAHFAGVKSAERAKQKIAYELDGDAERITDLARATIVADDIEGLMSAYEVLNRETTvVKVKNRFKKPgaSGYRDLNLLVQlPKTNLIAEVQLHLKAIADVKSGPE
----------------------------------------------------------------------------------------------------------------
================================================================================================================

A0A7Y0SMN6_VIBPH 2	0.7	176.3	8.0e-48	670	Vibrio parahaemolyticus	Phosphoribosylglycinamide formyltransferase      
----------------------------------------------------------------------------------------------------------------	
Target-env-start	Target-env-end	Target-ali-start	Target-ali-end	Query-start	Query-end	E-value 	
----------------------------------------------------------------------------------------------------------------		
53	204	57	202	7	148	
QUERY  aekgapktqvkkdfdelyskApaakaeldalaksiAkktggevakapvKsreRaleKieneydgdaskikDlaRativvddekilqvaaellergak.vkvknksadp..lGYrglnllvk.tktgliaEiQvntpemiyakesee
MATCH  ++ +++ tq+++dfd+lyskA++a+ el++++ks+A++++++ ++a+vKs++Ra+eKi++e+dg++++i+DlaRativ++d+ +l+ ++e+ler+++ vkvkn++++p  +GYr+lnllv+ +kt+liaE+Q+++++++++k+ +e
PP     5667899****************************************************************************************985799998776666********************************9876
TARGET QSIDSRPTQPYSDFDILYSKAHQAQFELETICKSTALLNDAQPYFAGVKSKHRAEEKIAHELDGQVERITDLARATIVAEDVASLVSIYETLERETTiVKVKNRFKKPgpSGYRDLNLLVRlPKTNLIAEVQLHLKAIADVKNGPE
----------------------------------------------------------------------------------------------------------------
================================================================================================================

A0A2A2MVX0_9VIBR 2	1.0	176.3	8.0e-48	190893	Vibrio coralliilyticus	Phosphoribosylglycinamide formyltransferase      
----------------------------------------------------------------------------------------------------------------	
Target-env-start	Target-env-end	Target-ali-start	Target-ali-end	Query-start	Query-end	E-value 	
----------------------------------------------------------------------------------------------------------------		
53	209	58	202	8	148	
QUERY  ekgapktqvkkdfdelyskApaakaeldalaksiAkktggevakapvKsreRaleKieneydgdaskikDlaRativvddekilqvaaellergak.vkvknksadp..lGYrglnllvk.tktgliaEiQvntpemiyakesee
MATCH  ++ ++  q+++dfd+lyskA++a+ael+ ++ks+A++t++++++a+vKs eRa++Ki+ e+dgda++i+DlaRativ+dd + l+ a+e+l+r+++ vkvkn++++p  +GYr+lnllv+ +kt+liaE+Q+++++++++k+ +e
PP     55677889**************************************************************************************9846****99999889*******************************9876
TARGET STPTTPLQPYSDFDILYSKAHQAQAELEMICKSTAMLTSTDAHFAGVKSAERAKQKIAYELDGDAERITDLARATIVADDIEGLMSAYEVLNRETTvVKVKNRFKKPgaSGYRDLNLLVQlPKTNLIAEVQLHLKAIADVKSGPE
----------------------------------------------------------------------------------------------------------------
================================================================================================================

A0A7Y4DKW2_9VIBR 1	0.1	176.2	8.3e-48	689	Vibrio mediterranei	RelA/SpoT domain-containing protein      
----------------------------------------------------------------------------------------------------------------	
Target-env-start	Target-env-end	Target-ali-start	Target-ali-end	Query-start	Query-end	E-value 	
----------------------------------------------------------------------------------------------------------------		
54	225	60	203	9	148	
QUERY  kgapktqvkkdfdelyskApaakaeldalaksiAkktggevakapvKsreRaleKieneydgdaskikDlaRativvddekilqvaaellergak.vkvknksadp..lGYrglnllvk.tktgliaEiQvntpemiyakesee
MATCH   ++++ q+++dfd+lyskA++a++el++l+k +A++tg+++++a+vKs++Ra+eKi +e++g++++i+DlaR+tiv+dd++ l+ a+e+l+r+ak v+vkn++++p  +GYr+ln+lv+ +ktg+iaE+Q+++++++++k+ +e
PP     5677899***************************************************************************************977899875544449*******************************9765
TARGET VNSNALQPHSDFDILYSKAHQAQHELESLCKTTALLTGTDAYFAGVKSYDRAQEKIRTELNGEVNQITDLARGTIVADDVEGLVGAYEALNREAKlVRVKNRFKSPapSGYRDLNILVQlPKTGIIAEVQLHLKAIADVKSGPE
----------------------------------------------------------------------------------------------------------------
================================================================================================================

A0A1H5YI55_9VIBR 1	0.6	176.2	8.3e-48	462991	Vibrio hangzhouensis	RelA_SpoT domain-containing protein      
----------------------------------------------------------------------------------------------------------------	
Target-env-start	Target-env-end	Target-ali-start	Target-ali-end	Query-start	Query-end	E-value 	
----------------------------------------------------------------------------------------------------------------		
54	226	61	203	10	148	
QUERY  gapktqvkkdfdelyskApaakaeldalaksiAkktggevakapvKsreRaleKieneydgdaskikDlaRativvddekilqvaaellergak.vkvknksadp..lGYrglnllvk.tktgliaEiQvntpemiyakesee
MATCH  ++++ q+++dfd lyskA++a++el+al+k +A++t +e+++a+vKs eRa+eKi +e++g++++i+DlaR+tiv+dd+++l+ a+e+l+r+ak v+vkn++++p  +GYr+ln+lv+ +ktg+iaE+Q+++++++++k+ +e
PP     677889***************************************************************************************945888875544449*******************************9765
TARGET NSNALQPHSDFDVLYSKAHQAQHELEALCKTTALLTTTEAYFAGVKSAERAKEKIRTELNGETNQITDLARGTIVADDVESLVSAYEALNREAKvVRVKNRFKSPapSGYRDLNILVQlPKTGIIAEVQLHLKAIADVKSGPE
----------------------------------------------------------------------------------------------------------------
================================================================================================================

F9S246_9VIBR 2	2.5	176.1	8.7e-48	870968	Vibrio ichthyoenteri ATCC 700023	Uncharacterized protein      
----------------------------------------------------------------------------------------------------------------	
Target-env-start	Target-env-end	Target-ali-start	Target-ali-end	Query-start	Query-end	E-value 	
----------------------------------------------------------------------------------------------------------------		
53	203	56	202	5	147	
QUERY  gkaekgapktqvkkdfdelyskApaakaeldalaksiAkktggevakapvKsreRaleKieneydgdaskikDlaRativvddekilqvaaellergak.vkvknksadp..lGYrglnllvk.tktgliaEiQvntpemiyakese
MATCH  g ++++++ tq+++dfd lyskA++a+ el++++ks+A++t++e+++a++Ks +Ra+eKi+ e+dg++++i+DlaRativ+dd+ +l+ + e+l+r+++ vkvkn++++p  +GYr+ln+lv+ +kt+l+aE+Q+++++++++k+ +
PP     667789999****************************************************************************************9867****99988779******************************9876
TARGET GIKSTNQTPTQPYNDFDVLYSKAHQAQYELETICKSTALLTDTEAYFAGIKSSNRAKEKIALELDGQVNRITDLARATIVADDVASLMEVFEVLDRETTiVKVKNRFKQPaaSGYRDLNVLVQlPKTNLVAEVQLHLKAIADVKSGP
----------------------------------------------------------------------------------------------------------------
================================================================================================================

A0A5C5FDV7_VIBPH 2	0.7	176.1	9.0e-48	670	Vibrio parahaemolyticus	Phosphoribosylglycinamide formyltransferase      
----------------------------------------------------------------------------------------------------------------	
Target-env-start	Target-env-end	Target-ali-start	Target-ali-end	Query-start	Query-end	E-value 	
----------------------------------------------------------------------------------------------------------------		
53	204	57	202	7	148	
QUERY  aekgapktqvkkdfdelyskApaakaeldalaksiAkktggevakapvKsreRaleKieneydgdaskikDlaRativvddekilqvaaellergak.vkvknksadp..lGYrglnllvk.tktgliaEiQvntpemiyakesee
MATCH  ++ +++ tq+++dfd+lyskA++a+ el++++ks+A++++++ ++a+vKs++Ra+eKi++e+dg++++i+DlaRativ++d+ +l+ ++e+ler+++ vkvkn++++p  +GYr+lnllv+ +kt+liaE+Q+++++++++k+ +e
PP     5667899****************************************************************************************985799998776666********************************9876
TARGET QSIDSRPTQPYSDFDILYSKAHQAQFELETICKSTALLNDAQPYFAGVKSKHRAEEKIAHELDGQVERITDLARATIVAEDVASLVSIYETLERETTiVKVKNRFKKPgpSGYRDLNLLVRlPKTNLIAEVQLHLKAIADVKNGPE
----------------------------------------------------------------------------------------------------------------
================================================================================================================

A0A0D1DJY4_VIBPH 2	0.7	176.1	9.0e-48	1288782	Vibrio parahaemolyticus VP766	Whole genome shotgun sequence      
----------------------------------------------------------------------------------------------------------------	
Target-env-start	Target-env-end	Target-ali-start	Target-ali-end	Query-start	Query-end	E-value 	
----------------------------------------------------------------------------------------------------------------		
53	204	57	202	7	148	
QUERY  aekgapktqvkkdfdelyskApaakaeldalaksiAkktggevakapvKsreRaleKieneydgdaskikDlaRativvddekilqvaaellergak.vkvknksadp..lGYrglnllvk.tktgliaEiQvntpemiyakesee
MATCH  ++ +++ tq+++dfd+lyskA++a+ el++++ks+A++++++ ++a+vKs++Ra+eKi++e+dg++++i+DlaRativ++d+ +l+ ++e+ler+++ vkvkn++++p  +GYr+lnllv+ +kt+liaE+Q+++++++++k+ +e
PP     5667899****************************************************************************************985799998776666********************************9876
TARGET QSIDSRPTQPYSDFDILYSKAHQAQFELETICKSTALLNDAQPYFAGVKSKHRAEEKIAHELDGQVERITDLARATIVAEDVASLVSIYETLERETTiVKVKNRFKKPgpSGYRDLNLLVRlPKTNLIAEVQLHLKAIADVKNGPE
----------------------------------------------------------------------------------------------------------------
================================================================================================================

A0A4Y8WE76_9VIBR 1	0.7	176.0	9.5e-48	2499078	Vibrio ouci	Phosphoribosylglycinamide formyltransferase      
----------------------------------------------------------------------------------------------------------------	
Target-env-start	Target-env-end	Target-ali-start	Target-ali-end	Query-start	Query-end	E-value 	
----------------------------------------------------------------------------------------------------------------		
53	222	58	204	8	150	
QUERY  ekgapktqvkkdfdelyskApaakaeldalaksiAkktggevakapvKsreRaleKieneydgdaskikDlaRativvddekilqvaaellergak.vkvknksadp..lGYrglnllvk.tktgliaEiQvntpemiyakeseela
MATCH  + +++  q+++dfd lyskA++a+ael++l+ks+A++t++++++a+vKs +Ra+eKi+ e+dg++++i+DlaRativ+dd + l+ a+e+l+r+++ vkvkn++++p  +GYr+lnllv+ +kt+l+aE+Q+++++++++k+ +e a
PP     5567789***************************************************************************************9867****99888779********************************99876
TARGET SISSSPVQPYSDFDVLYSKAHQAQAELETLCKSTALLTSTDAYFAGVKSSQRAKEKIAYELDGQTERITDLARATIVADDIEGLMSAYEVLNRETTiVKVKNRFKKPaaSGYRDLNLLVQlPKTNLVAEVQLHLKAIADVKSGPEHA
----------------------------------------------------------------------------------------------------------------
================================================================================================================

A0A7Y7ANG0_9VIBR 1	0.3	176.0	9.8e-48	680	Vibrio campbellii	RelA/SpoT domain-containing protein      
----------------------------------------------------------------------------------------------------------------	
Target-env-start	Target-env-end	Target-ali-start	Target-ali-end	Query-start	Query-end	E-value 	
----------------------------------------------------------------------------------------------------------------		
53	220	57	202	7	148	
QUERY  aekgapktqvkkdfdelyskApaakaeldalaksiAkktggevakapvKsreRaleKieneydgdaskikDlaRativvddekilqvaaellergak.vkvknksadp..lGYrglnllvk.tktgliaEiQvntpemiyakesee
MATCH  ++ +++ tq+++dfd lyskA++a+ el++++ks+A++t+++ ++a+vKs++Ra+eKi++e+dg++++i+DlaRativ+dd+ +l+ ++e+ler+++ vkvkn++++p  +GYr+lnllv+ +kt+l+aE+Q+++++++++k+ +e
PP     5667889***************************************************************************************99857999998877669*******************************9876
TARGET QSIDSKPTQPYSDFDVLYSKAHQAQFELETICKSTALLTDAQPYFAGVKSQHRAEEKIAHELDGQVERITDLARATIVADDVASLVSVYEALERETTiVKVKNRFKKPtaSGYRDLNLLVRlPKTNLVAEVQLHLKAIADVKSGPE
----------------------------------------------------------------------------------------------------------------
================================================================================================================

A0A4U1YQP1_9VIBR 1	0.5	175.9	1.0e-47	723172	Vibrio genomosp. F6	Phosphoribosylglycinamide formyltransferase      
----------------------------------------------------------------------------------------------------------------	
Target-env-start	Target-env-end	Target-ali-start	Target-ali-end	Query-start	Query-end	E-value 	
----------------------------------------------------------------------------------------------------------------		
51	224	55	201	6	148	
QUERY  kaekgapktqvkkdfdelyskApaakaeldalaksiAkktggevakapvKsreRaleKieneydgdaskikDlaRativvddekilqvaaellergak.vkvknksadp..lGYrglnllvk.tktgliaEiQvntpemiyakesee
MATCH   ++ +++ tq+++dfd+lyskA++a+ el++++ks+A++t++++++a+vKs++Ra+eKi+ e+dg++++i+DlaRati++dd+++l++++e+ +r+a+ vkvkn++++p  +GYr+lnllv+ +kt+++aE+Q+++++++++k+ +e
PP     56677889****************************************************************************************9856999975554449*******************************8654
TARGET IKPIKSSPTQPYDDFDILYSKAHQAQLELETICKSTALLTDSSAHFAGVKSQDRAIEKINLELDGQTNRITDLARATIIADDVESLVTVYETISREAEiVKVKNRFKSPapSGYRDLNLLVRlPKTNIVAEVQLHLKAIAEVKSGAE
----------------------------------------------------------------------------------------------------------------
================================================================================================================

A0A2N7HV06_9VIBR 1	0.1	175.9	1.0e-47	212663	Vibrio tasmaniensis	Phosphoribosylglycinamide formyltransferase      
----------------------------------------------------------------------------------------------------------------	
Target-env-start	Target-env-end	Target-ali-start	Target-ali-end	Query-start	Query-end	E-value 	
----------------------------------------------------------------------------------------------------------------		
54	225	59	204	8	149	
QUERY  ekgapktqvkkdfdelyskApaakaeldalaksiAkktggevakapvKsreRaleKieneydgdaskikDlaRativvddekilqvaaellergak.vkvknksadp..lGYrglnllvk.tktgliaEiQvntpemiyakeseel
MATCH    +++ tq+++dfd+lyskA++ +ael++++ks+A++t++e+++a+vKs++Ra+eKi+ e+dgd++ki+DlaRati+++d+++l+ ++e+l+r+a+ vk knk+++p  +GYr+lnllv+ +kt++iaE+Q+++++++++k+ +e 
PP     557789*****************************************************************************************846999987777669*******************************97653
TARGET AFDSRPTQPYTDFDILYSKAHQGQAELETICKSTALLTNSEALFAGVKSQARAEEKIALELDGDVTKITDLARATIIANDVESLVEVYEVLSREADvVKLKNKFKSPadSGYRDLNLLVRlPKTNIIAEVQLHLKAIADVKSGPEH
----------------------------------------------------------------------------------------------------------------
================================================================================================================

A0A2N7JNW3_VIBSP 1	0.1	175.9	1.0e-47	29497	Vibrio splendidus	Phosphoribosylglycinamide formyltransferase      
----------------------------------------------------------------------------------------------------------------	
Target-env-start	Target-env-end	Target-ali-start	Target-ali-end	Query-start	Query-end	E-value 	
----------------------------------------------------------------------------------------------------------------		
54	226	59	204	8	149	
QUERY  ekgapktqvkkdfdelyskApaakaeldalaksiAkktggevakapvKsreRaleKieneydgdaskikDlaRativvddekilqvaaellergak.vkvknksadp..lGYrglnllvk.tktgliaEiQvntpemiyakeseel
MATCH    +++ tq+++dfd+lyskA++ +ael++++ks+A++t++e+++a+vKs++Ra+eKie e+dgd+++i+DlaRati+++d+++l+ ++e+l+r+a+ vk knk+++p  +GYr+lnllv+ +kt++iaE+Q+++++++++k+ +e 
PP     557789****************************************************************************************9846999987777669*******************************97653
TARGET AFDSRPTQPYTDFDILYSKAHQGQAELETICKSTALLTNSEALFAGVKSQSRAEEKIELELDGDVTRITDLARATIIANDVESLVEVYEALSREADvVKLKNKFKSPadSGYRDLNLLVRlPKTNIIAEVQLHLKAIADVKSGPEH
----------------------------------------------------------------------------------------------------------------
================================================================================================================

A0A558GZ14_9VIBR 1	0.1	175.9	1.0e-47	693153	Vibrio atlanticus	Phosphoribosylglycinamide formyltransferase      
----------------------------------------------------------------------------------------------------------------	
Target-env-start	Target-env-end	Target-ali-start	Target-ali-end	Query-start	Query-end	E-value 	
----------------------------------------------------------------------------------------------------------------		
54	226	59	204	8	149	
QUERY  ekgapktqvkkdfdelyskApaakaeldalaksiAkktggevakapvKsreRaleKieneydgdaskikDlaRativvddekilqvaaellergak.vkvknksadp..lGYrglnllvk.tktgliaEiQvntpemiyakeseel
MATCH    +++ tq+++dfd+lyskA++ +ael++++ks+A++t++e+++a+vKs++Ra+eKie e+dgd+++i+DlaRati+++d+++l+ ++e+l+r+a+ vk knk+++p  +GYr+lnllv+ +kt++iaE+Q+++++++++k+ +e 
PP     557789****************************************************************************************9846999987777669*******************************97653
TARGET AFDSRPTQPYTDFDILYSKAHQGQAELETICKSTALLTNSEALFAGVKSQSRAEEKIELELDGDVTRITDLARATIIANDVESLVEVYEALSREADvVKLKNKFKSPadSGYRDLNLLVRlPKTNIIAEVQLHLKAIADVKSGPEH
----------------------------------------------------------------------------------------------------------------
================================================================================================================

A0A1E5B612_VIBSP 1	0.1	175.9	1.0e-47	617140	Vibrio splendidus ZS-139	Phosphoribosylglycinamide formyltransferase      
----------------------------------------------------------------------------------------------------------------	
Target-env-start	Target-env-end	Target-ali-start	Target-ali-end	Query-start	Query-end	E-value 	
----------------------------------------------------------------------------------------------------------------		
54	226	59	204	8	149	
QUERY  ekgapktqvkkdfdelyskApaakaeldalaksiAkktggevakapvKsreRaleKieneydgdaskikDlaRativvddekilqvaaellergak.vkvknksadp..lGYrglnllvk.tktgliaEiQvntpemiyakeseel
MATCH    +++ tq+++dfd+lyskA++ +ael++++ks+A++t++e+++a+vKs++Ra+eKie e+dgd+++i+DlaRati+++d+++l+ ++e+l+r+a+ vk knk+++p  +GYr+lnllv+ +kt++iaE+Q+++++++++k+ +e 
PP     557789****************************************************************************************9846999987777669*******************************97653
TARGET AFDSRPTQPYTDFDILYSKAHQGQAELETICKSTALLTNSEALFAGVKSQSRAEEKIELELDGDVTRITDLARATIIANDVESLVEVYEALSREADvVKLKNKFKSPadSGYRDLNLLVRlPKTNIIAEVQLHLKAIADVKSGPEH
----------------------------------------------------------------------------------------------------------------
================================================================================================================

A0A558ICU0_9VIBR 1	0.1	175.9	1.0e-47	212663	Vibrio tasmaniensis	Phosphoribosylglycinamide formyltransferase      
----------------------------------------------------------------------------------------------------------------	
Target-env-start	Target-env-end	Target-ali-start	Target-ali-end	Query-start	Query-end	E-value 	
----------------------------------------------------------------------------------------------------------------		
54	226	59	204	8	149	
QUERY  ekgapktqvkkdfdelyskApaakaeldalaksiAkktggevakapvKsreRaleKieneydgdaskikDlaRativvddekilqvaaellergak.vkvknksadp..lGYrglnllvk.tktgliaEiQvntpemiyakeseel
MATCH    +++ tq+++dfd+lyskA++ +ael++++ks+A++t++e+++a+vKs++Ra+eKie e+dgd+++i+DlaRati+++d+++l+ ++e+l+r+a+ vk knk+++p  +GYr+lnllv+ +kt++iaE+Q+++++++++k+ +e 
PP     557789****************************************************************************************9846999987777669*******************************97653
TARGET AFDSRPTQPYTDFDILYSKAHQGQAELETICKSTALLTNSEALFAGVKSQSRAEEKIELELDGDVTRITDLARATIIANDVESLVEVYEALSREADvVKLKNKFKSPadSGYRDLNLLVRlPKTNIIAEVQLHLKAIADVKSGPEH
----------------------------------------------------------------------------------------------------------------
================================================================================================================

A0A7T4Q0N4_VIBPH 2	0.5	175.8	1.2e-47	670	Vibrio parahaemolyticus	Phosphoribosylglycinamide formyltransferase      
----------------------------------------------------------------------------------------------------------------	
Target-env-start	Target-env-end	Target-ali-start	Target-ali-end	Query-start	Query-end	E-value 	
----------------------------------------------------------------------------------------------------------------		
53	203	57	202	7	148	
QUERY  aekgapktqvkkdfdelyskApaakaeldalaksiAkktggevakapvKsreRaleKieneydgdaskikDlaRativvddekilqvaaellergak.vkvknksadp..lGYrglnllvk.tktgliaEiQvntpemiyakesee
MATCH  ++ +++ tq+++dfd+lyskA++a+ el++++ks+A++++++ ++a+vKs++Ra+eKi +e+dg++++i+DlaRativ++d+ +l+ ++e+ler+++ vkvkn++++p  +GYr+lnllv+ +kt+liaE+Q+++++++++k+ +e
PP     5667899****************************************************************************************985799998776666********************************9875
TARGET QSIDSRPTQPYSDFDILYSKAHQAQFELETICKSTALLNDAQPYFAGVKSKHRAEEKISHELDGQVERITDLARATIVAEDVASLVSIYETLERETTiVKVKNRFKKPgpSGYRDLNLLVRlPKTNLIAEVQLHLKAIADVKNGPE
----------------------------------------------------------------------------------------------------------------
================================================================================================================

A0A4R2FNH5_9VIBR 1	0.2	175.7	1.2e-47	246167	Vibrio crassostreae	Uncharacterized protein      
----------------------------------------------------------------------------------------------------------------	
Target-env-start	Target-env-end	Target-ali-start	Target-ali-end	Query-start	Query-end	E-value 	
----------------------------------------------------------------------------------------------------------------		
55	227	60	205	8	149	
QUERY  ekgapktqvkkdfdelyskApaakaeldalaksiAkktggevakapvKsreRaleKieneydgdaskikDlaRativvddekilqvaaellergak.vkvknksadp..lGYrglnllvk.tktgliaEiQvntpemiyakeseel
MATCH    +++ tq+++dfd+lyskA++ +ael++++ks+A++t++e+++a+vKs++Ra+eKi+ e+dgd++ki+DlaRati+++d+++l+ ++e+l+r+a+ vk knk+++p  +GYr+lnllv+ +kt++iaE+Q+++++++++k+ +e 
PP     557789****************************************************************************************9846999987777669*******************************97653
TARGET AFDSRPTQPYTDFDILYSKAHQGQAELETICKSTALLTNSEALFAGVKSQARAEEKIALELDGDVTKITDLARATIIANDVESLVEVYEALSREADvVKLKNKFKSPadSGYRDLNLLVRlPKTNIIAEVQLHLKAIADVKSGPEH
----------------------------------------------------------------------------------------------------------------
================================================================================================================

A0A4U1WG72_9VIBR 1	0.2	175.7	1.2e-47	2070776	Vibrio sp. F12	Phosphoribosylglycinamide formyltransferase      
----------------------------------------------------------------------------------------------------------------	
Target-env-start	Target-env-end	Target-ali-start	Target-ali-end	Query-start	Query-end	E-value 	
----------------------------------------------------------------------------------------------------------------		
55	227	60	205	8	149	
QUERY  ekgapktqvkkdfdelyskApaakaeldalaksiAkktggevakapvKsreRaleKieneydgdaskikDlaRativvddekilqvaaellergak.vkvknksadp..lGYrglnllvk.tktgliaEiQvntpemiyakeseel
MATCH    +++ tq+++dfd+lyskA++ +ael++++ks+A++t++e+++a+vKs++Ra+eKi+ e+dgd++ki+DlaRati+++d+++l+ ++e+l+r+a+ vk knk+++p  +GYr+lnllv+ +kt++iaE+Q+++++++++k+ +e 
PP     557789****************************************************************************************9846999987777669*******************************97653
TARGET AFDSRPTQPYTDFDILYSKAHQGQAELETICKSTALLTNSEALFAGVKSQARAEEKIALELDGDVTKITDLARATIIANDVESLVEVYEALSREADvVKLKNKFKSPadSGYRDLNLLVRlPKTNIIAEVQLHLKAIADVKSGPEH
----------------------------------------------------------------------------------------------------------------
================================================================================================================

A0A2N7FA90_VIBSP 1	0.2	175.7	1.2e-47	29497	Vibrio splendidus	Phosphoribosylglycinamide formyltransferase      
----------------------------------------------------------------------------------------------------------------	
Target-env-start	Target-env-end	Target-ali-start	Target-ali-end	Query-start	Query-end	E-value 	
----------------------------------------------------------------------------------------------------------------		
54	226	59	204	8	149	
QUERY  ekgapktqvkkdfdelyskApaakaeldalaksiAkktggevakapvKsreRaleKieneydgdaskikDlaRativvddekilqvaaellergak.vkvknksadp..lGYrglnllvk.tktgliaEiQvntpemiyakeseel
MATCH    +++ tq+++dfd+lyskA++ +ael++++ks+A++t++e+++a+vKs++Ra+eKi+ e+dgd++ki+DlaRati+++d+++l+ ++e+l+r+a+ vk knk+++p  +GYr+lnllv+ +kt++iaE+Q+++++++++k+ +e 
PP     557789****************************************************************************************9846999987777669*******************************97653
TARGET AFDSRPTQPYTDFDILYSKAHQGQAELETICKSTALLTNSEALFAGVKSQARAEEKIALELDGDVTKITDLARATIIANDVESLVEVYEALSREADvVKLKNKFKSPadSGYRDLNLLVRlPKTNIIAEVQLHLKAIADVKSGPEH
----------------------------------------------------------------------------------------------------------------
================================================================================================================

A0A511QV35_9VIBR 1	1.7	175.7	1.2e-47	1219062	Vibrio superstes NBRC 103154	Phosphoribosylglycinamide formyltransferase      
----------------------------------------------------------------------------------------------------------------	
Target-env-start	Target-env-end	Target-ali-start	Target-ali-end	Query-start	Query-end	E-value 	
----------------------------------------------------------------------------------------------------------------		
53	222	56	204	5	149	
QUERY  gkaekgapktqvkkdfdelyskApaakaeldalaksiAkktggevakapvKsreRaleKieneydgdaskikDlaRativvddekilqvaaellergak.vkvknksadp..lGYrglnllvk.tktgliaEiQvntpemiyakeseel
MATCH  g ++++++  q+++dfd lyskA++a++el++l+ks+A++t +e+++ ++Ks++Ra+eK++ e++g+a++i+DlaRativ++d ++l+ a+e+ler+a+ vkvkn++++p  +GYr+ln+lv+ +kt++iaE+Q+++++++++k+ +e 
PP     677889999****************************************************************************************9967999997777669*******************************98764
TARGET GIQNHDVSPVQPYSDFDVLYSKAHQAQSELETLCKSTALLTTSEAYFSGIKSQQRAQEKVQYELGGKAERITDLARATIVANDISSLMNAYEVLEREATiVKVKNRFKKPneSGYRDLNVLVQlPKTNIIAEVQLHLKDIADVKNGHEH
----------------------------------------------------------------------------------------------------------------
================================================================================================================

A0A3N3E0B4_9VIBR 1	0.4	175.7	1.2e-47	265668	Vibrio ponticus	Phosphoribosylglycinamide formyltransferase      
----------------------------------------------------------------------------------------------------------------	
Target-env-start	Target-env-end	Target-ali-start	Target-ali-end	Query-start	Query-end	E-value 	
----------------------------------------------------------------------------------------------------------------		
53	224	56	204	5	149	
QUERY  gkaekgapktqvkkdfdelyskApaakaeldalaksiAkktggevakapvKsreRaleKieneydgdaskikDlaRativvddekilqvaaellergak.vkvknksadp..lGYrglnllvk.tktgliaEiQvntpemiyakeseel
MATCH  g ++++++  q+++dfd lyskA++a+ el++++ks+A++tg+++++a+vKs +Ra+eKi+ e+dg++++i+DlaRativ++d+ +l+ a e+l+r+++ vkvkn++++p  +GYr+ln+lvk +kt+l+aE+Q+++++++++k+ +e 
PP     5667788899***************************************************************************************9867999998888779*******************************98764
TARGET GISSTDSKPLQPYSDFDVLYSKAHQAQFELETICKSTALLTGTDAYFAGVKSSQRAQEKIALELDGQVNRITDLARATIVANDVASLMEAFEVLDRETTiVKVKNRFKKPaeSGYRDLNVLVKlPKTNLVAEVQLHLKAIADVKSGPEH
----------------------------------------------------------------------------------------------------------------
================================================================================================================

A0A072GST5_VIBPH 2	0.6	175.7	1.2e-47	670	Vibrio parahaemolyticus	Phosphoribosylglycinamide formyltransferase      
----------------------------------------------------------------------------------------------------------------	
Target-env-start	Target-env-end	Target-ali-start	Target-ali-end	Query-start	Query-end	E-value 	
----------------------------------------------------------------------------------------------------------------		
53	204	57	202	7	148	
QUERY  aekgapktqvkkdfdelyskApaakaeldalaksiAkktggevakapvKsreRaleKieneydgdaskikDlaRativvddekilqvaaellergak.vkvknksadp..lGYrglnllvk.tktgliaEiQvntpemiyakesee
MATCH  ++ +++ tq+++dfd+lyskA++a+ el++++ks+A++++++ ++a+vKs++Ra+eKi++e+dg++++i+DlaRativ++d+ +l+ ++e+ler+++ vkvkn++++p  +GYr+lnllv+ +kt+liaE+Q+++++++++k+ +e
PP     5667899****************************************************************************************985799998776666********************************9876
TARGET QSIDSRPTQPYSDFDILYSKAHQAQFELETICKSTALLNDAQPYFAGVKSKHRAEEKITHELDGQVERITDLARATIVAEDVASLVSIYETLERETTiVKVKNRFKKPgpSGYRDLNLLVRlPKTNLIAEVQLHLKAIADVKNGPE
----------------------------------------------------------------------------------------------------------------
================================================================================================================

S5IKX6_VIBPH 2	0.6	175.7	1.2e-47	1338034	Vibrio parahaemolyticus O1:Kuk str. FDA_R31	Phosphoribosylglycinamide formyltransferase      
----------------------------------------------------------------------------------------------------------------	
Target-env-start	Target-env-end	Target-ali-start	Target-ali-end	Query-start	Query-end	E-value 	
----------------------------------------------------------------------------------------------------------------		
53	204	57	202	7	148	
QUERY  aekgapktqvkkdfdelyskApaakaeldalaksiAkktggevakapvKsreRaleKieneydgdaskikDlaRativvddekilqvaaellergak.vkvknksadp..lGYrglnllvk.tktgliaEiQvntpemiyakesee
MATCH  ++ +++ tq+++dfd+lyskA++a+ el++++ks+A++++++ ++a+vKs++Ra+eKi++e+dg++++i+DlaRativ++d+ +l+ ++e+ler+++ vkvkn++++p  +GYr+lnllv+ +kt+liaE+Q+++++++++k+ +e
PP     5667899****************************************************************************************985799998776666********************************9876
TARGET QSIDSRPTQPYSDFDILYSKAHQAQFELETICKSTALLNDAQPYFAGVKSKHRAEEKITHELDGQVERITDLARATIVAEDVASLVSIYETLERETTiVKVKNRFKKPgpSGYRDLNLLVRlPKTNLIAEVQLHLKAIADVKNGPE
----------------------------------------------------------------------------------------------------------------
================================================================================================================

Q87Q55_VIBPA 2	0.6	175.7	1.2e-47	223926	Vibrio parahaemolyticus serotype O3:K6 (strain RIMD 2210633)	Uncharacterized protein      
----------------------------------------------------------------------------------------------------------------	
Target-env-start	Target-env-end	Target-ali-start	Target-ali-end	Query-start	Query-end	E-value 	
----------------------------------------------------------------------------------------------------------------		
53	204	57	202	7	148	
QUERY  aekgapktqvkkdfdelyskApaakaeldalaksiAkktggevakapvKsreRaleKieneydgdaskikDlaRativvddekilqvaaellergak.vkvknksadp..lGYrglnllvk.tktgliaEiQvntpemiyakesee
MATCH  ++ +++ tq+++dfd+lyskA++a+ el++++ks+A++++++ ++a+vKs++Ra+eKi++e+dg++++i+DlaRativ++d+ +l+ ++e+ler+++ vkvkn++++p  +GYr+lnllv+ +kt+liaE+Q+++++++++k+ +e
PP     5667899****************************************************************************************985799998776666********************************9876
TARGET QSIDSRPTQPYSDFDILYSKAHQAQFELETICKSTALLNDAQPYFAGVKSKHRAEEKITHELDGQVERITDLARATIVAEDVASLVSIYETLERETTiVKVKNRFKKPgpSGYRDLNLLVRlPKTNLIAEVQLHLKAIADVKNGPE
----------------------------------------------------------------------------------------------------------------
================================================================================================================

A3V0B5_VIBS1 1	0.2	175.7	1.2e-47	314291	Vibrio splendidus (strain 12B01)	Uncharacterized protein      
----------------------------------------------------------------------------------------------------------------	
Target-env-start	Target-env-end	Target-ali-start	Target-ali-end	Query-start	Query-end	E-value 	
----------------------------------------------------------------------------------------------------------------		
44	216	49	194	8	149	
QUERY  ekgapktqvkkdfdelyskApaakaeldalaksiAkktggevakapvKsreRaleKieneydgdaskikDlaRativvddekilqvaaellergak.vkvknksadp..lGYrglnllvk.tktgliaEiQvntpemiyakeseel
MATCH    +++ tq+++dfd+lyskA++ +ael++++ks+A++t++e+++a+vKs++Ra+eKi+ e+dgd++ki+DlaRati+++d+++l+ ++e+l+r+a+ vk knk+++p  +GYr+lnllv+ +kt++iaE+Q+++++++++k+ +e 
PP     557789****************************************************************************************9846999987777669*******************************97653
TARGET AFDSRPTQPYTDFDILYSKAHQGQAELETICKSTALLTNSEALFAGVKSQARAEEKIALELDGDVTKITDLARATIIANDVESLVEVYEALSREADvVKLKNKFKSPadSGYRDLNLLVRlPKTNIIAEVQLHLKAIADVKSGPEH
----------------------------------------------------------------------------------------------------------------
================================================================================================================

A0A7Y4CHL2_9VIBR 1	0.8	175.6	1.3e-47	29498	Vibrio tubiashii	Phosphoribosylglycinamide formyltransferase      
----------------------------------------------------------------------------------------------------------------	
Target-env-start	Target-env-end	Target-ali-start	Target-ali-end	Query-start	Query-end	E-value 	
----------------------------------------------------------------------------------------------------------------		
52	223	55	202	5	148	
QUERY  gkaekgapktqvkkdfdelyskApaakaeldalaksiAkktggevakapvKsreRaleKieneydgdaskikDlaRativvddekilqvaaellergak.vkvknksadp..lGYrglnllvk.tktgliaEiQvntpemiyakesee
MATCH  g ++++++  q+++dfd lyskA++a+ael++++ks+A++t++e ++a+vKs +Ra++Ki+ e+dg++++i+DlaRativ+dd ++l+ a+e+l+r+++ vkvkn++++p  +GYr+ln+lv+ +kt+l+aE+Q+++++++++k+ +e
PP     5567788899***************************************************************************************9867999998888779*******************************9876
TARGET GIKSMSTTPLQPYTDFDVLYSKAHQAQAELETICKSTALLTSTESYFAGVKSSDRAKQKIAYELDGQTERITDLARATIVADDIESLMSAYEVLNRETTiVKVKNRFKKPaeSGYRDLNVLVQlPKTNLVAEVQLHLKAIADVKSGPE
----------------------------------------------------------------------------------------------------------------
================================================================================================================

F9T062_9VIBR 1	0.8	175.6	1.3e-47	1051646	Vibrio tubiashii ATCC 19109	Phosphoribosylglycinamide formyltransferase      
----------------------------------------------------------------------------------------------------------------	
Target-env-start	Target-env-end	Target-ali-start	Target-ali-end	Query-start	Query-end	E-value 	
----------------------------------------------------------------------------------------------------------------		
52	225	55	202	5	148	
QUERY  gkaekgapktqvkkdfdelyskApaakaeldalaksiAkktggevakapvKsreRaleKieneydgdaskikDlaRativvddekilqvaaellergak.vkvknksadp..lGYrglnllvk.tktgliaEiQvntpemiyakesee
MATCH  g ++++++  q+++dfd lyskA++a+ael++++ks+A++t++e ++a+vKs +Ra+eKi+ e+dg++++i+DlaRativ+dd ++l+ a+e+l+r+++ vkvkn++++p  +GYr+ln+lv+ +kt+l+aE+Q+++++++++k+ +e
PP     5567788899***************************************************************************************9867999998888779*******************************9876
TARGET GIKSMSTTPLQPYTDFDVLYSKAHQAQAELETICKSTALLTSTESYFAGVKSSDRAKEKIAYELDGQTERITDLARATIVADDIESLMSAYEVLNRETTiVKVKNRFKKPaeSGYRDLNVLVQlPKTNLVAEVQLHLKAIADVKSGPE
----------------------------------------------------------------------------------------------------------------
================================================================================================================

A0A2K7SVE3_9VIBR 2	0.2	175.6	1.3e-47	190895	Vibrio rotiferianus	Phosphoribosylglycinamide formyltransferase      
----------------------------------------------------------------------------------------------------------------	
Target-env-start	Target-env-end	Target-ali-start	Target-ali-end	Query-start	Query-end	E-value 	
----------------------------------------------------------------------------------------------------------------		
53	211	57	202	7	148	
QUERY  aekgapktqvkkdfdelyskApaakaeldalaksiAkktggevakapvKsreRaleKieneydgdaskikDlaRativvddekilqvaaellergak.vkvknksadp..lGYrglnllvk.tktgliaEiQvntpemiyakesee
MATCH  ++ +++ tq+++dfd lyskA++a+ el++++ks+A++t+++ ++a+vKs++Ra+eKi+ e+dg++++i+DlaRativ+dd+ +l+ ++e+ler+++ vkvkn++++p  +GYr+lnllv+ +kt+liaE+Q+++++++++k+ +e
PP     5667899***************************************************************************************99867****99999889*******************************9876
TARGET QSIDSRPTQPYSDFDVLYSKAHQAQFELETICKSTALLTDAQPYFAGVKSQHRAEEKIALELDGQVERITDLARATIVADDVASLVSVYEALERETTiVKVKNRFKKPtvSGYRDLNLLVRlPKTNLIAEVQLHLKAIADVKNGPE
----------------------------------------------------------------------------------------------------------------
================================================================================================================

A0A151KR06_9VIBR 2	1.3	175.6	1.3e-47	1763883	Vibrio cidicii	Phosphoribosylglycinamide formyltransferase      
----------------------------------------------------------------------------------------------------------------	
Target-env-start	Target-env-end	Target-ali-start	Target-ali-end	Query-start	Query-end	E-value 	
----------------------------------------------------------------------------------------------------------------		
53	205	57	203	6	148	
QUERY  kaekgapktqvkkdfdelyskApaakaeldalaksiAkktggevakapvKsreRaleKieneydgdaskikDlaRativvddekilqvaaellergak.vkvknksadp..lGYrglnllvk.tktgliaEiQvntpemiyakesee
MATCH   ++++++ tq+++dfd+lyskA++a+ el++++ks+A++t+++ ++a+vKs +Ra+eKi+ e++gdas+i+DlaRativ++d+ +l+ ++e+l+r+++ vkvkn++++p  +GYr+lnllv+ +kt+l+aE+Q+++++++++k+ +e
PP     56778899****************************************************************************************984699**99988779*******************************9876
TARGET IQSTHTQPTQPYSDFDILYSKAHQAQLELETIVKSTALLTDTHPYFAGVKSAQRAKEKIALELNGDASRITDLARATIVANDVASLVSVYEVLSRETRvVKVKNRFKTPaeSGYRDLNLLVRlPKTNLVAEVQLHLKAIADVKSGPE
----------------------------------------------------------------------------------------------------------------
================================================================================================================

A0A0F4NMH7_9VIBR 2	1.0	175.5	1.3e-47	170651	Vibrio neptunius	Phosphoribosylglycinamide formyltransferase      
----------------------------------------------------------------------------------------------------------------	
Target-env-start	Target-env-end	Target-ali-start	Target-ali-end	Query-start	Query-end	E-value 	
----------------------------------------------------------------------------------------------------------------		
53	209	58	202	8	148	
QUERY  ekgapktqvkkdfdelyskApaakaeldalaksiAkktggevakapvKsreRaleKieneydgdaskikDlaRativvddekilqvaaellergak.vkvknksadp..lGYrglnllvk.tktgliaEiQvntpemiyakesee
MATCH  ++ ++  q+++dfd+lyskA++a+ael+ l+ks+A++t++++++a+vKs +Ra++Ki+ e+dgd+++i+DlaRativ++d ++l+ a+e+l+r+++ vkvkn++++p  +GYr+lnllv+ +kt+++aE+Q+++++++++k+ +e
PP     55677889**************************************************************************************9846****99999889*******************************9876
TARGET STPTTPLQPYSDFDILYSKAHQAQAELEMLCKSTAMLTSTDAYFAGVKSADRAKQKIAYELDGDTERITDLARATIVANDIESLMSAYEVLNRETTvVKVKNRFKKPgaSGYRDLNLLVQlPKTKIVAEVQLHLKAIADVKSGPE
----------------------------------------------------------------------------------------------------------------
================================================================================================================

A0A061PW36_9VIBR 2	0.3	175.5	1.3e-47	1460647	Vibrio sp. JCM 19052	Uncharacterized protein      
----------------------------------------------------------------------------------------------------------------	
Target-env-start	Target-env-end	Target-ali-start	Target-ali-end	Query-start	Query-end	E-value 	
----------------------------------------------------------------------------------------------------------------		
54	210	58	203	7	148	
QUERY  aekgapktqvkkdfdelyskApaakaeldalaksiAkktggevakapvKsreRaleKieneydgdaskikDlaRativvddekilqvaaellergak.vkvknksadp..lGYrglnllvk.tktgliaEiQvntpemiyakesee
MATCH  ++ +++ tq+++dfd lyskA++a+ el++++ks+A++t+++ ++a+vKs+ Ra+eKi++e+dg++++i+DlaRativ+dd+ +l+ ++e+ler+++ vkvkn++++p  +GYr+lnllv+ +kt+liaE+Q+++++++++k+ +e
PP     5667889***************************************************************************************99857999998877669*******************************9876
TARGET QSIDSKPTQPYSDFDVLYSKAHQAQFELETICKSTALLTDAQPYFAGVKSQPRAEEKIAHELDGQVERITDLARATIVADDVASLVSVYEALERETTiVKVKNRFKKPtaSGYRDLNLLVRlPKTNLIAEVQLHLKAIADVKNGPE
----------------------------------------------------------------------------------------------------------------
================================================================================================================

A0A853RII3_VIBSP 1	0.2	175.5	1.4e-47	1191309	Vibrio splendidus FF-500	Phosphoribosylglycinamide formyltransferase      
----------------------------------------------------------------------------------------------------------------	
Target-env-start	Target-env-end	Target-ali-start	Target-ali-end	Query-start	Query-end	E-value 	
----------------------------------------------------------------------------------------------------------------		
54	226	59	204	8	149	
QUERY  ekgapktqvkkdfdelyskApaakaeldalaksiAkktggevakapvKsreRaleKieneydgdaskikDlaRativvddekilqvaaellergak.vkvknksadp..lGYrglnllvk.tktgliaEiQvntpemiyakeseel
MATCH    +++ tq+++dfd+lyskA++ +ael++++ks+A++t++e+++a+vKs++Ra+eKi+ e+dgd++ki+DlaRati+++d+++l+ ++e+l+r+a+ vk knk+++p  +GYr+lnllv+ +kt++iaE+Q+++++++++k+ +e 
PP     557789****************************************************************************************9846999987777669*******************************97653
TARGET AFDSRPTQPYTDFDILYSKAHQGQAELETICKSTALLTNSEALFAGVKSQARAEEKIALELDGDVTKITDLARATIIANDVESLVEVYEALSREADvVKLKNKFKSPadSGYRDLNLLVRlPKTNIIAEVQLHLKAIADVKSGPEH
----------------------------------------------------------------------------------------------------------------
================================================================================================================

A0A1R3F696_9VIBR 1	0.2	175.5	1.4e-47	1903178	Vibrio sp. 10N.222.47.A9	Phosphoribosylglycinamide formyltransferase      
----------------------------------------------------------------------------------------------------------------	
Target-env-start	Target-env-end	Target-ali-start	Target-ali-end	Query-start	Query-end	E-value 	
----------------------------------------------------------------------------------------------------------------		
54	226	59	204	8	149	
QUERY  ekgapktqvkkdfdelyskApaakaeldalaksiAkktggevakapvKsreRaleKieneydgdaskikDlaRativvddekilqvaaellergak.vkvknksadp..lGYrglnllvk.tktgliaEiQvntpemiyakeseel
MATCH    +++ tq+++dfd+lyskA++ +ael++++ks+A++t++e+++a+vKs++Ra+eKi+ e+dgd++ki+DlaRati+++d+++l+ ++e+l+r+a+ vk knk+++p  +GYr+lnllv+ +kt++iaE+Q+++++++++k+ +e 
PP     557789****************************************************************************************9846999987777669*******************************97653
TARGET AFDSRPTQPYTDFDILYSKAHQGQAELETICKSTALLTNSEALFAGVKSQARAEEKIALELDGDVTKITDLARATIIANDVESLVEVYEALSREADvVKLKNKFKSPadSGYRDLNLLVRlPKTNIIAEVQLHLKAIADVKSGPEH
----------------------------------------------------------------------------------------------------------------
================================================================================================================

A0A3L7DKQ1_9VIBR 1	0.2	175.5	1.4e-47	1803384	Vibrio sp. SBT000027	Phosphoribosylglycinamide formyltransferase      
----------------------------------------------------------------------------------------------------------------	
Target-env-start	Target-env-end	Target-ali-start	Target-ali-end	Query-start	Query-end	E-value 	
----------------------------------------------------------------------------------------------------------------		
54	226	59	204	8	149	
QUERY  ekgapktqvkkdfdelyskApaakaeldalaksiAkktggevakapvKsreRaleKieneydgdaskikDlaRativvddekilqvaaellergak.vkvknksadp..lGYrglnllvk.tktgliaEiQvntpemiyakeseel
MATCH    +++ tq+++dfd+lyskA++ +ael++++ks+A++t++e+++a+vKs++Ra+eKi+ e+dgd++ki+DlaRati+++d+++l+ ++e+l+r+a+ vk knk+++p  +GYr+lnllv+ +kt++iaE+Q+++++++++k+ +e 
PP     557789****************************************************************************************9846999987777669*******************************97653
TARGET AFDSRPTQPYTDFDILYSKAHQGQAELETICKSTALLTNSEALFAGVKSQARAEEKIALELDGDVTKITDLARATIIANDVESLVEVYEALSREADvVKLKNKFKSPadSGYRDLNLLVRlPKTNIIAEVQLHLKAIADVKSGPEH
----------------------------------------------------------------------------------------------------------------
================================================================================================================

A0A0N8GVB7_VIBSP 1	0.2	175.5	1.4e-47	29497	Vibrio splendidus	Phosphoribosylglycinamide formyltransferase      
----------------------------------------------------------------------------------------------------------------	
Target-env-start	Target-env-end	Target-ali-start	Target-ali-end	Query-start	Query-end	E-value 	
----------------------------------------------------------------------------------------------------------------		
54	226	59	204	8	149	
QUERY  ekgapktqvkkdfdelyskApaakaeldalaksiAkktggevakapvKsreRaleKieneydgdaskikDlaRativvddekilqvaaellergak.vkvknksadp..lGYrglnllvk.tktgliaEiQvntpemiyakeseel
MATCH    +++ tq+++dfd+lyskA++ +ael++++ks+A++t++e+++a+vKs++Ra+eKi+ e+dgd++ki+DlaRati+++d+++l+ ++e+l+r+a+ vk knk+++p  +GYr+lnllv+ +kt++iaE+Q+++++++++k+ +e 
PP     557789****************************************************************************************9846999987777669*******************************97653
TARGET AFDSRPTQPYTDFDILYSKAHQGQAELETICKSTALLTNSEALFAGVKSQARAEEKIALELDGDVTKITDLARATIIANDVESLVEVYEALSREADvVKLKNKFKSPadSGYRDLNLLVRlPKTNIIAEVQLHLKAIADVKSGPEH
----------------------------------------------------------------------------------------------------------------
================================================================================================================

A0A7Y4DGT9_9VIBR 1	0.8	175.5	1.4e-47	300876	Vibrio europaeus	Phosphoribosylglycinamide formyltransferase      
----------------------------------------------------------------------------------------------------------------	
Target-env-start	Target-env-end	Target-ali-start	Target-ali-end	Query-start	Query-end	E-value 	
----------------------------------------------------------------------------------------------------------------		
52	224	55	202	5	148	
QUERY  gkaekgapktqvkkdfdelyskApaakaeldalaksiAkktggevakapvKsreRaleKieneydgdaskikDlaRativvddekilqvaaellergak.vkvknksadp..lGYrglnllvk.tktgliaEiQvntpemiyakesee
MATCH  g ++++++  q+++dfd lyskA++a+ael++++ks+A++t++e ++a+vKs +Ra+eKi+ e+dg++++i+DlaRativ+dd ++l+ a+e+l+r+++ vkvkn++++p  +GYr+ln+lv+ +kt+l+aE+Q+++++++++k+ +e
PP     5567788899***************************************************************************************9867999998888779*******************************9876
TARGET GIKSMSTTPLQPYTDFDVLYSKAHQAQAELETICKSTALLTSTESYFAGVKSSDRAKEKIAYELDGQTERITDLARATIVADDIESLMSAYEVLNRETTiVKVKNRFKKPaeSGYRDLNVLVQlPKTNLVAEVQLHLKAIADVKSGPE
----------------------------------------------------------------------------------------------------------------
================================================================================================================

A0A812FNE3_9VIBR 2	1.6	175.5	1.4e-47	2751178	Vibrio sp. B1FLJ16	Protein conserved in bacteria      
----------------------------------------------------------------------------------------------------------------	
Target-env-start	Target-env-end	Target-ali-start	Target-ali-end	Query-start	Query-end	E-value 	
----------------------------------------------------------------------------------------------------------------		
53	204	57	201	7	147	
QUERY  aekgapktqvkkdfdelyskApaakaeldalaksiAkktggevakapvKsreRaleKieneydgdaskikDlaRativvddekilqvaaellergak.vkvknksadp..lGYrglnllvk.tktgliaEiQvntpemiyakese
MATCH  ++ +++ tq+++dfd+lyskA++a+ el++++ks+A++t+++ ++a+vKs++Ra+eKi++e++g++++i+DlaRativ++d+ +l+ ++e+ler+++ vkvkn++++p  +GYr+lnllv+ +kt+liaE+Qv++++++++k+  
PP     5667889****************************************************************************************985799998776666*******************************9875
TARGET QSIDSKPTQPYTDFDILYSKAHQAQYELETICKSTALLTDSQPYFAGVKSKHRAEEKIAHELNGQVERITDLARATIVAEDVASLVSIYETLERETTiVKVKNRFKKPgpSGYRDLNLLVRlPKTNLIAEVQVHLKAIADVKNGT
----------------------------------------------------------------------------------------------------------------
================================================================================================================

A0A066V074_9VIBR 1	0.3	175.4	1.4e-47	212667	Vibrio fortis	Phosphoribosylglycinamide formyltransferase      
----------------------------------------------------------------------------------------------------------------	
Target-env-start	Target-env-end	Target-ali-start	Target-ali-end	Query-start	Query-end	E-value 	
----------------------------------------------------------------------------------------------------------------		
53	225	58	203	8	149	
QUERY  ekgapktqvkkdfdelyskApaakaeldalaksiAkktggevakapvKsreRaleKieneydgdaskikDlaRativvddekilqvaaellergak.vkvknksadp..lGYrglnllvk.tktgliaEiQvntpemiyakeseel
MATCH    +++ tq+++dfd lysk ++a+ael++++ks+A++t++e+++a+vKs++Ra+eKi+ e++gd+++i+DlaRati+++d+++l+ ++e+ +r+a+ vkvknk+++p  +GYr+lnllv+ +kt++iaE+Q+++++++++k+ +e 
PP     5567899***************************************************************************************9845999987777669*******************************97654
TARGET AFDSNPTQPYTDFDVLYSKSHQAQAELETICKSTALLTNSEALFAGVKSQARAEEKIALELNGDVTRITDLARATIIANDVESLVEVYEAVSREADvVKVKNKFKSPadSGYRDLNLLVRlPKTNIIAEVQLHLKAIADVKSGPEH
----------------------------------------------------------------------------------------------------------------
================================================================================================================

A0A5P9B759_9VIBR 1	0.3	175.4	1.4e-47	2587865	Vibrio sp. THAF190c	Uncharacterized protein      
----------------------------------------------------------------------------------------------------------------	
Target-env-start	Target-env-end	Target-ali-start	Target-ali-end	Query-start	Query-end	E-value 	
----------------------------------------------------------------------------------------------------------------		
53	225	58	203	8	149	
QUERY  ekgapktqvkkdfdelyskApaakaeldalaksiAkktggevakapvKsreRaleKieneydgdaskikDlaRativvddekilqvaaellergak.vkvknksadp..lGYrglnllvk.tktgliaEiQvntpemiyakeseel
MATCH    +++ tq+++dfd lysk ++a+ael++++ks+A++t++e+++a+vKs++Ra+eKi+ e++gd+++i+DlaRati+++d+++l+ ++e+ +r+a+ vkvknk+++p  +GYr+lnllv+ +kt++iaE+Q+++++++++k+ +e 
PP     5567899***************************************************************************************9845999987777669*******************************97654
TARGET AFDSNPTQPYTDFDVLYSKSHQAQAELETICKSTALLTNSEALFAGVKSQARAEEKIALELNGDVTRITDLARATIIANDVESLVEVYEAVSREADvVKVKNKFKSPadSGYRDLNLLVRlPKTNIIAEVQLHLKAIADVKSGPEH
----------------------------------------------------------------------------------------------------------------
================================================================================================================

A0A227JCH0_VIBPH 2	0.2	175.4	1.5e-47	670	Vibrio parahaemolyticus	Phosphoribosylglycinamide formyltransferase (Fragment)      
----------------------------------------------------------------------------------------------------------------	
Target-env-start	Target-env-end	Target-ali-start	Target-ali-end	Query-start	Query-end	E-value 	
----------------------------------------------------------------------------------------------------------------		
52	211	56	202	6	148	
QUERY  kaekgapktqvkkdfdelyskApaakaeldalaksiAkktggevakapvKsreRaleKieneydgdaskikDlaRativvddekilqvaaellergak.vkvknksadp..lGYrglnllvk.tktgliaEiQvntpemiyakesee
MATCH   ++ +++ tq+++dfd+lyskA++a+ el++++ks+A++++++ ++a+vKs++Ra+eKi++e+dg++++i+DlaRativ++d+ +l+ ++e+ler+++ vkvkn++++p  +GYr+lnllv+ +kt+liaE+Q+++++++++k+ +e
PP     56678899****************************************************************************************985799998776666********************************9876
TARGET IQSIDSRPTQPYSDFDILYSKAHQAQFELETICKSTALLNDAQPYFAGVKSKHRAEEKITHELDGQVERITDLARATIVAEDVASLVSIYETLERETTiVKVKNRFKKPgpSGYRDLNLLVRlPKTNLIAEVQLHLKAIADVKNGPE
----------------------------------------------------------------------------------------------------------------
================================================================================================================

A0A178JDC9_9VIBR 1	0.9	175.4	1.5e-47	300876	Vibrio europaeus	Phosphoribosylglycinamide formyltransferase      
----------------------------------------------------------------------------------------------------------------	
Target-env-start	Target-env-end	Target-ali-start	Target-ali-end	Query-start	Query-end	E-value 	
----------------------------------------------------------------------------------------------------------------		
52	223	55	202	5	148	
QUERY  gkaekgapktqvkkdfdelyskApaakaeldalaksiAkktggevakapvKsreRaleKieneydgdaskikDlaRativvddekilqvaaellergak.vkvknksadp..lGYrglnllvk.tktgliaEiQvntpemiyakesee
MATCH  g ++++++  q+++dfd lyskA++a+ael++++ks+A++t++e ++a+vKs +Ra+eKi+ e+dg++++i+DlaRativ+dd ++l+ a+e+l+r+++ vkvkn++++p  +GYr+ln+lv+ +kt+l+aE+Q+++++++++k+ +e
PP     5567788899***************************************************************************************9867999998888779*******************************9876
TARGET GIKSMSTTPLQPYTDFDVLYSKAHQAQAELETICKSTALLTSTESYFAGVKSSDRAKEKIAYELDGQTERITDLARATIVADDIESLMSAYEVLNRETTiVKVKNRFKKPaeSGYRDLNVLVQlPKTNLVAEVQLHLKAIADVKSGPE
----------------------------------------------------------------------------------------------------------------
================================================================================================================

B7VPF5_VIBA3 1	0.2	175.4	1.5e-47	575788	Vibrio atlanticus (strain LGP32)	Uncharacterized protein      
----------------------------------------------------------------------------------------------------------------	
Target-env-start	Target-env-end	Target-ali-start	Target-ali-end	Query-start	Query-end	E-value 	
----------------------------------------------------------------------------------------------------------------		
55	226	60	205	8	149	
QUERY  ekgapktqvkkdfdelyskApaakaeldalaksiAkktggevakapvKsreRaleKieneydgdaskikDlaRativvddekilqvaaellergak.vkvknksadp..lGYrglnllvk.tktgliaEiQvntpemiyakeseel
MATCH    +++ tq+++dfd+lyskA++ +ael++++ks+A++t++e+++a+vKs++Ra+eKi+ e+dgd++ki+DlaRati+++d+++l+ ++e+l+r+a+ vk knk+++p  +GYr+lnllv+ +kt++iaE+Q+++++++++k+ +e 
PP     557789****************************************************************************************9846999987777669*******************************97653
TARGET AFDSRPTQPYTDFDILYSKAHQGQAELETICKSTALLTNSEALFAGVKSQARAEEKIALELDGDVTKITDLARATIIANDVESLVEVYEALSREADvVKLKNKFKSPadSGYRDLNLLVRlPKTNIIAEVQLHLKAIADVKSGPEH
----------------------------------------------------------------------------------------------------------------
================================================================================================================

A0A2N7IRZ1_9VIBR 1	0.2	175.4	1.5e-47	1880848	Vibrio sp. 10N.261.49.E11	Phosphoribosylglycinamide formyltransferase      
----------------------------------------------------------------------------------------------------------------	
Target-env-start	Target-env-end	Target-ali-start	Target-ali-end	Query-start	Query-end	E-value 	
----------------------------------------------------------------------------------------------------------------		
55	226	60	205	8	149	
QUERY  ekgapktqvkkdfdelyskApaakaeldalaksiAkktggevakapvKsreRaleKieneydgdaskikDlaRativvddekilqvaaellergak.vkvknksadp..lGYrglnllvk.tktgliaEiQvntpemiyakeseel
MATCH    +++ tq+++dfd+lyskA++ +ael++++ks+A++t++e+++a+vKs++Ra+eKi+ e+dgd++ki+DlaRati+++d+++l+ ++e+l+r+a+ vk knk+++p  +GYr+lnllv+ +kt++iaE+Q+++++++++k+ +e 
PP     557789****************************************************************************************9846999987777669*******************************97653
TARGET AFDSRPTQPYTDFDILYSKAHQGQAELETICKSTALLTNSEALFAGVKSQARAEEKIALELDGDVTKITDLARATIIANDVESLVEVYEALSREADvVKLKNKFKSPadSGYRDLNLLVRlPKTNIIAEVQLHLKAIADVKSGPEH
----------------------------------------------------------------------------------------------------------------
================================================================================================================

A0A1R3FQW8_9VIBR 1	0.2	175.4	1.5e-47	1903177	Vibrio sp. 10N.261.45.E1	Phosphoribosylglycinamide formyltransferase      
----------------------------------------------------------------------------------------------------------------	
Target-env-start	Target-env-end	Target-ali-start	Target-ali-end	Query-start	Query-end	E-value 	
----------------------------------------------------------------------------------------------------------------		
55	226	60	205	8	149	
QUERY  ekgapktqvkkdfdelyskApaakaeldalaksiAkktggevakapvKsreRaleKieneydgdaskikDlaRativvddekilqvaaellergak.vkvknksadp..lGYrglnllvk.tktgliaEiQvntpemiyakeseel
MATCH    +++ tq+++dfd+lyskA++ +ael++++ks+A++t++e+++a+vKs++Ra+eKi+ e+dgd++ki+DlaRati+++d+++l+ ++e+l+r+a+ vk knk+++p  +GYr+lnllv+ +kt++iaE+Q+++++++++k+ +e 
PP     557789****************************************************************************************9846999987777669*******************************97653
TARGET AFDSRPTQPYTDFDILYSKAHQGQAELETICKSTALLTNSEALFAGVKSQARAEEKIALELDGDVTKITDLARATIIANDVESLVEVYEALSREADvVKLKNKFKSPadSGYRDLNLLVRlPKTNIIAEVQLHLKAIADVKSGPEH
----------------------------------------------------------------------------------------------------------------
================================================================================================================

A0A5N3QYB3_9VIBR 1	0.3	175.4	1.5e-47	212667	Vibrio fortis	RelA/SpoT domain-containing protein      
----------------------------------------------------------------------------------------------------------------	
Target-env-start	Target-env-end	Target-ali-start	Target-ali-end	Query-start	Query-end	E-value 	
----------------------------------------------------------------------------------------------------------------		
53	225	58	203	8	149	
QUERY  ekgapktqvkkdfdelyskApaakaeldalaksiAkktggevakapvKsreRaleKieneydgdaskikDlaRativvddekilqvaaellergak.vkvknksadp..lGYrglnllvk.tktgliaEiQvntpemiyakeseel
MATCH    +++ tq+++dfd lysk ++a+ael++++ks+A++t++e+++a+vKs++Ra+eKi+ e++gd+s+i+DlaRati+++d+++l+ ++e+ +r+a+ vkvknk+++p  +GYr+lnllv+ +kt++iaE+Q+++++++++k+ +e 
PP     5567899***************************************************************************************9845999987777669*******************************97654
TARGET AFDSNPTQPYTDFDVLYSKSHQAQAELETICKSTALLTNSEALFAGVKSQARAEEKIALELNGDVSRITDLARATIIANDVESLVEVYEAVSREADvVKVKNKFKSPadSGYRDLNLLVRlPKTNIIAEVQLHLKAIADVKSGPEH
----------------------------------------------------------------------------------------------------------------
================================================================================================================

A0A7Y3ZPA3_9VIBR 2	0.6	175.4	1.5e-47	2607610	Vibrio sp. RE88	Phosphoribosylglycinamide formyltransferase      
----------------------------------------------------------------------------------------------------------------	
Target-env-start	Target-env-end	Target-ali-start	Target-ali-end	Query-start	Query-end	E-value 	
----------------------------------------------------------------------------------------------------------------		
53	209	58	202	8	148	
QUERY  ekgapktqvkkdfdelyskApaakaeldalaksiAkktggevakapvKsreRaleKieneydgdaskikDlaRativvddekilqvaaellergak.vkvknksadp..lGYrglnllvk.tktgliaEiQvntpemiyakesee
MATCH  ++ ++  q+++dfd+lyskA++a+ael+ l+ks+A++t++++++a+vKs eRa++Ki+ e+dgda++i+DlaRativ+dd + l+ a+e+l+r+++ vkvkn++++p  +GYr+lnllv+ +kt+l+aE+Q+++++++++k+ +e
PP     55677889**************************************************************************************9846****99999889*******************************9876
TARGET STPTTPLQPYSDFDILYSKAHQAQAELEMLCKSTAMLTSTDAHFAGVKSAERAKQKIAYELDGDAERITDLARATIVADDIEGLMSAYEVLNRETTvVKVKNRFKKPgaSGYRDLNLLVQlPKTNLVAEVQLHLKAIADVKSGPE
----------------------------------------------------------------------------------------------------------------
================================================================================================================

A0A1C3JH04_9VIBR 1	0.2	175.4	1.5e-47	446372	Vibrio celticus	Uncharacterized protein      
----------------------------------------------------------------------------------------------------------------	
Target-env-start	Target-env-end	Target-ali-start	Target-ali-end	Query-start	Query-end	E-value 	
----------------------------------------------------------------------------------------------------------------		
54	225	59	204	8	149	
QUERY  ekgapktqvkkdfdelyskApaakaeldalaksiAkktggevakapvKsreRaleKieneydgdaskikDlaRativvddekilqvaaellergak.vkvknksadp..lGYrglnllvk.tktgliaEiQvntpemiyakeseel
MATCH    +++ tq+++dfd+lyskA++ +ael++++ks+A++t++e+++a+vKs++Ra+eKi+ e+dgd++ki+DlaRati+++d+++l+ ++e+l+r+a+ vk knk+++p  +GYr+lnllv+ +kt++iaE+Q+++++++++k+ +e 
PP     557789****************************************************************************************9846999987777669*******************************97653
TARGET AFDSRPTQPYTDFDILYSKAHQGQAELETICKSTALLTNSEALFAGVKSQARAEEKIALELDGDVTKITDLARATIIANDVESLVEVYEALSREADvVKLKNKFKSPadSGYRDLNLLVRlPKTNIIAEVQLHLKAIADVKSGPEH
----------------------------------------------------------------------------------------------------------------
================================================================================================================

A0A1E5ETN7_9VIBR 1	0.2	175.4	1.5e-47	1191322	Vibrio tasmaniensis 1F-187	Phosphoribosylglycinamide formyltransferase      
----------------------------------------------------------------------------------------------------------------	
Target-env-start	Target-env-end	Target-ali-start	Target-ali-end	Query-start	Query-end	E-value 	
----------------------------------------------------------------------------------------------------------------		
54	225	59	204	8	149	
QUERY  ekgapktqvkkdfdelyskApaakaeldalaksiAkktggevakapvKsreRaleKieneydgdaskikDlaRativvddekilqvaaellergak.vkvknksadp..lGYrglnllvk.tktgliaEiQvntpemiyakeseel
MATCH    +++ tq+++dfd+lyskA++ +ael++++ks+A++t++e+++a+vKs++Ra+eKi+ e+dgd++ki+DlaRati+++d+++l+ ++e+l+r+a+ vk knk+++p  +GYr+lnllv+ +kt++iaE+Q+++++++++k+ +e 
PP     557789****************************************************************************************9846999987777669*******************************97653
TARGET AFDSRPTQPYTDFDILYSKAHQGQAELETICKSTALLTNSEALFAGVKSQARAEEKIALELDGDVTKITDLARATIIANDVESLVEVYEALSREADvVKLKNKFKSPadSGYRDLNLLVRlPKTNIIAEVQLHLKAIADVKSGPEH
----------------------------------------------------------------------------------------------------------------
================================================================================================================

A0A4U2D250_9VIBR 1	0.2	175.4	1.5e-47	2070777	Vibrio sp. F13	Phosphoribosylglycinamide formyltransferase      
----------------------------------------------------------------------------------------------------------------	
Target-env-start	Target-env-end	Target-ali-start	Target-ali-end	Query-start	Query-end	E-value 	
----------------------------------------------------------------------------------------------------------------		
54	225	59	204	8	149	
QUERY  ekgapktqvkkdfdelyskApaakaeldalaksiAkktggevakapvKsreRaleKieneydgdaskikDlaRativvddekilqvaaellergak.vkvknksadp..lGYrglnllvk.tktgliaEiQvntpemiyakeseel
MATCH    +++ tq+++dfd+lyskA++ +ael++++ks+A++t++e+++a+vKs++Ra+eKi+ e+dgd++ki+DlaRati+++d+++l+ ++e+l+r+a+ vk knk+++p  +GYr+lnllv+ +kt++iaE+Q+++++++++k+ +e 
PP     557789****************************************************************************************9846999987777669*******************************97653
TARGET AFDSRPTQPYTDFDILYSKAHQGQAELETICKSTALLTNSEALFAGVKSQARAEEKIALELDGDVTKITDLARATIIANDVESLVEVYEALSREADvVKLKNKFKSPadSGYRDLNLLVRlPKTNIIAEVQLHLKAIADVKSGPEH
----------------------------------------------------------------------------------------------------------------
================================================================================================================

A0A0T7ETY7_9VIBR 1	0.2	175.4	1.5e-47	1516159	Vibrio coralliirubri	Putative Nucleotidyltransferase      
----------------------------------------------------------------------------------------------------------------	
Target-env-start	Target-env-end	Target-ali-start	Target-ali-end	Query-start	Query-end	E-value 	
----------------------------------------------------------------------------------------------------------------		
54	225	59	204	8	149	
QUERY  ekgapktqvkkdfdelyskApaakaeldalaksiAkktggevakapvKsreRaleKieneydgdaskikDlaRativvddekilqvaaellergak.vkvknksadp..lGYrglnllvk.tktgliaEiQvntpemiyakeseel
MATCH    +++ tq+++dfd+lyskA++ +ael++++ks+A++t++e+++a+vKs++Ra+eKi+ e+dgd++ki+DlaRati+++d+++l+ ++e+l+r+a+ vk knk+++p  +GYr+lnllv+ +kt++iaE+Q+++++++++k+ +e 
PP     557789****************************************************************************************9846999987777669*******************************97653
TARGET AFDSRPTQPYTDFDILYSKAHQGQAELETICKSTALLTNSEALFAGVKSQARAEEKIALELDGDVTKITDLARATIIANDVESLVEVYEALSREADvVKLKNKFKSPadSGYRDLNLLVRlPKTNIIAEVQLHLKAIADVKSGPEH
----------------------------------------------------------------------------------------------------------------
================================================================================================================

A0A1E5FAQ4_VIBSP 1	0.2	175.4	1.5e-47	1191305	Vibrio splendidus 12E03	Phosphoribosylglycinamide formyltransferase      
----------------------------------------------------------------------------------------------------------------	
Target-env-start	Target-env-end	Target-ali-start	Target-ali-end	Query-start	Query-end	E-value 	
----------------------------------------------------------------------------------------------------------------		
54	225	59	204	8	149	
QUERY  ekgapktqvkkdfdelyskApaakaeldalaksiAkktggevakapvKsreRaleKieneydgdaskikDlaRativvddekilqvaaellergak.vkvknksadp..lGYrglnllvk.tktgliaEiQvntpemiyakeseel
MATCH    +++ tq+++dfd+lyskA++ +ael++++ks+A++t++e+++a+vKs++Ra+eKi+ e+dgd++ki+DlaRati+++d+++l+ ++e+l+r+a+ vk knk+++p  +GYr+lnllv+ +kt++iaE+Q+++++++++k+ +e 
PP     557789****************************************************************************************9846999987777669*******************************97653
TARGET AFDSRPTQPYTDFDILYSKAHQGQAELETICKSTALLTNSEALFAGVKSQARAEEKIALELDGDVTKITDLARATIIANDVESLVEVYEALSREADvVKLKNKFKSPadSGYRDLNLLVRlPKTNIIAEVQLHLKAIADVKSGPEH
----------------------------------------------------------------------------------------------------------------
================================================================================================================

A0A1B1BW30_9VIBR 1	0.2	175.4	1.5e-47	1191300	Vibrio crassostreae 9CS106	Phosphoribosylglycinamide formyltransferase      
----------------------------------------------------------------------------------------------------------------	
Target-env-start	Target-env-end	Target-ali-start	Target-ali-end	Query-start	Query-end	E-value 	
----------------------------------------------------------------------------------------------------------------		
54	225	59	204	8	149	
QUERY  ekgapktqvkkdfdelyskApaakaeldalaksiAkktggevakapvKsreRaleKieneydgdaskikDlaRativvddekilqvaaellergak.vkvknksadp..lGYrglnllvk.tktgliaEiQvntpemiyakeseel
MATCH    +++ tq+++dfd+lyskA++ +ael++++ks+A++t++e+++a+vKs++Ra+eKi+ e+dgd++ki+DlaRati+++d+++l+ ++e+l+r+a+ vk knk+++p  +GYr+lnllv+ +kt++iaE+Q+++++++++k+ +e 
PP     557789****************************************************************************************9846999987777669*******************************97653
TARGET AFDSRPTQPYTDFDILYSKAHQGQAELETICKSTALLTNSEALFAGVKSQARAEEKIALELDGDVTKITDLARATIIANDVESLVEVYEALSREADvVKLKNKFKSPadSGYRDLNLLVRlPKTNIIAEVQLHLKAIADVKSGPEH
----------------------------------------------------------------------------------------------------------------
================================================================================================================

A0A2N7NBR4_9VIBR 1	0.2	175.4	1.5e-47	212663	Vibrio tasmaniensis	Phosphoribosylglycinamide formyltransferase      
----------------------------------------------------------------------------------------------------------------	
Target-env-start	Target-env-end	Target-ali-start	Target-ali-end	Query-start	Query-end	E-value 	
----------------------------------------------------------------------------------------------------------------		
54	225	59	204	8	149	
QUERY  ekgapktqvkkdfdelyskApaakaeldalaksiAkktggevakapvKsreRaleKieneydgdaskikDlaRativvddekilqvaaellergak.vkvknksadp..lGYrglnllvk.tktgliaEiQvntpemiyakeseel
MATCH    +++ tq+++dfd+lyskA++ +ael++++ks+A++t++e+++a+vKs++Ra+eKi+ e+dgd++ki+DlaRati+++d+++l+ ++e+l+r+a+ vk knk+++p  +GYr+lnllv+ +kt++iaE+Q+++++++++k+ +e 
PP     557789****************************************************************************************9846999987777669*******************************97653
TARGET AFDSRPTQPYTDFDILYSKAHQGQAELETICKSTALLTNSEALFAGVKSQARAEEKIALELDGDVTKITDLARATIIANDVESLVEVYEALSREADvVKLKNKFKSPadSGYRDLNLLVRlPKTNIIAEVQLHLKAIADVKSGPEH
----------------------------------------------------------------------------------------------------------------
================================================================================================================

A0A1W6VDF2_VIBAL 1	0.2	175.4	1.5e-47	663	Vibrio alginolyticus	Uncharacterized protein      
----------------------------------------------------------------------------------------------------------------	
Target-env-start	Target-env-end	Target-ali-start	Target-ali-end	Query-start	Query-end	E-value 	
----------------------------------------------------------------------------------------------------------------		
54	225	59	204	8	149	
QUERY  ekgapktqvkkdfdelyskApaakaeldalaksiAkktggevakapvKsreRaleKieneydgdaskikDlaRativvddekilqvaaellergak.vkvknksadp..lGYrglnllvk.tktgliaEiQvntpemiyakeseel
MATCH    +++ tq+++dfd+lyskA++ +ael++++ks+A++t++e+++a+vKs++Ra+eKi+ e+dgd++ki+DlaRati+++d+++l+ ++e+l+r+a+ vk knk+++p  +GYr+lnllv+ +kt++iaE+Q+++++++++k+ +e 
PP     557789****************************************************************************************9846999987777669*******************************97653
TARGET AFDSRPTQPYTDFDILYSKAHQGQAELETICKSTALLTNSEALFAGVKSQARAEEKIALELDGDVTKITDLARATIIANDVESLVEVYEALSREADvVKLKNKFKSPadSGYRDLNLLVRlPKTNIIAEVQLHLKAIADVKSGPEH
----------------------------------------------------------------------------------------------------------------
================================================================================================================

A0A4U2EAH7_9VIBR 1	0.2	175.4	1.5e-47	2070777	Vibrio sp. F13	Phosphoribosylglycinamide formyltransferase      
----------------------------------------------------------------------------------------------------------------	
Target-env-start	Target-env-end	Target-ali-start	Target-ali-end	Query-start	Query-end	E-value 	
----------------------------------------------------------------------------------------------------------------		
54	225	59	204	8	149	
QUERY  ekgapktqvkkdfdelyskApaakaeldalaksiAkktggevakapvKsreRaleKieneydgdaskikDlaRativvddekilqvaaellergak.vkvknksadp..lGYrglnllvk.tktgliaEiQvntpemiyakeseel
MATCH    +++ tq+++dfd+lyskA++ +ael++++ks+A++t++e+++a+vKs++Ra+eKi+ e+dgd++ki+DlaRati+++d+++l+ ++e+l+r+a+ vk knk+++p  +GYr+lnllv+ +kt++iaE+Q+++++++++k+ +e 
PP     557789****************************************************************************************9846999987777669*******************************97653
TARGET AFDSRPTQPYTDFDILYSKAHQGQAELETICKSTALLTNSEALFAGVKSQARAEEKIALELDGDVTKITDLARATIIANDVESLVEVYEALSREADvVKLKNKFKSPadSGYRDLNLLVRlPKTNIIAEVQLHLKAIADVKSGPEH
----------------------------------------------------------------------------------------------------------------
================================================================================================================

A0A7W4C8N0_9VIBR 1	0.2	175.4	1.5e-47	2760973	Vibrio sp. SG41-7	RelA/SpoT domain-containing protein      
----------------------------------------------------------------------------------------------------------------	
Target-env-start	Target-env-end	Target-ali-start	Target-ali-end	Query-start	Query-end	E-value 	
----------------------------------------------------------------------------------------------------------------		
54	225	59	204	8	149	
QUERY  ekgapktqvkkdfdelyskApaakaeldalaksiAkktggevakapvKsreRaleKieneydgdaskikDlaRativvddekilqvaaellergak.vkvknksadp..lGYrglnllvk.tktgliaEiQvntpemiyakeseel
MATCH    +++ tq+++dfd+lyskA++ +ael++++ks+A++t++e+++a+vKs++Ra+eKi+ e+dgd++ki+DlaRati+++d+++l+ ++e+l+r+a+ vk knk+++p  +GYr+lnllv+ +kt++iaE+Q+++++++++k+ +e 
PP     557789****************************************************************************************9846999987777669*******************************97653
TARGET AFDSRPTQPYTDFDILYSKAHQGQAELETICKSTALLTNSEALFAGVKSQARAEEKIALELDGDVTKITDLARATIIANDVESLVEVYEALSREADvVKLKNKFKSPadSGYRDLNLLVRlPKTNIIAEVQLHLKAIADVKSGPEH
----------------------------------------------------------------------------------------------------------------
================================================================================================================

A0A0T7DJP5_9VIBR 1	0.2	175.4	1.5e-47	1516159	Vibrio coralliirubri	Putative Nucleotidyltransferase      
----------------------------------------------------------------------------------------------------------------	
Target-env-start	Target-env-end	Target-ali-start	Target-ali-end	Query-start	Query-end	E-value 	
----------------------------------------------------------------------------------------------------------------		
54	225	59	204	8	149	
QUERY  ekgapktqvkkdfdelyskApaakaeldalaksiAkktggevakapvKsreRaleKieneydgdaskikDlaRativvddekilqvaaellergak.vkvknksadp..lGYrglnllvk.tktgliaEiQvntpemiyakeseel
MATCH    +++ tq+++dfd+lyskA++ +ael++++ks+A++t++e+++a+vKs++Ra+eKi+ e+dgd++ki+DlaRati+++d+++l+ ++e+l+r+a+ vk knk+++p  +GYr+lnllv+ +kt++iaE+Q+++++++++k+ +e 
PP     557789****************************************************************************************9846999987777669*******************************97653
TARGET AFDSRPTQPYTDFDILYSKAHQGQAELETICKSTALLTNSEALFAGVKSQARAEEKIALELDGDVTKITDLARATIIANDVESLVEVYEALSREADvVKLKNKFKSPadSGYRDLNLLVRlPKTNIIAEVQLHLKAIADVKSGPEH
----------------------------------------------------------------------------------------------------------------
================================================================================================================

A0A1C3IN00_9VIBR 1	0.2	175.4	1.5e-47	693153	Vibrio atlanticus	Uncharacterized protein      
----------------------------------------------------------------------------------------------------------------	
Target-env-start	Target-env-end	Target-ali-start	Target-ali-end	Query-start	Query-end	E-value 	
----------------------------------------------------------------------------------------------------------------		
54	225	59	204	8	149	
QUERY  ekgapktqvkkdfdelyskApaakaeldalaksiAkktggevakapvKsreRaleKieneydgdaskikDlaRativvddekilqvaaellergak.vkvknksadp..lGYrglnllvk.tktgliaEiQvntpemiyakeseel
MATCH    +++ tq+++dfd+lyskA++ +ael++++ks+A++t++e+++a+vKs++Ra+eKi+ e+dgd++ki+DlaRati+++d+++l+ ++e+l+r+a+ vk knk+++p  +GYr+lnllv+ +kt++iaE+Q+++++++++k+ +e 
PP     557789****************************************************************************************9846999987777669*******************************97653
TARGET AFDSRPTQPYTDFDILYSKAHQGQAELETICKSTALLTNSEALFAGVKSQARAEEKIALELDGDVTKITDLARATIIANDVESLVEVYEALSREADvVKLKNKFKSPadSGYRDLNLLVRlPKTNIIAEVQLHLKAIADVKSGPEH
----------------------------------------------------------------------------------------------------------------
================================================================================================================

A0A090P2F2_9VIBR 2	0.9	175.4	1.5e-47	265668	Vibrio ponticus	Uncharacterized protein      
----------------------------------------------------------------------------------------------------------------	
Target-env-start	Target-env-end	Target-ali-start	Target-ali-end	Query-start	Query-end	E-value 	
----------------------------------------------------------------------------------------------------------------		
53	207	56	203	5	148	
QUERY  gkaekgapktqvkkdfdelyskApaakaeldalaksiAkktggevakapvKsreRaleKieneydgdaskikDlaRativvddekilqvaaellergak.vkvknksadp..lGYrglnllvk.tktgliaEiQvntpemiyakesee
MATCH  g ++++++  q+++dfd lyskA++a+ el++++ks+A++tg+++++a+vKs  Ra+eKi+ e+dg++++i+DlaRativ+dd+ +l+ a+e+l+r+++ vkvkn++++p  +GYr+ln+lvk +kt+l+aE+Q+++++++++k+ +e
PP     5667888999***************************************************************************************9867999998888779*******************************9887
TARGET GISSTDTQPLQPYSDFDVLYSKAHQAQFELETICKSTALLTGTDAYFAGVKSSLRAQEKIALELDGQVNRITDLARATIVADDVASLMEAYEVLDRETTiVKVKNRFKKPaqSGYRDLNVLVKlPKTNLVAEVQLHLKAIADVKSGPE
----------------------------------------------------------------------------------------------------------------
================================================================================================================

A0A2S1MA89_VIBPH 2	0.6	175.3	1.5e-47	670	Vibrio parahaemolyticus	Phosphoribosylglycinamide formyltransferase      
----------------------------------------------------------------------------------------------------------------	
Target-env-start	Target-env-end	Target-ali-start	Target-ali-end	Query-start	Query-end	E-value 	
----------------------------------------------------------------------------------------------------------------		
53	204	57	202	7	148	
QUERY  aekgapktqvkkdfdelyskApaakaeldalaksiAkktggevakapvKsreRaleKieneydgdaskikDlaRativvddekilqvaaellergak.vkvknksadp..lGYrglnllvk.tktgliaEiQvntpemiyakesee
MATCH  ++ +++ tq+++dfd+lyskA++a+ el++++ks+A++++++ ++a+vKs++Ra+eKi +e+dg++++i+DlaRativ++d+ +l+ ++e+ler+++ vkvkn++++p  +GYr+lnllv+ +kt+liaE+Q+++++++++k+ +e
PP     5667899****************************************************************************************985799998776666********************************9876
TARGET QSIDSRPTQPYSDFDILYSKAHQAQFELETICKSTALLNDAQPYFAGVKSKHRAEEKISHELDGQVERITDLARATIVAEDVASLVSIYETLERETTiVKVKNRFKKPgpSGYRDLNLLVRlPKTNLIAEVQLHLKAIADVKNGPE
----------------------------------------------------------------------------------------------------------------
================================================================================================================

A0A0D1GS94_VIBPH 2	0.6	175.3	1.5e-47	1288792	Vibrio parahaemolyticus 901128	Whole genome shotgun sequence      
----------------------------------------------------------------------------------------------------------------	
Target-env-start	Target-env-end	Target-ali-start	Target-ali-end	Query-start	Query-end	E-value 	
----------------------------------------------------------------------------------------------------------------		
53	204	57	202	7	148	
QUERY  aekgapktqvkkdfdelyskApaakaeldalaksiAkktggevakapvKsreRaleKieneydgdaskikDlaRativvddekilqvaaellergak.vkvknksadp..lGYrglnllvk.tktgliaEiQvntpemiyakesee
MATCH  ++ +++ tq+++dfd+lyskA++a+ el++++ks+A++++++ ++a+vKs++Ra+eKi +e+dg++++i+DlaRativ++d+ +l+ ++e+ler+++ vkvkn++++p  +GYr+lnllv+ +kt+liaE+Q+++++++++k+ +e
PP     5667899****************************************************************************************985799998776666********************************9876
TARGET QSIDSRPTQPYSDFDILYSKAHQAQFELETICKSTALLNDAQPYFAGVKSKHRAEEKISHELDGQVERITDLARATIVAEDVASLVSIYETLERETTiVKVKNRFKKPgpSGYRDLNLLVRlPKTNLIAEVQLHLKAIADVKNGPE
----------------------------------------------------------------------------------------------------------------
================================================================================================================

A0A7X6S5U3_9VIBR 2	0.5	175.3	1.6e-47	28171	Vibrio aestuarianus	RelA/SpoT domain-containing protein      
----------------------------------------------------------------------------------------------------------------	
Target-env-start	Target-env-end	Target-ali-start	Target-ali-end	Query-start	Query-end	E-value 	
----------------------------------------------------------------------------------------------------------------		
53	210	56	203	5	148	
QUERY  gkaekgapktqvkkdfdelyskApaakaeldalaksiAkktggevakapvKsreRaleKieneydgdaskikDlaRativvddekilqvaaellergak.vkvknksadp..lGYrglnllvk.tktgliaEiQvntpemiyakesee
MATCH  g ++++++  q+++df+ lyskA++a+ el++l+ks A++t++e+++a+vKsr+Ral Ki++e+dg+a++i+DlaRativ++d+ +l+ a+e+l+r+a+ vkvkn++++p  +GYr+lnllv+ +kt++iaE+Q+++++++++k+ +e
PP     5667788999****************************************************************************************967****99988889*******************************9876
TARGET GIQSTNTQPLQPYNDFEVLYSKAHQAQFELETLCKSAALLTSTEAYFAGVKSRDRALTKIAHELDGRADRITDLARATIVANDVPSLVEAYEVLNREATiVKVKNRFKSPgaSGYRDLNLLVQlPKTNVIAEVQLHLKAIADVKNGPE
----------------------------------------------------------------------------------------------------------------
================================================================================================================

A0A7X8YJR8_9VIBR 2	0.5	175.3	1.6e-47	1443279	Vibrio aestuarianus subsp. francensis	RelA/SpoT domain-containing protein      
----------------------------------------------------------------------------------------------------------------	
Target-env-start	Target-env-end	Target-ali-start	Target-ali-end	Query-start	Query-end	E-value 	
----------------------------------------------------------------------------------------------------------------		
53	210	56	203	5	148	
QUERY  gkaekgapktqvkkdfdelyskApaakaeldalaksiAkktggevakapvKsreRaleKieneydgdaskikDlaRativvddekilqvaaellergak.vkvknksadp..lGYrglnllvk.tktgliaEiQvntpemiyakesee
MATCH  g ++++++  q+++df+ lyskA++a+ el++l+ks A++t++e+++a+vKsr+Ral Ki++e+dg+a++i+DlaRativ++d+ +l+ a+e+l+r+a+ vkvkn++++p  +GYr+lnllv+ +kt++iaE+Q+++++++++k+ +e
PP     5667788999****************************************************************************************967****99988889*******************************9876
TARGET GIQSTNTQPLQPYNDFEVLYSKAHQAQFELETLCKSAALLTSTEAYFAGVKSRDRALTKIAHELDGRADRITDLARATIVANDVPSLVEAYEVLNREATiVKVKNRFKSPgaSGYRDLNLLVQlPKTNVIAEVQLHLKAIADVKNGPE
----------------------------------------------------------------------------------------------------------------
================================================================================================================

A0A812FVR5_9VIBR 2	1.1	175.1	1.8e-47	2751178	Vibrio sp. B1FLJ16	Protein conserved in bacteria      
----------------------------------------------------------------------------------------------------------------	
Target-env-start	Target-env-end	Target-ali-start	Target-ali-end	Query-start	Query-end	E-value 	
----------------------------------------------------------------------------------------------------------------		
53	210	57	202	7	148	
QUERY  aekgapktqvkkdfdelyskApaakaeldalaksiAkktggevakapvKsreRaleKieneydgdaskikDlaRativvddekilqvaaellergak.vkvknksadp..lGYrglnllvk.tktgliaEiQvntpemiyakesee
MATCH  ++ +++ tq+++dfd+lyskA++a+ el++++ks+A++t+++ ++a+vKs++Ra+eKi++e++g++++i+DlaRativ++d+ +l+ ++e+ler+++ vkvkn++++p  +GYr+lnllv+ +kt+liaE+Qv++++++++k+ +e
PP     5667889****************************************************************************************985799998776666********************************8765
TARGET QSIDSKPTQPYTDFDILYSKAHQAQYELETICKSTALLTDSQPYFAGVKSKHRAEEKIAHELNGQVERITDLARATIVAEDVASLVSIYETLEREMTiVKVKNRFKKPgpSGYRDLNLLVRlPKTNLIAEVQVHLKAIADVKNGAE
----------------------------------------------------------------------------------------------------------------
================================================================================================================

A0A0F4NJJ1_9VIBR 1	0.3	174.9	2.1e-47	579748	Vibrio galatheae	Phosphoribosylglycinamide formyltransferase      
----------------------------------------------------------------------------------------------------------------	
Target-env-start	Target-env-end	Target-ali-start	Target-ali-end	Query-start	Query-end	E-value 	
----------------------------------------------------------------------------------------------------------------		
52	226	55	202	5	148	
QUERY  gkaekgapktqvkkdfdelyskApaakaeldalaksiAkktggevakapvKsreRaleKieneydgdaskikDlaRativvddekilqvaaellergak.vkvknksadp..lGYrglnllvk.tktgliaEiQvntpemiyakesee
MATCH  g ++++++ tq+++dfd lyskA++a+ael++l+ks+A++t++e ++a+vKs +Ra+eKi+ e++g+a++i+DlaRativ+dd + l+ a+e+l+r+++ vkvkn++++p  +GYr+ln+lv+ +kt+liaE+Q+++++++++k+ +e
PP     566778899****************************************************************************************9867****99888779*******************************8765
TARGET GIQSMSTSPTQPYSDFDVLYSKAHQAQAELETLCKSTALLTSTESYFAGVKSADRAKEKITYELGGQAERITDLARATIVADDIEGLMSAYEVLNRETTiVKVKNRFKKPaaSGYRDLNILVQlPKTKLIAEVQLHLKAIADVKSGAE
----------------------------------------------------------------------------------------------------------------
================================================================================================================

A0A7Z2YDJ0_9VIBR 1	0.2	174.8	2.2e-47	1481923	Vibrio astriarenae	Phosphoribosylglycinamide formyltransferase      
----------------------------------------------------------------------------------------------------------------	
Target-env-start	Target-env-end	Target-ali-start	Target-ali-end	Query-start	Query-end	E-value 	
----------------------------------------------------------------------------------------------------------------		
54	209	58	203	7	148	
QUERY  aekgapktqvkkdfdelyskApaakaeldalaksiAkktggevakapvKsreRaleKieneydgdaskikDlaRativvddekilqvaaellergak.vkvknksadp..lGYrglnllvk.tktgliaEiQvntpemiyakesee
MATCH   +++++  q+++dfd lyskA++a+ el++l+ks+A++t++e+++a+vKs++Ra+eKi++e+dg++++i+DlaRativ++d ++l+ ++e+ler+a+ vkvkn++++p  +GYr+ln+lv+ +kt++iaE+Q+++ +++++k+ +e
PP     56788899***************************************************************************************9846999998877669*******************************9876
TARGET PNHDVTPLQPYSDFDVLYSKAHQAQLELETLCKSTALLTSSEAYFAGVKSQHRAQEKIAHELDGKVERITDLARATIVAHDIESLMDVYEALEREATvVKVKNRFKKPtaSGYRDLNVLVQlPKTDIIAEVQLHLSAIADVKNGPE
----------------------------------------------------------------------------------------------------------------
================================================================================================================

A0A090RIL8_9VIBR 1	0.2	174.8	2.2e-47	1001886	Vibrio sp. C7	RelA_SpoT domain-containing protein      
----------------------------------------------------------------------------------------------------------------	
Target-env-start	Target-env-end	Target-ali-start	Target-ali-end	Query-start	Query-end	E-value 	
----------------------------------------------------------------------------------------------------------------		
54	209	58	203	7	148	
QUERY  aekgapktqvkkdfdelyskApaakaeldalaksiAkktggevakapvKsreRaleKieneydgdaskikDlaRativvddekilqvaaellergak.vkvknksadp..lGYrglnllvk.tktgliaEiQvntpemiyakesee
MATCH   +++++  q+++dfd lyskA++a+ el++l+ks+A++t++e+++a+vKs++Ra+eKi++e+dg++++i+DlaRativ++d ++l+ ++e+ler+a+ vkvkn++++p  +GYr+ln+lv+ +kt++iaE+Q+++ +++++k+ +e
PP     56788899***************************************************************************************9846999998877669*******************************9876
TARGET PNHDVTPLQPYSDFDVLYSKAHQAQLELETLCKSTALLTSSEAYFAGVKSQHRAQEKIAHELDGKVERITDLARATIVAHDIESLMDVYEALEREATvVKVKNRFKKPtaSGYRDLNVLVQlPKTDIIAEVQLHLSAIADVKNGPE
----------------------------------------------------------------------------------------------------------------
================================================================================================================

A0A2N7N028_9VIBR 2	0.4	174.8	2.3e-47	1880840	Vibrio sp. 10N.222.52.B12	Phosphoribosylglycinamide formyltransferase      
----------------------------------------------------------------------------------------------------------------	
Target-env-start	Target-env-end	Target-ali-start	Target-ali-end	Query-start	Query-end	E-value 	
----------------------------------------------------------------------------------------------------------------		
53	211	57	202	7	148	
QUERY  aekgapktqvkkdfdelyskApaakaeldalaksiAkktggevakapvKsreRaleKieneydgdaskikDlaRativvddekilqvaaellergak.vkvknksadp..lGYrglnllvk.tktgliaEiQvntpemiyakesee
MATCH  ++ +++ tq+++dfd lyskA++a+ el++++ks+A++t+++ ++a+vKs++Ra+eKi +e+dg++++i+DlaRativ+dd+ +l+ ++e+ler+++ vkvkn++++p  +GYr+lnllv+ +kt+l+aE+Q+++++++++k+ +e
PP     5667889***************************************************************************************99857999998777669*******************************9876
TARGET QSIDSKPTQPYSDFDVLYSKAHQAQFELETICKSTALLTDAQPYFAGVKSQHRAEEKIVHELDGQVNRITDLARATIVADDVASLVSVYEALERETTiVKVKNRFKKPtdSGYRDLNLLVRlPKTNLVAEVQLHLKAIADVKNGPE
----------------------------------------------------------------------------------------------------------------
================================================================================================================

A0A240EL03_9VIBR 2	0.2	174.8	2.3e-47	1243014	Vibrio thalassae	Uncharacterized protein      
----------------------------------------------------------------------------------------------------------------	
Target-env-start	Target-env-end	Target-ali-start	Target-ali-end	Query-start	Query-end	E-value 	
----------------------------------------------------------------------------------------------------------------		
54	220	60	203	9	148	
QUERY  kgapktqvkkdfdelyskApaakaeldalaksiAkktggevakapvKsreRaleKieneydgdaskikDlaRativvddekilqvaaellergak.vkvknksadp..lGYrglnllvk.tktgliaEiQvntpemiyakesee
MATCH   ++++ q+++dfd+lyskA++a++el+al+k +A++ g+++++a+vKs++Ra+eKi +e++g++++i+DlaR+tiv+dd++ l+ a+e+l+r+ak v+vkn++++p  +GYr+ln+lv+ +ktg+iaE+Q+++++++++k+ +e
PP     5677899***************************************************************************************945888875544449*******************************9876
TARGET VNSNALQPHSDFDILYSKAHQAQHELEALCKTTALLAGTDAHFAGVKSYDRAKEKIRTELNGEVNQITDLARGTIVADDVEGLVSAYEALNREAKvVRVKNRFKSPapSGYRDLNILVQlPKTGIIAEVQLHLKAIADVKSGPE
----------------------------------------------------------------------------------------------------------------
================================================================================================================

A0A2S7VVT7_9VIBR 2	0.4	174.7	2.4e-47	766224	Vibrio jasicida	Phosphoribosylglycinamide formyltransferase      
----------------------------------------------------------------------------------------------------------------	
Target-env-start	Target-env-end	Target-ali-start	Target-ali-end	Query-start	Query-end	E-value 	
----------------------------------------------------------------------------------------------------------------		
53	211	57	202	7	148	
QUERY  aekgapktqvkkdfdelyskApaakaeldalaksiAkktggevakapvKsreRaleKieneydgdaskikDlaRativvddekilqvaaellergak.vkvknksadp..lGYrglnllvk.tktgliaEiQvntpemiyakesee
MATCH  ++ +++ tq+++dfd lyskA++a+ el++++ks+A++t+++ ++a+vKs++Ra+eKi +e+dg++++i+DlaRativ+dd+ +l+ ++e+ler+++ vkvkn++++p  +GYr+lnllv+ +kt+l+aE+Q+++++++++k+ +e
PP     5667889***************************************************************************************99857999998877669*******************************9876
TARGET QSIDSKPTQPYSDFDVLYSKAHQAQFELETICKSTALLTDAQPYFAGVKSQHRAEEKIVHELDGQVNRITDLARATIVADDVASLVSVYEALERETTiVKVKNRFKKPtaSGYRDLNLLVRlPKTNLVAEVQLHLKAIADVKNGPE
----------------------------------------------------------------------------------------------------------------
================================================================================================================

A0A2A2N231_9VIBR 2	0.4	174.7	2.4e-47	2047825	Vibrio sp. V1B	Phosphoribosylglycinamide formyltransferase      
----------------------------------------------------------------------------------------------------------------	
Target-env-start	Target-env-end	Target-ali-start	Target-ali-end	Query-start	Query-end	E-value 	
----------------------------------------------------------------------------------------------------------------		
53	211	57	202	7	148	
QUERY  aekgapktqvkkdfdelyskApaakaeldalaksiAkktggevakapvKsreRaleKieneydgdaskikDlaRativvddekilqvaaellergak.vkvknksadp..lGYrglnllvk.tktgliaEiQvntpemiyakesee
MATCH  ++ +++ tq+++dfd lyskA++a+ el++++ks+A++t+++ ++a+vKs++Ra+eKi +e+dg++++i+DlaRativ+dd+ +l+ ++e+ler+++ vkvkn++++p  +GYr+lnllv+ +kt+l+aE+Q+++++++++k+ +e
PP     5667889***************************************************************************************99857999998877669*******************************9876
TARGET QSIDSKPTQPYSDFDVLYSKAHQAQFELETICKSTALLTDAQPYFAGVKSQHRAEEKIVHELDGQVNRITDLARATIVADDVASLVSVYEALERETTiVKVKNRFKKPtaSGYRDLNLLVRlPKTNLVAEVQLHLKAIADVKNGPE
----------------------------------------------------------------------------------------------------------------
================================================================================================================

A0A086WRH8_9VIBR 2	0.7	174.6	2.6e-47	1526762	Vibrio sp. B183	Phosphoribosylglycinamide formyltransferase      
----------------------------------------------------------------------------------------------------------------	
Target-env-start	Target-env-end	Target-ali-start	Target-ali-end	Query-start	Query-end	E-value 	
----------------------------------------------------------------------------------------------------------------		
53	209	58	202	8	148	
QUERY  ekgapktqvkkdfdelyskApaakaeldalaksiAkktggevakapvKsreRaleKieneydgdaskikDlaRativvddekilqvaaellergak.vkvknksadp..lGYrglnllvk.tktgliaEiQvntpemiyakesee
MATCH  ++ ++  q+++dfd+lyskA++a+ael+ ++ks+A++t+++ ++a+vKs eRa++Ki+ e+dgda++i+DlaRativ+dd + l+ a+e+l+r+++ vkvkn++++p  +GYr+lnllv+ +kt+liaE+Q+++++++++k+ +e
PP     55677889**************************************************************************************9846****99999889*******************************9876
TARGET STPTTPLQPYSDFDILYSKAHQAQAELEMICKSTAMLTSTNSHFAGVKSAERAKQKIAYELDGDAERITDLARATIVADDIEGLMSAYEVLNRETTvVKVKNRFKKPgaSGYRDLNLLVQlPKTNLIAEVQLHLKAIADVKSGPE
----------------------------------------------------------------------------------------------------------------
================================================================================================================

A0A829T5D5_9VIBR 2	0.5	174.6	2.6e-47	1298600	Vibrio sp. JCM 18905	Uncharacterized protein      
----------------------------------------------------------------------------------------------------------------	
Target-env-start	Target-env-end	Target-ali-start	Target-ali-end	Query-start	Query-end	E-value 	
----------------------------------------------------------------------------------------------------------------		
1	172	4	150	6	148	
QUERY  kaekgapktqvkkdfdelyskApaakaeldalaksiAkktggevakapvKsreRaleKieneydgdaskikDlaRativvddekilqvaaellergak.vkvknksadp..lGYrglnllvk.tktgliaEiQvntpemiyakesee
MATCH   ++ +a+ tq+++dfd+lyskA++a+ el++++ks+A++++++ ++a+vKs++Ra+eKi+ e+dg++++i+DlaRativ++d+ +l+ ++e+ler+++ vkvkn++++p  +GYr+lnllv+ +kt+l+aE+Q+++++++++k+ +e
PP     56778999****************************************************************************************985799998776666********************************9775
TARGET IQSIDATPTQPYTDFDILYSKAHQAQFELETICKSTALLNDAQPYFAGVKSKQRAEEKIALELDGKVERITDLARATIVAEDVASLVSIYETLERETTiVKVKNRFKKPgpSGYRDLNLLVRlPKTNLVAEVQLHLKAIADVKSGPE
----------------------------------------------------------------------------------------------------------------
================================================================================================================

A0A7X4RUZ4_9VIBR 1	0.9	174.6	2.7e-47	2653505	Vibrio sp. CAIM 722	Phosphoribosylglycinamide formyltransferase      
----------------------------------------------------------------------------------------------------------------	
Target-env-start	Target-env-end	Target-ali-start	Target-ali-end	Query-start	Query-end	E-value 	
----------------------------------------------------------------------------------------------------------------		
52	216	55	203	5	149	
QUERY  gkaekgapktqvkkdfdelyskApaakaeldalaksiAkktggevakapvKsreRaleKieneydgdaskikDlaRativvddekilqvaaellergak.vkvknksadp..lGYrglnllvk.tktgliaEiQvntpemiyakeseel
MATCH  g ++++a+ +q+++dfd+ly kA++a+ el++l+ks+A++tg++ ++a+vKs+eRa+eKi +e++gd ++i+DlaRativ+dd+ +l++a+e+l+r+a+ vkvkn++++p  +GYr+lnllv+ +kt+++aE+Q+++++++++k+ +e 
PP     567789999****************************************************************************************9846999986655459*******************************98875
TARGET GIQTTNAAIKQPYDDFDILYTKAHQAQMELENLCKSTAMLTGTQPHFAGVKSKERAQEKIRAEFAGDNTRITDLARATIVADDVPSLVKAYEILNREATvVKVKNRFKKPapSGYRDLNLLVRlPKTNIVAEVQLHLANIAQVKSGPEH
----------------------------------------------------------------------------------------------------------------
================================================================================================================

A0A5M9P1I7_9VIBR 1	0.1	174.5	2.8e-47	296199	Vibrio gigantis	RelA/SpoT domain-containing protein      
----------------------------------------------------------------------------------------------------------------	
Target-env-start	Target-env-end	Target-ali-start	Target-ali-end	Query-start	Query-end	E-value 	
----------------------------------------------------------------------------------------------------------------		
55	226	60	205	8	149	
QUERY  ekgapktqvkkdfdelyskApaakaeldalaksiAkktggevakapvKsreRaleKieneydgdaskikDlaRativvddekilqvaaellergak.vkvknksadp..lGYrglnllvk.tktgliaEiQvntpemiyakeseel
MATCH    +++ tq+++dfd+lyskA++ +ael++++ks+A++t++e+++a+vKs++Ra+eKi+ e+dgd+++i+DlaRati+++d+++l+ ++e+l+r+a+ vk knk+++p  +GYr+lnllv+ +kt++iaE+Q+++++++++k+ +e 
PP     557789****************************************************************************************9846999987777669*******************************97653
TARGET AFDSRPTQPYTDFDILYSKAHQGQAELETICKSTALLTNSEALFAGVKSQARAEEKIALELDGDVTRITDLARATIIANDVESLVEVYEALSREADvVKLKNKFKSPadSGYRDLNLLVRlPKTNIIAEVQLHLRAIADVKSGPEH
----------------------------------------------------------------------------------------------------------------
================================================================================================================

A0A7Y4FEF6_9VIBR 1	0.2	174.5	2.8e-47	246167	Vibrio crassostreae	RelA/SpoT domain-containing protein      
----------------------------------------------------------------------------------------------------------------	
Target-env-start	Target-env-end	Target-ali-start	Target-ali-end	Query-start	Query-end	E-value 	
----------------------------------------------------------------------------------------------------------------		
55	227	61	205	9	149	
QUERY  kgapktqvkkdfdelyskApaakaeldalaksiAkktggevakapvKsreRaleKieneydgdaskikDlaRativvddekilqvaaellergak.vkvknksadp..lGYrglnllvk.tktgliaEiQvntpemiyakeseel
MATCH   +++  q+++dfd+lyskA++ +ael++++ks+A++t++e+++a+vKs++Ra+eKi+ e+dgd++ki+DlaRati+++d+++l+ ++e+l+r+a+ vk knk+++p  +GYr+lnllv+ +kt++iaE+Q+++++++++k+ +e 
PP     567889***************************************************************************************9846999987777669*******************************97653
TARGET FDSRPAQPYTDFDILYSKAHQGQAELETICKSTALLTNSEALFAGVKSQARAEEKIALELDGDVTKITDLARATIIANDVESLVEVYEALSREADvVKLKNKFKSPadSGYRDLNLLVRlPKTNIIAEVQLHLKAIADVKSGPEH
----------------------------------------------------------------------------------------------------------------
================================================================================================================

U3A2F4_VIBPR 2	1.4	174.4	3.1e-47	1219065	Vibrio proteolyticus NBRC 13287	Uncharacterized protein      
----------------------------------------------------------------------------------------------------------------	
Target-env-start	Target-env-end	Target-ali-start	Target-ali-end	Query-start	Query-end	E-value 	
----------------------------------------------------------------------------------------------------------------		
53	222	58	202	8	148	
QUERY  ekgapktqvkkdfdelyskApaakaeldalaksiAkktggevakapvKsreRaleKieneydgdaskikDlaRativvddekilqvaaellergak.vkvknksadp..lGYrglnllvk.tktgliaEiQvntpemiyakesee
MATCH    +++  q+++dfd lyskA++a+ el++++ks+A++t++++++a+vKs++Ra+eKi++e++g+ ++i+DlaRativ++d+ +l+ ++e+l+r+a+ vkvkn++++p  +GYr+lnllv+ +ktg+iaE+Q+++++++++k+ +e
PP     5567889***************************************************************************************9967****99888779*******************************9876
TARGET AIDVTPLQPYTDFDVLYSKAHQAQRELETICKSTALLTSTDAYFAGVKSEQRAKEKIAHELNGKSERITDLARATIVANDVASLVDVYEALDREATiVKVKNRFKKPaaSGYRDLNLLVRlPKTGVIAEVQLHLKAIADVKSGPE
----------------------------------------------------------------------------------------------------------------
================================================================================================================

A0A6L9FKR9_9VIBR 2	1.4	174.4	3.1e-47	1938690	Vibrio sp. V39_P1S14PM300	Phosphoribosylglycinamide formyltransferase      
----------------------------------------------------------------------------------------------------------------	
Target-env-start	Target-env-end	Target-ali-start	Target-ali-end	Query-start	Query-end	E-value 	
----------------------------------------------------------------------------------------------------------------		
53	222	58	202	8	148	
QUERY  ekgapktqvkkdfdelyskApaakaeldalaksiAkktggevakapvKsreRaleKieneydgdaskikDlaRativvddekilqvaaellergak.vkvknksadp..lGYrglnllvk.tktgliaEiQvntpemiyakesee
MATCH    +++  q+++dfd lyskA++a+ el++++ks+A++t++++++a+vKs++Ra+eKi++e++g+ ++i+DlaRativ++d+ +l+ ++e+l+r+a+ vkvkn++++p  +GYr+lnllv+ +ktg+iaE+Q+++++++++k+ +e
PP     5567889***************************************************************************************9967****99888779*******************************9876
TARGET AIDVTPLQPYTDFDVLYSKAHQAQRELETICKSTALLTSTDAYFAGVKSEQRAKEKIAHELNGKSERITDLARATIVANDVASLVDVYEALDREATiVKVKNRFKKPaaSGYRDLNLLVRlPKTGVIAEVQLHLKAIADVKSGPE
----------------------------------------------------------------------------------------------------------------
================================================================================================================

A0A0Q2UVV9_VIBFU 1	0.1	174.4	3.1e-47	29494	Vibrio furnissii	Phosphoribosylglycinamide formyltransferase      
----------------------------------------------------------------------------------------------------------------	
Target-env-start	Target-env-end	Target-ali-start	Target-ali-end	Query-start	Query-end	E-value 	
----------------------------------------------------------------------------------------------------------------		
53	211	58	203	7	148	
QUERY  aekgapktqvkkdfdelyskApaakaeldalaksiAkktggevakapvKsreRaleKieneydgdaskikDlaRativvddekilqvaaellergakv.kvknksadp..lGYrglnllvk.tktgliaEiQvntpemiyakesee
MATCH  ++++++  q+++dfd+lyskA++a+ el++l+ks+A++t++++++ +vKs++RaleKie e++g++++i+DlaRati++dd+ +l+ a+e+l+r+a+v kvkn++++p  +GYr+ln+lv+ +ktg+iaE+Q+++++++++k+ +e
PP     566778899***************************************************************************************976999998877669*******************************9876
TARGET QTTQNSVLQPYQDFDILYSKAHQAQCELETLCKSTALLTSTHAYFSGVKSHHRALEKIELELNGQPERITDLARATIIADDVPSLVDAYEALSREATVmKVKNRFKSPaeSGYRDLNVLVQlPKTGIIAEVQFHLKAIADVKSGPE
----------------------------------------------------------------------------------------------------------------
================================================================================================================

A0A0H2NAE2_9VIBR 1	0.9	174.4	3.1e-47	1647102	Vibrio sp. VPAP30	Phosphoribosylglycinamide formyltransferase      
----------------------------------------------------------------------------------------------------------------	
Target-env-start	Target-env-end	Target-ali-start	Target-ali-end	Query-start	Query-end	E-value 	
----------------------------------------------------------------------------------------------------------------		
52	224	55	202	5	148	
QUERY  gkaekgapktqvkkdfdelyskApaakaeldalaksiAkktggevakapvKsreRaleKieneydgdaskikDlaRativvddekilqvaaellergak.vkvknksadp..lGYrglnllvk.tktgliaEiQvntpemiyakesee
MATCH  g ++++++  q+++dfd lyskA++a+ael++++ks+A++t++e  +a++Ks +Ra+eK++ e++g+a++i+DlaRativ+dd + l+ a+e+l+r+++ vkvkn++++p  +GYr+ln+lv+ +kt+liaE+Q+++++++++k+ +e
PP     5567788899***************************************************************************************9846999998888779*******************************9775
TARGET GIKSMSTTPLQPYTDFDVLYSKAHQAQAELETICKSTALLTSTESFFAGIKSSDRAKEKVAYELNGQAERITDLARATIVADDIEGLMSAYEVLNRETTvVKVKNRFKKPaeSGYRDLNVLVQlPKTNLIAEVQLHLKAIADVKSGPE
----------------------------------------------------------------------------------------------------------------
================================================================================================================

A0A7Z1MLV6_9VIBR 1	0.1	174.3	3.1e-47	47951	Vibrio cyclitrophicus	Phosphoribosylglycinamide formyltransferase      
----------------------------------------------------------------------------------------------------------------	
Target-env-start	Target-env-end	Target-ali-start	Target-ali-end	Query-start	Query-end	E-value 	
----------------------------------------------------------------------------------------------------------------		
54	226	59	204	8	149	
QUERY  ekgapktqvkkdfdelyskApaakaeldalaksiAkktggevakapvKsreRaleKieneydgdaskikDlaRativvddekilqvaaellergak.vkvknksadp..lGYrglnllvk.tktgliaEiQvntpemiyakeseel
MATCH    +++ tq+++dfd+lyskA++ +ael++++ks+A++t++e+++ +vKs++Ra+eKie e+dgd+++i+DlaRati+++d+++l+ ++e+l+r+a+ vk knk+++p  +GYr+lnllv+ +kt++iaE+Q+++++++++k+ +e 
PP     557789****************************************************************************************9846999987777669*******************************97653
TARGET AFDSRPTQPYTDFDILYSKAHQGQAELETICKSTALLTNSEALFSGVKSQARAEEKIELELDGDVTRITDLARATIIANDVESLVEVYEALSREADvVKLKNKFKSPadSGYRDLNLLVRlPKTNIIAEVQLHLKAIADVKSGPEH
----------------------------------------------------------------------------------------------------------------
================================================================================================================

A0A0L1L8N8_9VIBR 1	0.1	174.3	3.1e-47	136468	Vibrio lentus	Phosphoribosylglycinamide formyltransferase      
----------------------------------------------------------------------------------------------------------------	
Target-env-start	Target-env-end	Target-ali-start	Target-ali-end	Query-start	Query-end	E-value 	
----------------------------------------------------------------------------------------------------------------		
54	226	59	204	8	149	
QUERY  ekgapktqvkkdfdelyskApaakaeldalaksiAkktggevakapvKsreRaleKieneydgdaskikDlaRativvddekilqvaaellergak.vkvknksadp..lGYrglnllvk.tktgliaEiQvntpemiyakeseel
MATCH    +++ tq+++dfd+lyskA++ +ael++++ks+A++t++e+++ +vKs++Ra+eKie e+dgd+++i+DlaRati+++d+++l+ ++e+l+r+a+ vk knk+++p  +GYr+lnllv+ +kt++iaE+Q+++++++++k+ +e 
PP     557789****************************************************************************************9846999987777669*******************************97653
TARGET AFDSRPTQPYTDFDILYSKAHQGQAELETICKSTALLTNSEALFSGVKSQARAEEKIELELDGDVTRITDLARATIIANDVESLVEVYEALSREADvVKLKNKFKSPadSGYRDLNLLVRlPKTNIIAEVQLHLKAIADVKSGPEH
----------------------------------------------------------------------------------------------------------------
================================================================================================================

A0A177XUZ8_9VIBR 1	0.8	174.3	3.1e-47	1276888	Vibrio bivalvicida	Phosphoribosylglycinamide formyltransferase      
----------------------------------------------------------------------------------------------------------------	
Target-env-start	Target-env-end	Target-ali-start	Target-ali-end	Query-start	Query-end	E-value 	
----------------------------------------------------------------------------------------------------------------		
52	225	55	202	5	148	
QUERY  gkaekgapktqvkkdfdelyskApaakaeldalaksiAkktggevakapvKsreRaleKieneydgdaskikDlaRativvddekilqvaaellergak.vkvknksadp..lGYrglnllvk.tktgliaEiQvntpemiyakesee
MATCH  g ++++++  q+++dfd lyskA++a+ael++++ks+A++t++e  +a++Ks +Ra+eK++ e++g+a++i+DlaRativ+dd + l+ a+e+l+r+++ vkvkn++++p  +GYr+ln+lv+ +kt+liaE+Q+++++++++k+ +e
PP     5567788899***************************************************************************************9846999998888779*******************************9876
TARGET GIKSMSTTPLQPYTDFDVLYSKAHQAQAELETICKSTALLTSTESFFAGIKSSDRAKEKVAYELNGQAERITDLARATIVADDIEGLMSAYEVLNRETTvVKVKNRFKKPaeSGYRDLNVLVQlPKTNLIAEVQLHLKAIADVKSGPE
----------------------------------------------------------------------------------------------------------------
================================================================================================================

A0A4Y3IQ26_9VIBR 1	0.8	174.3	3.3e-47	1219078	Vibrio comitans NBRC 102076	Phosphoribosylglycinamide formyltransferase      
----------------------------------------------------------------------------------------------------------------	
Target-env-start	Target-env-end	Target-ali-start	Target-ali-end	Query-start	Query-end	E-value 	
----------------------------------------------------------------------------------------------------------------		
54	222	58	203	7	148	
QUERY  aekgapktqvkkdfdelyskApaakaeldalaksiAkktggevakapvKsreRaleKieneydgdaskikDlaRativvddekilqvaaellergak.vkvknksadp..lGYrglnllvk.tktgliaEiQvntpemiyakesee
MATCH   +++++  q+++dfd l+skA++a++el++l+ks+A++t++e+++a+vKs++Ra+eK++ e++g+a++i+DlaRativ++d ++l+ a+e+ler+a+ vkvkn++++p  +GYr+ln+lv+ +kt++iaE+Q+++++++++k+  e
PP     56788899***************************************************************************************9967999997777669*******************************9765
TARGET PNHDVSPLQPYSDFDVLFSKAHQAQSELETLCKSTALLTSSEAYFAGVKSQQRAQEKVQYELGGKAERITDLARATIVANDISSLMNAYEVLEREATiVKVKNRFKKPteSGYRDLNVLVQlPKTNMIAEVQLHLKDIADVKNGYE
----------------------------------------------------------------------------------------------------------------
================================================================================================================

A0A3B7CWV3_9VIBR 2	0.8	174.0	4.1e-47	2163016	Vibrio sp. dhg	Phosphoribosylglycinamide formyltransferase      
----------------------------------------------------------------------------------------------------------------	
Target-env-start	Target-env-end	Target-ali-start	Target-ali-end	Query-start	Query-end	E-value 	
----------------------------------------------------------------------------------------------------------------		
54	226	58	203	7	148	
QUERY  aekgapktqvkkdfdelyskApaakaeldalaksiAkktggevakapvKsreRaleKieneydgdaskikDlaRativvddekilqvaaellergak.vkvknksadp..lGYrglnllvk.tktgliaEiQvntpemiyakesee
MATCH  ++ +++ tq++ dfd+lyskA++a+ el++++ks+A++++++ ++a+vKs++Ra+eKi+ e+dg++++i+DlaRativ++d+ +l+ ++e+ler+++ vkvkn++++p  +GYr+lnllv+ +kt+liaE+Q+++++++++k+ +e
PP     5567889****************************************************************************************985799998776666********************************9765
TARGET QTIDSNPTQPYADFDILYSKAHQAQFELETICKSTALLNDAQPYFAGVKSKQRAEEKIAYELDGQVERITDLARATIVAEDVASLVSIYETLERETTiVKVKNRFKKPgpSGYRDLNLLVRlPKTNLIAEVQLHLKAIADVKNGPE
----------------------------------------------------------------------------------------------------------------
================================================================================================================

A0A2N7D575_9VIBR 1	0.1	173.9	4.2e-47	1880856	Vibrio sp. 10N.286.49.C2	Phosphoribosylglycinamide formyltransferase      
----------------------------------------------------------------------------------------------------------------	
Target-env-start	Target-env-end	Target-ali-start	Target-ali-end	Query-start	Query-end	E-value 	
----------------------------------------------------------------------------------------------------------------		
54	228	59	203	8	148	
QUERY  ekgapktqvkkdfdelyskApaakaeldalaksiAkktggevakapvKsreRaleKieneydgdaskikDlaRativvddekilqvaaellergak.vkvknk..sadplGYrglnllvk.tktgliaEiQvntpemiyakesee
MATCH  + ++   q++ dfd lyskA++a++el++l+ks+A++t++++++ +vKs eRaleKi++e++g++++i+DlaRativ++d+++l+ a e+l+r+ak v+vkn+  s++p+GYr+lnllv+ +ktg++aE+Q+++++++++k+ +e
PP     56777899***************************************************************************************94588887335677********************************9765
TARGET PVDTDVAQPHADFDVLYSKAHQAQHELESLCKSTALLTQTDAQFSGVKSSERALEKINTELNGEVNQITDLARATIVANDVSSLVSAFEALSREAKvVRVKNRfkSPNPSGYRDLNLLVQlPKTGIVAEVQLHLKAIADVKNGPE
----------------------------------------------------------------------------------------------------------------
================================================================================================================

A0A1B1EBS1_VIBNA 2	0.8	173.9	4.4e-47	691	Vibrio natriegens	Phosphoribosylglycinamide formyltransferase      
----------------------------------------------------------------------------------------------------------------	
Target-env-start	Target-env-end	Target-ali-start	Target-ali-end	Query-start	Query-end	E-value 	
----------------------------------------------------------------------------------------------------------------		
54	226	58	203	7	148	
QUERY  aekgapktqvkkdfdelyskApaakaeldalaksiAkktggevakapvKsreRaleKieneydgdaskikDlaRativvddekilqvaaellergak.vkvknksadp..lGYrglnllvk.tktgliaEiQvntpemiyakesee
MATCH  ++ +++ tq++ dfd+lyskA++a+ el++++ks+A++++++ ++a+vKs++Ra+eKi+ e+dg++++i+DlaRativ++d+ +l+ ++e+ler+++ vkvkn++++p  +GYr+lnllv+ +kt+liaE+Q+++++++++k+ +e
PP     5567889****************************************************************************************985799998776666********************************9765
TARGET QTIDSNPTQPYADFDILYSKAHQAQFELETICKSTALLNDAQPYFAGVKSKQRAEEKIAYELDGQVERITDLARATIVAEDVASLVSIYETLERETTiVKVKNRFKKPgpSGYRDLNLLVRlPKTNLIAEVQLHLKAIADVKNGPE
----------------------------------------------------------------------------------------------------------------
================================================================================================================

A0A7Y4AYT5_VIBAL 2	0.6	173.6	5.1e-47	663	Vibrio alginolyticus	Phosphoribosylglycinamide formyltransferase      
----------------------------------------------------------------------------------------------------------------	
Target-env-start	Target-env-end	Target-ali-start	Target-ali-end	Query-start	Query-end	E-value 	
----------------------------------------------------------------------------------------------------------------		
54	205	58	204	6	148	
QUERY  kaekgapktqvkkdfdelyskApaakaeldalaksiAkktggevakapvKsreRaleKieneydgdaskikDlaRativvddekilqvaaellergak.vkvknksadp..lGYrglnllvk.tktgliaEiQvntpemiyakesee
MATCH   ++ +++ tq+++dfd+lyskA++a+ el++++ks+A++++++ ++a+vKs++Ra+eKi+ e++g++++i+DlaRativ++d+ +l+ ++e+ler+++ vkvkn++++p  +GYr+lnllv+ +kt+l+aE+Q+++++++++k+ +e
PP     56678899****************************************************************************************985799998776666********************************9875
TARGET IQSIDTTPTQPYSDFDILYSKAHQAQFELETICKSTALLNDAQPYFAGVKSKQRAEEKIALELGGKVERITDLARATIVAEDVASLVSIYETLERETTiVKVKNRFKKPgpSGYRDLNLLVRlPKTNLVAEVQLHLKAIADVKSGPE
----------------------------------------------------------------------------------------------------------------
================================================================================================================

A0A7M2S675_9VIBR 2	0.3	173.5	5.6e-47	50719	Vibrio diabolicus	RelA/SpoT domain-containing protein      
----------------------------------------------------------------------------------------------------------------	
Target-env-start	Target-env-end	Target-ali-start	Target-ali-end	Query-start	Query-end	E-value 	
----------------------------------------------------------------------------------------------------------------		
54	212	58	204	6	148	
QUERY  kaekgapktqvkkdfdelyskApaakaeldalaksiAkktggevakapvKsreRaleKieneydgdaskikDlaRativvddekilqvaaellergak.vkvknksadp..lGYrglnllvk.tktgliaEiQvntpemiyakesee
MATCH   ++ +a+ tq+++dfd+lyskA++a+ el++++ks+A++++++ ++a+vKs++Ra+eKi+ e+dg++++i+DlaRativ++d+ +l+ ++e+ler+++ vkvkn++++p  +GYr+lnllv+ +kt+l+aE+Q+++++++++k+ +e
PP     56778999****************************************************************************************985799998776666********************************9876
TARGET IQSIDATPTQPYTDFDILYSKAHQAQFELETICKSTALLNDAQPYFAGVKSKQRAEEKIALELDGKVERITDLARATIVAEDVASLVSIYETLERETTiVKVKNRFKKPgpSGYRDLNLLVRlPKTNLVAEVQLHLKAIADVKSGPE
----------------------------------------------------------------------------------------------------------------
================================================================================================================

A0A2L2K2E1_9VIBR 2	0.4	173.5	5.7e-47	50719	Vibrio diabolicus	Phosphoribosylglycinamide formyltransferase      
----------------------------------------------------------------------------------------------------------------	
Target-env-start	Target-env-end	Target-ali-start	Target-ali-end	Query-start	Query-end	E-value 	
----------------------------------------------------------------------------------------------------------------		
54	221	58	204	6	148	
QUERY  kaekgapktqvkkdfdelyskApaakaeldalaksiAkktggevakapvKsreRaleKieneydgdaskikDlaRativvddekilqvaaellergak.vkvknksadp..lGYrglnllvk.tktgliaEiQvntpemiyakesee
MATCH   ++ +a+ tq+++dfd+lyskA++a+ el++++ks+A++++++ ++a+vKs++Ra+eKi+ e+dg++++i+DlaRativ++d+ +l+ ++e+ler+++ vkvkn++++p  +GYr+lnllv+ +kt+l+aE+Q+++++++++k+ +e
PP     56778999****************************************************************************************985799998776666********************************9876
TARGET IQSIDATPTQPYTDFDILYSKAHQAQFELETICKSTALLNDAQPYFAGVKSKQRAEEKIALELDGKVERITDLARATIVAEDVASLVSIYETLERETTiVKVKNRFKKPgpSGYRDLNLLVRlPKTNLVAEVQLHLKAIADVKSGPE
----------------------------------------------------------------------------------------------------------------
================================================================================================================

A0A7Y3Q5D8_9VIBR 2	0.4	173.5	5.7e-47	2591010	Vibrio sp. 1-2 (7-a)	Phosphoribosylglycinamide formyltransferase      
----------------------------------------------------------------------------------------------------------------	
Target-env-start	Target-env-end	Target-ali-start	Target-ali-end	Query-start	Query-end	E-value 	
----------------------------------------------------------------------------------------------------------------		
54	221	58	204	6	148	
QUERY  kaekgapktqvkkdfdelyskApaakaeldalaksiAkktggevakapvKsreRaleKieneydgdaskikDlaRativvddekilqvaaellergak.vkvknksadp..lGYrglnllvk.tktgliaEiQvntpemiyakesee
MATCH   ++ +a+ tq+++dfd+lyskA++a+ el++++ks+A++++++ ++a+vKs++Ra+eKi+ e+dg++++i+DlaRativ++d+ +l+ ++e+ler+++ vkvkn++++p  +GYr+lnllv+ +kt+l+aE+Q+++++++++k+ +e
PP     56778999****************************************************************************************985799998776666********************************9876
TARGET IQSIDATPTQPYTDFDILYSKAHQAQFELETICKSTALLNDAQPYFAGVKSKQRAEEKIALELDGKVERITDLARATIVAEDVASLVSIYETLERETTiVKVKNRFKKPgpSGYRDLNLLVRlPKTNLVAEVQLHLKAIADVKSGPE
----------------------------------------------------------------------------------------------------------------
================================================================================================================

A7K0F9_VIBAE 2	0.4	173.5	5.7e-47	150340	Vibrio antiquarius (strain Ex25)	Uncharacterized protein      
----------------------------------------------------------------------------------------------------------------	
Target-env-start	Target-env-end	Target-ali-start	Target-ali-end	Query-start	Query-end	E-value 	
----------------------------------------------------------------------------------------------------------------		
54	221	58	204	6	148	
QUERY  kaekgapktqvkkdfdelyskApaakaeldalaksiAkktggevakapvKsreRaleKieneydgdaskikDlaRativvddekilqvaaellergak.vkvknksadp..lGYrglnllvk.tktgliaEiQvntpemiyakesee
MATCH   ++ +a+ tq+++dfd+lyskA++a+ el++++ks+A++++++ ++a+vKs++Ra+eKi+ e+dg++++i+DlaRativ++d+ +l+ ++e+ler+++ vkvkn++++p  +GYr+lnllv+ +kt+l+aE+Q+++++++++k+ +e
PP     56778999****************************************************************************************985799998776666********************************9876
TARGET IQSIDATPTQPYTDFDILYSKAHQAQFELETICKSTALLNDAQPYFAGVKSKQRAEEKIALELDGKVERITDLARATIVAEDVASLVSIYETLERETTiVKVKNRFKKPgpSGYRDLNLLVRlPKTNLVAEVQLHLKAIADVKSGPE
----------------------------------------------------------------------------------------------------------------
================================================================================================================

A0A559NI13_9VIBR 2	0.4	173.5	5.7e-47	1528101	Vibrio sp. ES.044	Uncharacterized protein      
----------------------------------------------------------------------------------------------------------------	
Target-env-start	Target-env-end	Target-ali-start	Target-ali-end	Query-start	Query-end	E-value 	
----------------------------------------------------------------------------------------------------------------		
54	221	58	204	6	148	
QUERY  kaekgapktqvkkdfdelyskApaakaeldalaksiAkktggevakapvKsreRaleKieneydgdaskikDlaRativvddekilqvaaellergak.vkvknksadp..lGYrglnllvk.tktgliaEiQvntpemiyakesee
MATCH   ++ +a+ tq+++dfd+lyskA++a+ el++++ks+A++++++ ++a+vKs++Ra+eKi+ e+dg++++i+DlaRativ++d+ +l+ ++e+ler+++ vkvkn++++p  +GYr+lnllv+ +kt+l+aE+Q+++++++++k+ +e
PP     56778999****************************************************************************************985799998776666********************************9876
TARGET IQSIDATPTQPYTDFDILYSKAHQAQFELETICKSTALLNDAQPYFAGVKSKQRAEEKIALELDGKVERITDLARATIVAEDVASLVSIYETLERETTiVKVKNRFKKPgpSGYRDLNLLVRlPKTNLVAEVQLHLKAIADVKSGPE
----------------------------------------------------------------------------------------------------------------
================================================================================================================

A0A4Y3I0N5_9VIBR 1	2.0	173.4	6.1e-47	1219070	Vibrio inusitatus NBRC 102082	Phosphoribosylglycinamide formyltransferase      
----------------------------------------------------------------------------------------------------------------	
Target-env-start	Target-env-end	Target-ali-start	Target-ali-end	Query-start	Query-end	E-value 	
----------------------------------------------------------------------------------------------------------------		
54	223	58	203	7	148	
QUERY  aekgapktqvkkdfdelyskApaakaeldalaksiAkktggevakapvKsreRaleKieneydgdaskikDlaRativvddekilqvaaellergak.vkvknksadp..lGYrglnllvk.tktgliaEiQvntpemiyakesee
MATCH   +++++  q+++dfd lyskA++a++el++l+ks+A++t++e+++a+vKs++Ra+eK++ e++g+ ++i+DlaRativ++d ++l+ a+e+ler+a+ vkvkn++++p  +GYr+ln+lv+ +kt++iaE+Q+++++++++k+  e
PP     56788899***************************************************************************************9967999997777669*******************************9765
TARGET PNHDVSPLQPYSDFDVLYSKAHQAQSELETLCKSTALLTSSEAYFAGVKSQQRAKEKVQYELGGKSERITDLARATIVAKDISSLMNAYEALEREATiVKVKNRFKKPteSGYRDLNVLVQlPKTNIIAEVQLHLKDIADVKNGYE
----------------------------------------------------------------------------------------------------------------
================================================================================================================

A0A1X1MXN4_9VIBR 1	0.3	173.3	6.3e-47	1603038	Vibrio sp. qd031	Phosphoribosylglycinamide formyltransferase      
----------------------------------------------------------------------------------------------------------------	
Target-env-start	Target-env-end	Target-ali-start	Target-ali-end	Query-start	Query-end	E-value 	
----------------------------------------------------------------------------------------------------------------		
52	222	57	202	7	148	
QUERY  aekgapktqvkkdfdelyskApaakaeldalaksiAkktggevakapvKsreRaleKieneydgdaskikDlaRativvddekilqvaaellergak.vkvknksadp..lGYrglnllvk.tktgliaEiQvntpemiyakesee
MATCH   +++++  q+++dfd lyskA++a+ael++l+ks+A++t++++++a+ Ks eRa++K++ e+dg+a++i+DlaRativ++d  +l+ + e+ler+a+ vkvkn++++p  +GYr+ln+lv+ +kt++iaE+Q++++e++++k+ +e
PP     57788999***************************************************************************************9967999998877669*******************************9876
TARGET PNHNVTPLQPYTDFDMLYSKAHQAQAELETLCKSTALLTSSSAYFAGAKSSERAKQKVQYELDGKAERITDLARATIVANDIPSLVNVFEVLEREATiVKVKNRFKKPtaSGYRDLNVLVQlPKTNIIAEVQLHLKEIAEVKNGPE
----------------------------------------------------------------------------------------------------------------
================================================================================================================

A0A1Q9HF16_9VIBR 2	3.5	173.3	6.5e-47	1381081	Vibrio panuliri	Phosphoribosylglycinamide formyltransferase      
----------------------------------------------------------------------------------------------------------------	
Target-env-start	Target-env-end	Target-ali-start	Target-ali-end	Query-start	Query-end	E-value 	
----------------------------------------------------------------------------------------------------------------		
54	203	60	202	9	147	
QUERY  kgapktqvkkdfdelyskApaakaeldalaksiAkktggevakapvKsreRaleKieneydgdaskikDlaRativvddekilqvaaellergak.vkvknksadp..lGYrglnllvk.tktgliaEiQvntpemiyakese
MATCH  +  +  q+++dfd lyskA++a+ el++++ks+A++tg+++++a+vKs +Ra+eKi+ e+d+++++i+DlaRativ+dd+ +l+ a+e l+r+++ vkvkn++++p  +GYr+ln+lvk +kt+l+aE+Q+++++++++k+ +
PP     5556789*********************************************************************************999999857999998888779******************************9865
TARGET TYDQPLQPYSDFDVLYSKAHQAQFELETICKSTALLTGTDAYFAGVKSTQRAQEKIALELDNQVNRITDLARATIVADDVASLMEAYEKLSRETTiVKVKNRFKKPaeSGYRDLNVLVKlPKTNLVAEVQLHLKAIADVKSGK
----------------------------------------------------------------------------------------------------------------
================================================================================================================

A0A1W6W350_VIBAL 2	0.3	173.2	7.0e-47	663	Vibrio alginolyticus	GTP pyrophosphokinase YwaC      
----------------------------------------------------------------------------------------------------------------	
Target-env-start	Target-env-end	Target-ali-start	Target-ali-end	Query-start	Query-end	E-value 	
----------------------------------------------------------------------------------------------------------------		
54	212	58	204	6	148	
QUERY  kaekgapktqvkkdfdelyskApaakaeldalaksiAkktggevakapvKsreRaleKieneydgdaskikDlaRativvddekilqvaaellergak.vkvknksadp..lGYrglnllvk.tktgliaEiQvntpemiyakesee
MATCH   ++ +++ tq+++dfd+lyskA++a+ el++++ks+A++++++ ++a+vKs++Ra+eKi+ e+dg++++i+DlaRativ++d+ +l+ ++e+ler+++ vkvkn++++p  +GYr+lnllv+ +kt+l+aE+Q+++++++++k+ +e
PP     56678899****************************************************************************************985799998776666********************************9876
TARGET IQSIDTTPTQPYSDFDILYSKAHQAQFELETICKSTALLNDAQPYFAGVKSKQRAEEKIALELDGKVERITDLARATIVAEDVASLVSIYETLERETTiVKVKNRFKKPgpSGYRDLNLLVRlPKTNLVAEVQLHLKAIADVKSGPE
----------------------------------------------------------------------------------------------------------------
================================================================================================================

A0A7Y3VP93_9VIBR 2	0.3	173.2	7.0e-47	2591011	Vibrio sp. 2-1(7)	Phosphoribosylglycinamide formyltransferase      
----------------------------------------------------------------------------------------------------------------	
Target-env-start	Target-env-end	Target-ali-start	Target-ali-end	Query-start	Query-end	E-value 	
----------------------------------------------------------------------------------------------------------------		
54	212	58	204	6	148	
QUERY  kaekgapktqvkkdfdelyskApaakaeldalaksiAkktggevakapvKsreRaleKieneydgdaskikDlaRativvddekilqvaaellergak.vkvknksadp..lGYrglnllvk.tktgliaEiQvntpemiyakesee
MATCH   ++ +++ tq+++dfd+lyskA++a+ el++++ks+A++++++ ++a+vKs++Ra+eKi+ e+dg++++i+DlaRativ++d+ +l+ ++e+ler+++ vkvkn++++p  +GYr+lnllv+ +kt+l+aE+Q+++++++++k+ +e
PP     56678899****************************************************************************************985799998776666********************************9876
TARGET IQSIDTTPTQPYSDFDILYSKAHQAQFELETICKSTALLNDAQPYFAGVKSKQRAEEKIALELDGKVERITDLARATIVAEDVASLVSIYETLERETTiVKVKNRFKKPgpSGYRDLNLLVRlPKTNLVAEVQLHLKAIADVKSGPE
----------------------------------------------------------------------------------------------------------------
================================================================================================================

A0A6G9WGU1_9VIBR 2	0.3	173.2	7.0e-47	50719	Vibrio diabolicus	Phosphoribosylglycinamide formyltransferase      
----------------------------------------------------------------------------------------------------------------	
Target-env-start	Target-env-end	Target-ali-start	Target-ali-end	Query-start	Query-end	E-value 	
----------------------------------------------------------------------------------------------------------------		
54	212	58	204	6	148	
QUERY  kaekgapktqvkkdfdelyskApaakaeldalaksiAkktggevakapvKsreRaleKieneydgdaskikDlaRativvddekilqvaaellergak.vkvknksadp..lGYrglnllvk.tktgliaEiQvntpemiyakesee
MATCH   ++ +++ tq+++dfd+lyskA++a+ el++++ks+A++++++ ++a+vKs++Ra+eKi+ e+dg++++i+DlaRativ++d+ +l+ ++e+ler+++ vkvkn++++p  +GYr+lnllv+ +kt+l+aE+Q+++++++++k+ +e
PP     56678899****************************************************************************************985799998776666********************************9876
TARGET IQSIDTTPTQPYSDFDILYSKAHQAQFELETICKSTALLNDAQPYFAGVKSKQRAEEKIALELDGKVERITDLARATIVAEDVASLVSIYETLERETTiVKVKNRFKKPgpSGYRDLNLLVRlPKTNLVAEVQLHLKAIADVKSGPE
----------------------------------------------------------------------------------------------------------------
================================================================================================================

A0A0P7EH27_VIBAL 2	0.3	173.2	7.0e-47	663	Vibrio alginolyticus	Phosphoribosylglycinamide formyltransferase      
----------------------------------------------------------------------------------------------------------------	
Target-env-start	Target-env-end	Target-ali-start	Target-ali-end	Query-start	Query-end	E-value 	
----------------------------------------------------------------------------------------------------------------		
54	212	58	204	6	148	
QUERY  kaekgapktqvkkdfdelyskApaakaeldalaksiAkktggevakapvKsreRaleKieneydgdaskikDlaRativvddekilqvaaellergak.vkvknksadp..lGYrglnllvk.tktgliaEiQvntpemiyakesee
MATCH   ++ +++ tq+++dfd+lyskA++a+ el++++ks+A++++++ ++a+vKs++Ra+eKi+ e+dg++++i+DlaRativ++d+ +l+ ++e+ler+++ vkvkn++++p  +GYr+lnllv+ +kt+l+aE+Q+++++++++k+ +e
PP     56678899****************************************************************************************985799998776666********************************9876
TARGET IQSIDTTPTQPYSDFDILYSKAHQAQFELETICKSTALLNDAQPYFAGVKSKQRAEEKIALELDGKVERITDLARATIVAEDVASLVSIYETLERETTiVKVKNRFKKPgpSGYRDLNLLVRlPKTNLVAEVQLHLKAIADVKSGPE
----------------------------------------------------------------------------------------------------------------
================================================================================================================

A0A7Y0RYC0_VIBAL 2	0.3	173.2	7.0e-47	663	Vibrio alginolyticus	Phosphoribosylglycinamide formyltransferase      
----------------------------------------------------------------------------------------------------------------	
Target-env-start	Target-env-end	Target-ali-start	Target-ali-end	Query-start	Query-end	E-value 	
----------------------------------------------------------------------------------------------------------------		
54	212	58	204	6	148	
QUERY  kaekgapktqvkkdfdelyskApaakaeldalaksiAkktggevakapvKsreRaleKieneydgdaskikDlaRativvddekilqvaaellergak.vkvknksadp..lGYrglnllvk.tktgliaEiQvntpemiyakesee
MATCH   ++ +++ tq+++dfd+lyskA++a+ el++++ks+A++++++ ++a+vKs++Ra+eKi+ e+dg++++i+DlaRativ++d+ +l+ ++e+ler+++ vkvkn++++p  +GYr+lnllv+ +kt+l+aE+Q+++++++++k+ +e
PP     56678899****************************************************************************************985799998776666********************************9876
TARGET IQSIDTTPTQPYSDFDILYSKAHQAQFELETICKSTALLNDAQPYFAGVKSKQRAEEKIALELDGKVERITDLARATIVAEDVASLVSIYETLERETTiVKVKNRFKKPgpSGYRDLNLLVRlPKTNLVAEVQLHLKAIADVKSGPE
----------------------------------------------------------------------------------------------------------------
================================================================================================================

A0A7T0RW45_9VIBR 2	1.0	173.2	7.1e-47	29495	Vibrio navarrensis	RelA/SpoT domain-containing protein      
----------------------------------------------------------------------------------------------------------------	
Target-env-start	Target-env-end	Target-ali-start	Target-ali-end	Query-start	Query-end	E-value 	
----------------------------------------------------------------------------------------------------------------		
53	211	56	203	5	148	
QUERY  gkaekgapktqvkkdfdelyskApaakaeldalaksiAkktggevakapvKsreRaleKieneydgdaskikDlaRativvddekilqvaaellergak.vkvknksadp..lGYrglnllvk.tktgliaEiQvntpemiyakesee
MATCH  g ++++++ tq+++dfd+lyskA++a+ el++++ks+A++t+++ ++a+vKs +Ra+eK++ e+ gdas+i+DlaRativ++d+ +l+ ++e+l+r+++ vkvkn++++p  +GYr+lnllv+ +kt+l+aE+Q+++++++++k+ +e
PP     567788999****************************************************************************************986799**99988779*******************************9876
TARGET GIQSTDTQPTQPYSDFDILYSKAHQAQLELETIVKSTALLTDTHPYFAGVKSAQRAKEKVALELHGDASRITDLARATIVANDVASLVSVYEALSRETRiVKVKNRFKTPaeSGYRDLNLLVRlPKTNLVAEVQLHLKAIADVKSGPE
----------------------------------------------------------------------------------------------------------------
================================================================================================================

A0A0F2HMV2_9VIBR 2	1.0	173.2	7.1e-47	1616781	Vibrio sp. S234-5	Phosphoribosylglycinamide formyltransferase      
----------------------------------------------------------------------------------------------------------------	
Target-env-start	Target-env-end	Target-ali-start	Target-ali-end	Query-start	Query-end	E-value 	
----------------------------------------------------------------------------------------------------------------		
53	211	56	203	5	148	
QUERY  gkaekgapktqvkkdfdelyskApaakaeldalaksiAkktggevakapvKsreRaleKieneydgdaskikDlaRativvddekilqvaaellergak.vkvknksadp..lGYrglnllvk.tktgliaEiQvntpemiyakesee
MATCH  g ++++++ tq+++dfd+lyskA++a+ el++++ks+A++t+++ ++a+vKs +Ra+eK++ e+ gdas+i+DlaRativ++d+ +l+ ++e+l+r+++ vkvkn++++p  +GYr+lnllv+ +kt+l+aE+Q+++++++++k+ +e
PP     567788999****************************************************************************************986799**99988779*******************************9876
TARGET GIQSTDTQPTQPYSDFDILYSKAHQAQLELETIVKSTALLTDTHPYFAGVKSAQRAKEKVALELHGDASRITDLARATIVANDVASLVSVYEALSRETRiVKVKNRFKTPaeSGYRDLNLLVRlPKTNLVAEVQLHLKAIADVKSGPE
----------------------------------------------------------------------------------------------------------------
================================================================================================================

A0A0C2NQK3_9VIBR 2	1.5	172.9	8.5e-47	1461322	Vibrio renipiscarius	Phosphoribosylglycinamide formyltransferase      
----------------------------------------------------------------------------------------------------------------	
Target-env-start	Target-env-end	Target-ali-start	Target-ali-end	Query-start	Query-end	E-value 	
----------------------------------------------------------------------------------------------------------------		
53	212	56	203	5	148	
QUERY  gkaekgapktqvkkdfdelyskApaakaeldalaksiAkktggevakapvKsreRaleKieneydgdaskikDlaRativvddekilqvaaellergak.vkvknksadp..lGYrglnllvk.tktgliaEiQvntpemiyakesee
MATCH  g ++++++ tq+++dfd lyskA++a+ el++++k++A++t++++++ ++Ks eRa+eKi+ e+d+++++i+DlaRativ+dd+ +l+ a+e+l+r+++ vkvkn++++p  +GYr+ln+lv+ +kt+liaE+Q+++++++++k+ +e
PP     566778899****************************************************************************************9867****99988779*******************************9876
TARGET GIKSTHQTPTQPYTDFDVLYSKAHQAQYELETICKGTALLTNTDAYFSGIKSSERAKEKIALELDNQVNRITDLARATIVADDVASLMEAYEVLDRETTiVKVKNRFKQPaaSGYRDLNVLVQlPKTNLIAEVQLHLKAIADVKSGPE
----------------------------------------------------------------------------------------------------------------
================================================================================================================

A0A4P8FYM8_9VIBR 2	0.2	172.8	9.0e-47	1208308	Vibrio neocaledonicus	Phosphoribosylglycinamide formyltransferase      
----------------------------------------------------------------------------------------------------------------	
Target-env-start	Target-env-end	Target-ali-start	Target-ali-end	Query-start	Query-end	E-value 	
----------------------------------------------------------------------------------------------------------------		
54	206	58	204	6	148	
QUERY  kaekgapktqvkkdfdelyskApaakaeldalaksiAkktggevakapvKsreRaleKieneydgdaskikDlaRativvddekilqvaaellergak.vkvknksadp..lGYrglnllvk.tktgliaEiQvntpemiyakesee
MATCH   ++ +++ tq+++dfd+lyskA++a+ el++++ks+A++++++ ++a+vKs++Ra+eKi+ e+dg++++i+DlaRativ++d+ +l+ ++e+ler+++ vkvkn++++p  +GYr+lnllv+ +kt+l+aE+Q+++++++++k+ +e
PP     56678899****************************************************************************************985799998776666********************************9876
TARGET IQSIDTTPTQPYSDFDILYSKAHQAQFELETICKSTALLNDAQPYFAGVKSKQRAEEKIALELDGKVERITDLARATIVAEDVASLVSIYETLERETTiVKVKNRFKKPgpSGYRDLNLLVRlPKTNLVAEVQLHLKAIADVKSGPE
----------------------------------------------------------------------------------------------------------------
================================================================================================================

A0A7W2IU93_9VIBR 2	3.5	172.8	9.2e-47	2758441	Vibrio marinisediminis	RelA/SpoT domain-containing protein      
----------------------------------------------------------------------------------------------------------------	
Target-env-start	Target-env-end	Target-ali-start	Target-ali-end	Query-start	Query-end	E-value 	
----------------------------------------------------------------------------------------------------------------		
53	205	56	203	5	148	
QUERY  gkaekgapktqvkkdfdelyskApaakaeldalaksiAkktggevakapvKsreRaleKieneydgdaskikDlaRativvddekilqvaaellergak.vkvknksadp..lGYrglnllvk.tktgliaEiQvntpemiyakesee
MATCH  g ++++++  q+++dfd lyskA++a+ el++++ks+A++t++++++a+vKs +Ra+eKi+ e+d+++++i+DlaRativ+dd+ +l+ ++e+l+r+++ vkvkn++++p  +GYr+lnllvk +kt+l+aE+Q+++++++++k+ +e
PP     5677889999***************************************************************************************98679***99888779*******************************8765
TARGET GISSTDTTPIQPYSDFDVLYSKAHQAQFELETICKSTALLTSTDAYFAGVKSSQRAQEKIALELDNQVNRITDLARATIVADDVASLMEVYEVLDRETTiVKVKNRFKKPaaSGYRDLNLLVKlPKTNLVAEVQLHLKAIADVKSGHE
----------------------------------------------------------------------------------------------------------------
================================================================================================================

A0A3A2HXC7_9VIBR 1	0.3	172.8	9.6e-47	1583767	Vibrio sp. PID23_8	Phosphoribosylglycinamide formyltransferase      
----------------------------------------------------------------------------------------------------------------	
Target-env-start	Target-env-end	Target-ali-start	Target-ali-end	Query-start	Query-end	E-value 	
----------------------------------------------------------------------------------------------------------------		
52	217	56	202	6	148	
QUERY  kaekgapktqvkkdfdelyskApaakaeldalaksiAkktggevakapvKsreRaleKieneydgdaskikDlaRativvddekilqvaaellergak.vkvknksadp..lGYrglnllvk.tktgliaEiQvntpemiyakesee
MATCH   ++ +a+ tq+++dfd+ly kA++a+ el++++ks+A++t+++ ++ +vKs++Ra+eKi++e+dg++++i+DlaRativ++d+ +l+ ++e+ler+++ vkvkn++++p  +GYr+lnllv+ +kt+liaEiQ+++++++++k+ +e
PP     56678999****************************************************************************************9867*****9999889*******************************9876
TARGET IQSIDAKPTQPYSDFDILYTKAHQAQFELETICKSTALLTDAQPYFVGVKSKHRAEEKIAHELDGQVERITDLARATIVANDVASLVSIYETLEREITiVKVKNRFKKPvaSGYRDLNLLVRlPKTNLIAEIQLHLKAIADVKNGPE
----------------------------------------------------------------------------------------------------------------
================================================================================================================

A0A0L7ZBA0_VIBAL 2	0.4	172.6	1.1e-46	663	Vibrio alginolyticus	Phosphoribosylglycinamide formyltransferase      
----------------------------------------------------------------------------------------------------------------	
Target-env-start	Target-env-end	Target-ali-start	Target-ali-end	Query-start	Query-end	E-value 	
----------------------------------------------------------------------------------------------------------------		
53	210	56	203	5	148	
QUERY  gkaekgapktqvkkdfdelyskApaakaeldalaksiAkktggevakapvKsreRaleKieneydgdaskikDlaRativvddekilqvaaellergak.vkvknksadp..lGYrglnllvk.tktgliaEiQvntpemiyakesee
MATCH  g ++++++  q+++df+ lyskA++a+ el++l+ks A++t++e+++ +vKsr+Ral Ki++e+dg++++i+DlaRativ++d+ +l+ a+e+l+r+a+ vkvkn++++p  +GYr+lnllv+ +kt++iaE+Q+++++++++k+ +e
PP     5667788999****************************************************************************************967****99988889*******************************9876
TARGET GIQSTNTQPLQPYNDFEVLYSKAHQAQFELETLCKSAALLTSTEAYFSGVKSRDRALTKIAHELDGRTDRITDLARATIVANDVPSLVEAYEVLNREATiVKVKNRFKSPgaSGYRDLNLLVQlPKTNVIAEVQLHLKAIADVKNGPE
----------------------------------------------------------------------------------------------------------------
================================================================================================================

A0A2I3BZF4_VIBAX 2	0.2	172.4	1.2e-46	1219076	Vibrio alginolyticus (strain ATCC 17749 / DSM 2171 / NBRC 15630 / NCIMB 1903 / NCTC 12160 / XII-53)	Uncharacterized protein      
----------------------------------------------------------------------------------------------------------------	
Target-env-start	Target-env-end	Target-ali-start	Target-ali-end	Query-start	Query-end	E-value 	
----------------------------------------------------------------------------------------------------------------		
54	212	58	204	6	148	
QUERY  kaekgapktqvkkdfdelyskApaakaeldalaksiAkktggevakapvKsreRaleKieneydgdaskikDlaRativvddekilqvaaellergak.vkvknksadp..lGYrglnllvk.tktgliaEiQvntpemiyakesee
MATCH   ++ +++ tq+++dfd+lyskA++a+ el++++ks+A++++++ ++a+vKs++Ra+eKi+ e++g++++i+DlaRativ++d+ +l+ ++e+ler+++ vkvkn++++p  +GYr+lnllv+ +kt+l+aE+Q+++++++++k+ +e
PP     56678899****************************************************************************************985799998776666********************************9876
TARGET IQSIDTTPTQPYSDFDILYSKAHQAQFELETICKSTALLNDAQPYFAGVKSKQRAEEKIALELGGKVERITDLARATIVAEDVASLVSIYETLERETTiVKVKNRFKKPgpSGYRDLNLLVRlPKTNLVAEVQLHLKAIADVKSGPE
----------------------------------------------------------------------------------------------------------------
================================================================================================================

A0A7Y4LL48_9VIBR 2	0.3	172.4	1.2e-46	766224	Vibrio jasicida	RelA/SpoT domain-containing protein      
----------------------------------------------------------------------------------------------------------------	
Target-env-start	Target-env-end	Target-ali-start	Target-ali-end	Query-start	Query-end	E-value 	
----------------------------------------------------------------------------------------------------------------		
53	211	57	202	7	148	
QUERY  aekgapktqvkkdfdelyskApaakaeldalaksiAkktggevakapvKsreRaleKieneydgdaskikDlaRativvddekilqvaaellergak.vkvknksadp..lGYrglnllvk.tktgliaEiQvntpemiyakesee
MATCH  ++ +++ tq+++dfd lyskA++a+ el++++ks+A++t+++ ++a+vKs++Ra+eKi +e+dg++++i+DlaRativ+dd+ +l+ ++e+ler+++ vkvkn++++p  +GYr+lnllv+ +kt+l+aE Q+++++++++k+ +e
PP     5667889***************************************************************************************99857999998877669*******************************9876
TARGET QSIDSKPTQPYSDFDVLYSKAHQAQFELETICKSTALLTDAQPYFAGVKSQHRAEEKIVHELDGQVNRITDLARATIVADDVASLVSVYEALERETTiVKVKNRFKKPtaSGYRDLNLLVRlPKTNLVAELQLHLKAIADVKNGPE
----------------------------------------------------------------------------------------------------------------
================================================================================================================

A0A2A9FYQ4_9VIBR 2	0.4	172.3	1.3e-46	1761909	Vibrio sp. ES.051	Uncharacterized protein      
----------------------------------------------------------------------------------------------------------------	
Target-env-start	Target-env-end	Target-ali-start	Target-ali-end	Query-start	Query-end	E-value 	
----------------------------------------------------------------------------------------------------------------		
54	222	57	204	5	148	
QUERY  gkaekgapktqvkkdfdelyskApaakaeldalaksiAkktggevakapvKsreRaleKieneydgdaskikDlaRativvddekilqvaaellergak.vkvknksadp..lGYrglnllvk.tktgliaEiQvntpemiyakesee
MATCH  g ++ +++ tq+++dfd+lyskA++a+ el++++ks+A++++++ ++a+vKs++Ra++Ki+ e+dg++++i+DlaRativ++d+ +l+ ++e+ler+++ vkvkn++++p  +GYr+lnllv+ +kt+l+aE+Q+++++++ +k+ +e
PP     566778999****************************************************************************************9857999986655449*******************************9876
TARGET GIQNIDSTPTQPYSDFDILYSKAHQAQFELETICKSTALLNDAQPYFAGVKSKQRAEAKIALELDGKVERITDLARATIVAEDVASLVSIYETLERETTiVKVKNRFKKPspSGYRDLNLLVRlPKTNLVAEVQLHLKAIANVKNGPE
----------------------------------------------------------------------------------------------------------------
================================================================================================================

A0A349FEB4_VIBSX 2	1.9	172.1	1.6e-46	678	Vibrio sp.	Phosphoribosylglycinamide formyltransferase      
----------------------------------------------------------------------------------------------------------------	
Target-env-start	Target-env-end	Target-ali-start	Target-ali-end	Query-start	Query-end	E-value 	
----------------------------------------------------------------------------------------------------------------		
53	212	56	203	5	148	
QUERY  gkaekgapktqvkkdfdelyskApaakaeldalaksiAkktggevakapvKsreRaleKieneydgdaskikDlaRativvddekilqvaaellergak.vkvknksadp..lGYrglnllvk.tktgliaEiQvntpemiyakesee
MATCH  g ++++++  q+++dfd lyskA++a+ el++++ks+A++t++++++a+vKs +Ra+eKi+ e+d+++++i+DlaRativ+dd+ +l+ ++e+l+r+++ vkvkn++++p  +GYr+lnllvk +kt+l+aE+Q+++++++++k+ +e
PP     5677889999***************************************************************************************98679***99888779*******************************9876
TARGET GISSTDTTPIQPYSDFDVLYSKAHQAQFELETICKSTALLTSTDAYFAGVKSSQRAQEKIALELDNQVNRITDLARATIVADDVASLMEVYEVLDRETTiVKVKNRFKKPaaSGYRDLNLLVKlPKTNLVAEVQLHLKAIADVKSGPE
----------------------------------------------------------------------------------------------------------------
================================================================================================================

A8T1L0_9VIBR 2	0.4	172.0	1.6e-46	314289	Vibrio sp. AND4	Phosphoribosylglycinamide formyltransferase 2      
----------------------------------------------------------------------------------------------------------------	
Target-env-start	Target-env-end	Target-ali-start	Target-ali-end	Query-start	Query-end	E-value 	
----------------------------------------------------------------------------------------------------------------		
52	223	55	202	5	148	
QUERY  gkaekgapktqvkkdfdelyskApaakaeldalaksiAkktggevakapvKsreRaleKieneydgdaskikDlaRativvddekilqvaaellergak.vkvknksadp..lGYrglnllvk.tktgliaEiQvntpemiyakesee
MATCH  g ++++ + tq++ df+elyskA++a+ el+ ++k+ A++tg++ ++a++Ks++Ra+eKi++e+dg++++i+DlaRativ++d+ +l+ ++e+ler+++ vkvkn++++p  +GYr+lnllv+ +ktgli E+Q+++++++++k+ +e
PP     566778899***************************************************************************************99857999998877669*******************************9876
TARGET GIQSTDFAPTQPYADFEELYSKAQQAQFELEGICKNAALLTGTQPYFAGIKSQHRAKEKITHELDGQVERITDLARATIVANDVASLVSVYEALERETTiVKVKNRFKKPtaSGYRDLNLLVRlPKTGLITEVQLHLKAIADVKSGPE
----------------------------------------------------------------------------------------------------------------
================================================================================================================

A0A6F8WSI5_VIBAL 2	0.4	171.8	1.9e-46	663	Vibrio alginolyticus	Phosphoribosylglycinamide formyltransferase      
----------------------------------------------------------------------------------------------------------------	
Target-env-start	Target-env-end	Target-ali-start	Target-ali-end	Query-start	Query-end	E-value 	
----------------------------------------------------------------------------------------------------------------		
54	206	58	204	6	148	
QUERY  kaekgapktqvkkdfdelyskApaakaeldalaksiAkktggevakapvKsreRaleKieneydgdaskikDlaRativvddekilqvaaellergak.vkvknksadp..lGYrglnllvk.tktgliaEiQvntpemiyakesee
MATCH   ++ +a+  q+++dfd+lyskA++a+ el++++ks+A++++++ ++a+vKs++Ra+eKi+ e+dg++++i+DlaRativ++d+ +l+ ++e+ler+++ vkvkn++++p  +GYr+lnllv+ +kt+l+aE+Q+++++++++k+ +e
PP     566788999***************************************************************************************985799998776666********************************9876
TARGET IQSIDATPIQPYTDFDILYSKAHQAQFELETICKSTALLNDAQPYFAGVKSKQRAEEKIALELDGKVERITDLARATIVAEDVASLVSIYETLERETTiVKVKNRFKKPgpSGYRDLNLLVRlPKTNLVAEVQLHLKAIADVKSGPE
----------------------------------------------------------------------------------------------------------------
================================================================================================================

A0A090SP10_9VIBR 1	0.5	171.8	1.9e-46	990268	Vibrio maritimus	Uncharacterized protein      
----------------------------------------------------------------------------------------------------------------	
Target-env-start	Target-env-end	Target-ali-start	Target-ali-end	Query-start	Query-end	E-value 	
----------------------------------------------------------------------------------------------------------------		
54	229	62	203	11	148	
QUERY  apktqvkkdfdelyskApaakaeldalaksiAkktggevakapvKsreRaleKieneydgdaskikDlaRativvddekilqvaaellergak.vkvknksadp..lGYrglnllvk.tktgliaEiQvntpemiyakesee
MATCH   ++ q+++dfd+lyskA++a++el+al+k +A++t++++++a+vKs eRa+ Ki++e++g++++i+DlaR+tiv++d+++l+ a+e+l+r+a+ v+vkn++++p  +GYr+ln+lvk +ktg+iaE+Q+++++++++k+ +e
PP     56789**************************************************************************************9945999998888779*******************************9765
TARGET GAAFQPHNDFDILYSKAHQAQHELEALCKTTALLTDTDAYFAGVKSAERAKVKIDTELNGQVNQITDLARGTIVAKDVESLVGAYEALSREAQvVRVKNRFKNPaaSGYRDLNMLVKlPKTGIIAEVQLHLKDIADVKSGPE
----------------------------------------------------------------------------------------------------------------
================================================================================================================

A0A090SGT2_9VIBR 1	0.5	171.8	1.9e-46	990271	Vibrio variabilis	Uncharacterized protein      
----------------------------------------------------------------------------------------------------------------	
Target-env-start	Target-env-end	Target-ali-start	Target-ali-end	Query-start	Query-end	E-value 	
----------------------------------------------------------------------------------------------------------------		
54	229	62	203	11	148	
QUERY  apktqvkkdfdelyskApaakaeldalaksiAkktggevakapvKsreRaleKieneydgdaskikDlaRativvddekilqvaaellergak.vkvknksadp..lGYrglnllvk.tktgliaEiQvntpemiyakesee
MATCH   ++ q+++dfd+lyskA++a++el+al+k +A++t++++++a+vKs eRa+ Ki++e++g++++i+DlaR+tiv++d+++l+ a+e+l+r+a+ v+vkn++++p  +GYr+ln+lvk +ktg+iaE+Q+++++++++k+ +e
PP     56789**************************************************************************************9945999998888779*******************************9765
TARGET GAAFQPHNDFDILYSKAHQAQHELEALCKTTALLTDTDAYFAGVKSAERAKVKIDTELNGQVNQITDLARGTIVAKDVESLVGAYEALSREAQvVRVKNRFKNPaaSGYRDLNMLVKlPKTGIIAEVQLHLKDIADVKSGPE
----------------------------------------------------------------------------------------------------------------
================================================================================================================

Q7MK45_VIBVY 1	0.5	171.6	2.1e-46	196600	Vibrio vulnificus YJ016	RelA_SpoT domain-containing protein      
----------------------------------------------------------------------------------------------------------------	
Target-env-start	Target-env-end	Target-ali-start	Target-ali-end	Query-start	Query-end	E-value 	
----------------------------------------------------------------------------------------------------------------		
53	226	56	203	5	148	
QUERY  gkaekgapktqvkkdfdelyskApaakaeldalaksiAkktggevakapvKsreRaleKieneydgdaskikDlaRativvddekilqvaaellergak.vkvknksadp..lGYrglnllvk.tktgliaEiQvntpemiyakesee
MATCH  g ++++++  q+++dfd lyskA++a+ el++++ks+A++t+++ ++a+vKs++Ra++Ki+ e+++++++i+DlaRativ+dd+ +l+ a+e+ler+++ vkvkn++++p  +GYr+lnllv+ +kt+l+aE+Q+++++++++k+ +e
PP     5667788999***************************************************************************************986799999888887********************************9876
TARGET GIQSTDTQPLQPYTDFDVLYSKAHQAQFELETIVKSTALLTDTQPYFAGVKSQQRAKQKIALELNNQPERITDLARATIVADDVASLVSAYEALERETRiVKVKNRFKNPgeSGYRDLNLLVQlPKTNLVAEVQLHLKAIADVKSGPE
----------------------------------------------------------------------------------------------------------------
================================================================================================================

A0A099LSM8_9VIBR 2	1.0	171.6	2.2e-46	29495	Vibrio navarrensis	Phosphoribosylglycinamide formyltransferase      
----------------------------------------------------------------------------------------------------------------	
Target-env-start	Target-env-end	Target-ali-start	Target-ali-end	Query-start	Query-end	E-value 	
----------------------------------------------------------------------------------------------------------------		
53	203	57	202	6	147	
QUERY  kaekgapktqvkkdfdelyskApaakaeldalaksiAkktggevakapvKsreRaleKieneydgdaskikDlaRativvddekilqvaaellergak.vkvknksadp..lGYrglnllvk.tktgliaEiQvntpemiyakese
MATCH   ++++++ tq+++dfd+lyskA++a+ el+++++s+A++t++  ++a+vKs +Ra+eK++ e++gdas+i+DlaRativ++d+ +l+ ++e+l+r+++ vkvkn++++p  +GYr+lnllv+ +kt+l+aE+Q+++++++++k+ +
PP     56778899****************************************************************************************986799**99988779******************************9876
TARGET IQSTHTQPTQPYSDFDILYSKAHQAQLELETIVTSTALLTDTPPYFAGVKSAQRAKEKVALELNGDASRITDLARATIVANDVASLVSVYEALSRETRiVKVKNRFKTPaeSGYRDLNLLVRlPKTNLVAEVQLHLKAIADVKSGP
----------------------------------------------------------------------------------------------------------------
================================================================================================================

A0A3A6QK99_9VIBR 2	1.9	171.3	2.6e-46	2302434	Vibrio sinensis	Phosphoribosylglycinamide formyltransferase      
----------------------------------------------------------------------------------------------------------------	
Target-env-start	Target-env-end	Target-ali-start	Target-ali-end	Query-start	Query-end	E-value 	
----------------------------------------------------------------------------------------------------------------		
53	207	58	202	8	148	
QUERY  ekgapktqvkkdfdelyskApaakaeldalaksiAkktggevakapvKsreRaleKieneydgdaskikDlaRativvddekilqvaaellergak.vkvknksadp..lGYrglnllvk.tktgliaEiQvntpemiyakesee
MATCH  + + +  q+++dfd lyskA++a+ael++++ks+A++t++++++a+vKs +Ra+eKi+ e+++++++i+DlaRativ++d+ +l+ a+e+l+r+++ v+vkn++++p  +GYr+ln+lvk +kt+liaE+Q+++++++++k+ +e
PP     5667789***************************************************************************************9867999*99999889*******************************9876
TARGET SVDFNPVQPYSDFDVLYSKAHQAQAELETICKSTALLTSTDALFAGVKSSHRAKEKIALELNNQPERITDLARATIVANDVASLMEAYEVLSRETTiVRVKNRFKKPvaSGYRDLNILVKlPKTNLIAEVQLHLKAIADVKSGPE
----------------------------------------------------------------------------------------------------------------
================================================================================================================

A0A1T4KXQ1_VIBCI 2	1.0	171.3	2.7e-46	1123491	Vibrio cincinnatiensis DSM 19608	Uncharacterized protein      
----------------------------------------------------------------------------------------------------------------	
Target-env-start	Target-env-end	Target-ali-start	Target-ali-end	Query-start	Query-end	E-value 	
----------------------------------------------------------------------------------------------------------------		
54	206	59	204	7	148	
QUERY  aekgapktqvkkdfdelyskApaakaeldalaksiAkktggevakapvKsreRaleKieneydgdaskikDlaRativvddekilqvaaellergak.vkvknksadp..lGYrglnllvk.tktgliaEiQvntpemiyakesee
MATCH  ++++++  q+++dfd lyskA++a++el++l+ks+A++t++++++ +vKs++Ra+eK++ e+dg+a++i+DlaRat+++dd+ +l+ a+e+l r+a+ vkvkn++++p  +GYr+ln+lv+ +kt++iaE+Q+++++++ +k+ +e
PP     56677889***************************************************************************************9867999986554449*******************************9876
TARGET QTTHHTMIQPYSDFDVLYSKAHQAQHELETLCKSTAMLTSTQAHFSGVKSHQRAKEKVALELDGQAERITDLARATMIADDVPSLVEAYEALGREATiVKVKNRFKSPapSGYRDLNVLVElPKTKIIAEVQFHLKAIANVKSGPE
----------------------------------------------------------------------------------------------------------------
================================================================================================================

A0A3Q0L5M8_VIBVU 1	0.5	171.2	2.8e-46	216895	Vibrio vulnificus (strain CMCP6)	RelA_SpoT domain-containing protein      
----------------------------------------------------------------------------------------------------------------	
Target-env-start	Target-env-end	Target-ali-start	Target-ali-end	Query-start	Query-end	E-value 	
----------------------------------------------------------------------------------------------------------------		
53	226	56	203	5	148	
QUERY  gkaekgapktqvkkdfdelyskApaakaeldalaksiAkktggevakapvKsreRaleKieneydgdaskikDlaRativvddekilqvaaellergak.vkvknksadp..lGYrglnllvk.tktgliaEiQvntpemiyakesee
MATCH  g ++++++  q+++dfd lyskA++a+ el++++ks+A++t+++ ++a+vKs++Ra++Ki+ e+++++++i+DlaRativ+dd+ +l+ a+e+ler+++ vkvkn++++p  +GYr+lnllv+ +kt+l+aE+Q+++++++++k+ +e
PP     5667788999***************************************************************************************986799999888887********************************9876
TARGET GIQSTDTQPLQPYTDFDVLYSKAHQAQFELETIVKSTALLTDTQPYFAGVKSQQRAKQKIALELNNQPERITDLARATIVADDVASLVSAYEALERETRiVKVKNRFKSPgeSGYRDLNLLVQlPKTNLVAEVQLHLKAIADVKSGPE
----------------------------------------------------------------------------------------------------------------
================================================================================================================

A0A1V8MX23_VIBVL 1	0.5	171.2	2.8e-46	672	Vibrio vulnificus	Phosphoribosylglycinamide formyltransferase      
----------------------------------------------------------------------------------------------------------------	
Target-env-start	Target-env-end	Target-ali-start	Target-ali-end	Query-start	Query-end	E-value 	
----------------------------------------------------------------------------------------------------------------		
53	226	56	203	5	148	
QUERY  gkaekgapktqvkkdfdelyskApaakaeldalaksiAkktggevakapvKsreRaleKieneydgdaskikDlaRativvddekilqvaaellergak.vkvknksadp..lGYrglnllvk.tktgliaEiQvntpemiyakesee
MATCH  g ++++++  q+++dfd lyskA++a+ el++++ks+A++t+++ ++a+vKs++Ra++Ki+ e+++++++i+DlaRativ+dd+ +l+ a+e+ler+++ vkvkn++++p  +GYr+lnllv+ +kt+l+aE+Q+++++++++k+ +e
PP     5667788999***************************************************************************************986799999888887********************************9876
TARGET GIQSTDTQPLQPYTDFDVLYSKAHQAQFELETIVKSTALLTDTQPYFAGVKSQQRAKQKIALELNNQPERITDLARATIVADDVASLVSAYEALERETRiVKVKNRFKSPgeSGYRDLNLLVQlPKTNLVAEVQLHLKAIADVKSGPE
----------------------------------------------------------------------------------------------------------------
================================================================================================================

A0A090T6A5_9VIBR 1	0.3	171.1	3.0e-46	990268	Vibrio maritimus	Uncharacterized protein      
----------------------------------------------------------------------------------------------------------------	
Target-env-start	Target-env-end	Target-ali-start	Target-ali-end	Query-start	Query-end	E-value 	
----------------------------------------------------------------------------------------------------------------		
54	227	62	203	11	148	
QUERY  apktqvkkdfdelyskApaakaeldalaksiAkktggevakapvKsreRaleKieneydgdaskikDlaRativvddekilqvaaellergak.vkvknksadp..lGYrglnllvk.tktgliaEiQvntpemiyakesee
MATCH   ++ q+++dfd+lyskA++a++el+al+k +A++t++++++a+vKs eRa+ Ki++e++g++++i+DlaR+tiv++d+++l+ a+e+l+r+a+ v+vkn++++p  +GYr+ln+lvk +ktg+iaE+Q+++++++++k+ +e
PP     56789**************************************************************************************9945999998888779*******************************9765
TARGET GAAFQPHNDFDILYSKAHQAQHELEALCKTTALLTDTDAYFAGVKSSERAKVKIDTELNGQVNQITDLARGTIVAKDVESLVGAYEALSREAQvVRVKNRFKSPaaSGYRDLNILVKlPKTGIIAEVQLHLKDIADVKSGPE
----------------------------------------------------------------------------------------------------------------
================================================================================================================

A0A657YJD0_VIBVL 1	0.3	170.8	3.7e-46	672	Vibrio vulnificus	Phosphoribosylglycinamide formyltransferase      
----------------------------------------------------------------------------------------------------------------	
Target-env-start	Target-env-end	Target-ali-start	Target-ali-end	Query-start	Query-end	E-value 	
----------------------------------------------------------------------------------------------------------------		
53	226	56	203	5	148	
QUERY  gkaekgapktqvkkdfdelyskApaakaeldalaksiAkktggevakapvKsreRaleKieneydgdaskikDlaRativvddekilqvaaellergak.vkvknksadp..lGYrglnllvk.tktgliaEiQvntpemiyakesee
MATCH  g ++++++  q+++dfd lyskA++a+ el++++ks+A++t+++ ++a+vKs++Ra++Ki+ e++ ++++i+DlaRativ+dd+ +l+ a+e+ler+++ vkvkn++++p  +GYr+lnllv+ +kt+l+aE+Q+++++++++k+ +e
PP     5667788999***************************************************************************************986799999888887********************************9876
TARGET GIQSTDTRPLQPYTDFDVLYSKAHQAQFELETIVKSTALLTDTQPYFAGVKSQQRAKQKIALELNHQPERITDLARATIVADDVASLVSAYEALERETRiVKVKNRFKSPgeSGYRDLNLLVQlPKTNLVAEVQLHLKAIADVKSGPE
----------------------------------------------------------------------------------------------------------------
================================================================================================================

A0A4Q7I416_VIBVL 1	0.4	170.6	4.3e-46	672	Vibrio vulnificus	Phosphoribosylglycinamide formyltransferase      
----------------------------------------------------------------------------------------------------------------	
Target-env-start	Target-env-end	Target-ali-start	Target-ali-end	Query-start	Query-end	E-value 	
----------------------------------------------------------------------------------------------------------------		
53	222	56	203	5	148	
QUERY  gkaekgapktqvkkdfdelyskApaakaeldalaksiAkktggevakapvKsreRaleKieneydgdaskikDlaRativvddekilqvaaellergak.vkvknksadp..lGYrglnllvk.tktgliaEiQvntpemiyakesee
MATCH  g ++++++  q+++dfd lyskA++a+ el++++ks+A++t+++ ++a+vKs++Ra++Ki+ e++ ++++i+DlaRativ+dd+ +l+ a+e+ler+++ vkvkn++++p  +GYr+lnllv+ +kt+l+aE+Q+++++++++k+ +e
PP     5667788999***************************************************************************************986799999888887********************************9876
TARGET GIQSTDTRPLQPYTDFDVLYSKAHQAQFELETIVKSTALLTDTQPYFAGVKSQQRAKQKIALELNHQPERITDLARATIVADDVASLVSAYEALERETRiVKVKNRFKSPgeSGYRDLNLLVQlPKTNLVAEVQLHLKAIADVKSGPE
----------------------------------------------------------------------------------------------------------------
================================================================================================================

A0A4Q7I7N5_VIBVL 1	0.4	170.5	4.6e-46	672	Vibrio vulnificus	Phosphoribosylglycinamide formyltransferase      
----------------------------------------------------------------------------------------------------------------	
Target-env-start	Target-env-end	Target-ali-start	Target-ali-end	Query-start	Query-end	E-value 	
----------------------------------------------------------------------------------------------------------------		
53	222	56	203	5	148	
QUERY  gkaekgapktqvkkdfdelyskApaakaeldalaksiAkktggevakapvKsreRaleKieneydgdaskikDlaRativvddekilqvaaellergak.vkvknksadp..lGYrglnllvk.tktgliaEiQvntpemiyakesee
MATCH  g ++++++  q+++dfd lyskA++a+ el++++ks+A++t+++ ++a+vKs++Ra++Ki+ e++ ++++i+DlaRativ+dd+ +l+ a+e+ler+++ vkvkn++++p  +GYr+lnllv+ +kt+l+aE+Q+++++++++k+ +e
PP     5667788999***************************************************************************************986799999888887********************************9876
TARGET GIQSTDTQPLQPYTDFDVLYSKAHQAQFELETIVKSTALLTDTQPYFAGVKSQQRAKQKIALELNHQPERITDLARATIVADDVASLVSAYEALERETRiVKVKNRFKSPgeSGYRDLNLLVQlPKTNLVAEVQLHLKAIADVKSGPE
----------------------------------------------------------------------------------------------------------------
================================================================================================================

A0A7Y3QUK1_9VIBR 1	0.1	170.3	5.5e-46	2591016	Vibrio sp. 3-2(1)	Phosphoribosylglycinamide formyltransferase      
----------------------------------------------------------------------------------------------------------------	
Target-env-start	Target-env-end	Target-ali-start	Target-ali-end	Query-start	Query-end	E-value 	
----------------------------------------------------------------------------------------------------------------		
52	225	55	202	5	148	
QUERY  gkaekgapktqvkkdfdelyskApaakaeldalaksiAkktggevakapvKsreRaleKieneydgdaskikDlaRativvddekilqvaaellergak.vkvknksadp..lGYrglnllvk.tktgliaEiQvntpemiyakesee
MATCH  g ++++++  q+++df++lyskA++a+ el++l++s+A++t++e+++ +vKsr+Ral+Kie+e++g+a++i+DlaR+t+v++d+ +l+ a+e+l+r+a  vkvkn++++p  +GYr+lnllv+ +kt++iaE+Q+++++++++k+ +e
PP     5567788899***************************************************************************************9857999998888779*******************************9876
TARGET GIQSTNNQPLQPYNDFEILYSKAHQAQRELETLCRSTALLTSTEAHFSGVKSRDRALNKIEHELGGRADRITDLARTTLVANDVPSLVEAYEVLSREASiVKVKNRFKSPaaSGYRDLNLLVQlPKTNIIAEVQLHLKAIADVKNGPE
----------------------------------------------------------------------------------------------------------------
================================================================================================================

A0A233HEI4_9VIBR 1	0.1	170.3	5.5e-46	1938669	Vibrio sp. V15_P4S5T153	Phosphoribosylglycinamide formyltransferase      
----------------------------------------------------------------------------------------------------------------	
Target-env-start	Target-env-end	Target-ali-start	Target-ali-end	Query-start	Query-end	E-value 	
----------------------------------------------------------------------------------------------------------------		
52	225	55	202	5	148	
QUERY  gkaekgapktqvkkdfdelyskApaakaeldalaksiAkktggevakapvKsreRaleKieneydgdaskikDlaRativvddekilqvaaellergak.vkvknksadp..lGYrglnllvk.tktgliaEiQvntpemiyakesee
MATCH  g ++++++  q+++df++lyskA++a+ el++l++s+A++t++e+++ +vKsr+Ral+Kie+e++g+a++i+DlaR+t+v++d+ +l+ a+e+l+r+a  vkvkn++++p  +GYr+lnllv+ +kt++iaE+Q+++++++++k+ +e
PP     5567788899***************************************************************************************9857999998888779*******************************9876
TARGET GIQSTNNQPLQPYNDFEILYSKAHQAQRELETLCRSTALLTSTEAHFSGVKSRDRALNKIEHELGGRADRITDLARTTLVANDVPSLVEAYEVLSREASiVKVKNRFKSPaaSGYRDLNLLVQlPKTNIIAEVQLHLKAIADVKNGPE
----------------------------------------------------------------------------------------------------------------
================================================================================================================

A0A7U5M2Q0_VIBAN 1	0.1	170.3	5.5e-46	55601	Vibrio anguillarum	Phosphoribosylglycinamide formyltransferase      
----------------------------------------------------------------------------------------------------------------	
Target-env-start	Target-env-end	Target-ali-start	Target-ali-end	Query-start	Query-end	E-value 	
----------------------------------------------------------------------------------------------------------------		
52	225	55	202	5	148	
QUERY  gkaekgapktqvkkdfdelyskApaakaeldalaksiAkktggevakapvKsreRaleKieneydgdaskikDlaRativvddekilqvaaellergak.vkvknksadp..lGYrglnllvk.tktgliaEiQvntpemiyakesee
MATCH  g ++++++  q+++df++lyskA++a+ el++l++s+A++t++e+++ +vKsr+Ral+Kie+e++g+a++i+DlaR+t+v++d+ +l+ a+e+l+r+a  vkvkn++++p  +GYr+lnllv+ +kt++iaE+Q+++++++++k+ +e
PP     5567788899***************************************************************************************9857999998888779*******************************9876
TARGET GIQSTNNQPLQPYNDFEILYSKAHQAQRELETLCRSTALLTSTEAHFSGVKSRDRALNKIEHELGGRADRITDLARTTLVANDVPSLVEAYEVLSREASiVKVKNRFKSPaaSGYRDLNLLVQlPKTNIIAEVQLHLKAIADVKNGPE
----------------------------------------------------------------------------------------------------------------
================================================================================================================

A0A289GAW8_VIBAN 1	0.1	170.3	5.5e-46	55601	Vibrio anguillarum	Phosphoribosylglycinamide formyltransferase      
----------------------------------------------------------------------------------------------------------------	
Target-env-start	Target-env-end	Target-ali-start	Target-ali-end	Query-start	Query-end	E-value 	
----------------------------------------------------------------------------------------------------------------		
52	225	55	202	5	148	
QUERY  gkaekgapktqvkkdfdelyskApaakaeldalaksiAkktggevakapvKsreRaleKieneydgdaskikDlaRativvddekilqvaaellergak.vkvknksadp..lGYrglnllvk.tktgliaEiQvntpemiyakesee
MATCH  g ++++++  q+++df++lyskA++a+ el++l++s+A++t++e+++ +vKsr+Ral+Kie+e++g+a++i+DlaR+t+v++d+ +l+ a+e+l+r+a  vkvkn++++p  +GYr+lnllv+ +kt++iaE+Q+++++++++k+ +e
PP     5567788899***************************************************************************************9857999998888779*******************************9876
TARGET GIQSTNNQPLQPYNDFEILYSKAHQAQRELETLCRSTALLTSTEAHFSGVKSRDRALNKIEHELGGRADRITDLARTTLVANDVPSLVEAYEVLSREASiVKVKNRFKSPaaSGYRDLNLLVQlPKTNIIAEVQLHLKAIADVKNGPE
----------------------------------------------------------------------------------------------------------------
================================================================================================================

A0A290PZU6_VIBAN 1	0.1	170.3	5.6e-46	55601	Vibrio anguillarum	Phosphoribosylglycinamide formyltransferase      
----------------------------------------------------------------------------------------------------------------	
Target-env-start	Target-env-end	Target-ali-start	Target-ali-end	Query-start	Query-end	E-value 	
----------------------------------------------------------------------------------------------------------------		
52	223	55	202	5	148	
QUERY  gkaekgapktqvkkdfdelyskApaakaeldalaksiAkktggevakapvKsreRaleKieneydgdaskikDlaRativvddekilqvaaellergak.vkvknksadp..lGYrglnllvk.tktgliaEiQvntpemiyakesee
MATCH  g ++++++  q+++df++lyskA++a+ el++l++s+A++t++e+++ +vKsr+Ral+Kie+e++g+a++i+DlaR+t+v++d+ +l+ a+e+l+r+a  vkvkn++++p  +GYr+lnllv+ +kt++iaE+Q+++++++++k+ +e
PP     5567788899***************************************************************************************9857999998888779*******************************9876
TARGET GIQSTNNQPLQPYNDFEILYSKAHQAQRELETLCRSTALLTSTEAHFSGVKSRDRALNKIEHELGGRADRITDLARTTLVANDVPSLVEAYEVLSREASiVKVKNRFKSPaaSGYRDLNLLVQlPKTNIIAEVQLHLKAIADVKNGPE
----------------------------------------------------------------------------------------------------------------
================================================================================================================

A0A7U5EGL6_VIBAN 1	0.1	170.1	6.0e-46	55601	Vibrio anguillarum	Phosphoribosylglycinamide formyltransferase      
----------------------------------------------------------------------------------------------------------------	
Target-env-start	Target-env-end	Target-ali-start	Target-ali-end	Query-start	Query-end	E-value 	
----------------------------------------------------------------------------------------------------------------		
52	223	55	202	5	148	
QUERY  gkaekgapktqvkkdfdelyskApaakaeldalaksiAkktggevakapvKsreRaleKieneydgdaskikDlaRativvddekilqvaaellergak.vkvknksadp..lGYrglnllvk.tktgliaEiQvntpemiyakesee
MATCH  g ++++++  q+++df++lyskA++a+ el++l++s+A++t++e+++ +vKsr+Ral Kie+e++g+a++i+DlaR+t+v++d+ +l+ a+e+l+r+a  vkvkn++++p  +GYr+lnllv+ +kt++iaE+Q+++++++++k+ +e
PP     5567788899***************************************************************************************9857999998888779*******************************9876
TARGET GIQSTNNQPLQPYNDFEILYSKAHQAQRELETLCRSTALLTSTEAHFSGVKSRDRALSKIEHELGGQADRITDLARTTLVANDVPSLVEAYEVLSREASiVKVKNRFKSPaaSGYRDLNLLVQlPKTNVIAEVQLHLKAIADVKNGPE
----------------------------------------------------------------------------------------------------------------
================================================================================================================

A0A378MYE3_VIBAN 1	0.1	169.9	6.9e-46	55601	Vibrio anguillarum	Phosphoribosylglycinamide formyltransferase      
----------------------------------------------------------------------------------------------------------------	
Target-env-start	Target-env-end	Target-ali-start	Target-ali-end	Query-start	Query-end	E-value 	
----------------------------------------------------------------------------------------------------------------		
52	225	55	202	5	148	
QUERY  gkaekgapktqvkkdfdelyskApaakaeldalaksiAkktggevakapvKsreRaleKieneydgdaskikDlaRativvddekilqvaaellergak.vkvknksadp..lGYrglnllvk.tktgliaEiQvntpemiyakesee
MATCH  g ++++++  q+++df++lyskA++a+ el++l++s+A++t++e+++ +vKsr+Ral Kie+e++g+a++i+DlaR+t+v++d+ +l+ a+e+l+r+a  vkvkn++++p  +GYr+lnllv+ +kt++iaE+Q+++++++++k+ +e
PP     5567788899***************************************************************************************9857999998888779*******************************9876
TARGET GIQSTNNQPLQPYNDFEILYSKAHQAQRELETLCRSTALLTSTEAHFSGVKSRDRALSKIEHELGGRADRITDLARTTLVANDVPSLVEAYEVLSREASiVKVKNRFKSPaaSGYRDLNLLVQlPKTNIIAEVQLHLKAIADVKNGPE
----------------------------------------------------------------------------------------------------------------
================================================================================================================

A0A2N7GAY4_9VIBR 1	1.0	169.9	7.1e-46	1880851	Vibrio sp. 10N.261.55.A7	Phosphoribosylglycinamide formyltransferase      
----------------------------------------------------------------------------------------------------------------	
Target-env-start	Target-env-end	Target-ali-start	Target-ali-end	Query-start	Query-end	E-value 	
----------------------------------------------------------------------------------------------------------------		
53	224	59	202	9	148	
QUERY  kgapktqvkkdfdelyskApaakaeldalaksiAkktggevakapvKsreRaleKieneydgdaskikDlaRativvddekilqvaaellergak.vkvknksadp..lGYrglnllvk.tktgliaEiQvntpemiyakesee
MATCH  ++++  q+++dfd+lysk ++a+ el+++++s+A++t++++++a++Ks +Ra+eKi++e++g++++i+D+aRativ+dd+++l+ ++e+l+r+++ vkvkn++++p  +GYr+lnllvk +kt++iaE+Q+++++++++k+ +e
PP     66788899*************************************************************************************9857999998888779*******************************9876
TARGET TDVTPLQQHSDFDTLYSKSHQAQYELEDICNSTALLTQTNAYFAGIKSSQRAQEKIKHELNGKVERITDIARATIVADDVESLMEVYEALDRETDiVKVKNRFKNPaaSGYRDLNLLVKiPKTNIIAEVQLHLKAIADVKNGPE
----------------------------------------------------------------------------------------------------------------
================================================================================================================

A0A6B2BVN2_9VIBR 1	0.1	169.9	7.1e-46	1938676	Vibrio sp. V24_P1S3T111	Phosphoribosylglycinamide formyltransferase      
----------------------------------------------------------------------------------------------------------------	
Target-env-start	Target-env-end	Target-ali-start	Target-ali-end	Query-start	Query-end	E-value 	
----------------------------------------------------------------------------------------------------------------		
52	225	55	202	5	148	
QUERY  gkaekgapktqvkkdfdelyskApaakaeldalaksiAkktggevakapvKsreRaleKieneydgdaskikDlaRativvddekilqvaaellergak.vkvknksadp..lGYrglnllvk.tktgliaEiQvntpemiyakesee
MATCH  g ++++++  q+++df++lyskA++a+ el++l++s+A++t++e+++ +vKsreRal+Kie+e++g+a++i+DlaR+t+v++d+ +l+ a+e+l+r+a  vkvkn++++p  +GYr+lnllv+ +kt++iaE+Q+++++++++k+ +e
PP     5567788899***************************************************************************************9857999998888779*******************************9876
TARGET GIQSTNNQPLQPYNDFEILYSKAHQAQRELETLCRSTALLTSTEAHFSGVKSRERALNKIEHELGGRADRITDLARTTLVANDVPSLVEAYEVLSREASiVKVKNRFKSPaaSGYRDLNLLVQlPKTNVIAEVQLHLKAIADVKNGPE
----------------------------------------------------------------------------------------------------------------
================================================================================================================

A0A1B9R392_9VIBR 1	1.1	169.9	7.2e-46	723171	Vibrio genomosp. F10	Phosphoribosylglycinamide formyltransferase      
----------------------------------------------------------------------------------------------------------------	
Target-env-start	Target-env-end	Target-ali-start	Target-ali-end	Query-start	Query-end	E-value 	
----------------------------------------------------------------------------------------------------------------		
53	225	58	203	8	149	
QUERY  ekgapktqvkkdfdelyskApaakaeldalaksiAkktggevakapvKsreRaleKieneydgdaskikDlaRativvddekilqvaaellergak.vkvknk..sadplGYrglnllvk.tktgliaEiQvntpemiyakeseel
MATCH  +++++  q+++dfd+lysk ++a+ el+++++s+A++t++++++a++Ks +Ra+eKi++e++g++++i+D+aRati+++d ++l+ ++e+l+r+++ vk+kn+  s++p+GYr+lnllvk +kt++iaE+Qv++++++++k+ +e 
PP     5678889**************************************************************************************99756888872255669*******************************97653
TARGET STNVTPIQPYSDFDTLYSKSHQAQFELEDICNSTALLTQTHAYFAGIKSSHRAQEKIKHELGGKVERITDVARATIIANDIESLMEVYEALDRETEiVKIKNRfkSPAPSGYRDLNLLVKlPKTNIIAEVQVHLKAIADVKNGPEH
----------------------------------------------------------------------------------------------------------------
================================================================================================================

A0A191W4F5_VIBAN 1	0.1	169.5	9.7e-46	55601	Vibrio anguillarum	Phosphoribosylglycinamide formyltransferase      
----------------------------------------------------------------------------------------------------------------	
Target-env-start	Target-env-end	Target-ali-start	Target-ali-end	Query-start	Query-end	E-value 	
----------------------------------------------------------------------------------------------------------------		
52	225	55	202	5	148	
QUERY  gkaekgapktqvkkdfdelyskApaakaeldalaksiAkktggevakapvKsreRaleKieneydgdaskikDlaRativvddekilqvaaellergak.vkvknksadp..lGYrglnllvk.tktgliaEiQvntpemiyakesee
MATCH  g ++++++  q+++df++lyskA++a+ el++l++s+A++t++e+++ +vKsr+Ral+Kie+e++g+a++i+DlaR+t+v++d+ +l+ a+e+l+r+a  vkvkn++++p  +GYr+lnllv+ +kt++iaE+Q+++++++++k+ +e
PP     5567788899***************************************************************************************9857999998888779*******************************9876
TARGET GIQSTNNQPLQPYNDFEILYSKAHQAQRELETLCRSTALLTSTEAHFSGVKSRDRALNKIEHELGGRADRITDLARTTLVANDVPSLVEAYEVLSREASiVKVKNRFKSPaaSGYRDLNLLVQlPKTNVIAEVQLHLKAIADVKNGPE
----------------------------------------------------------------------------------------------------------------
================================================================================================================

A0A7U4CRE3_VIBAN 1	0.1	169.5	9.7e-46	882944	Vibrio anguillarum M3	Phosphoribosylglycinamide formyltransferase      
----------------------------------------------------------------------------------------------------------------	
Target-env-start	Target-env-end	Target-ali-start	Target-ali-end	Query-start	Query-end	E-value 	
----------------------------------------------------------------------------------------------------------------		
52	225	55	202	5	148	
QUERY  gkaekgapktqvkkdfdelyskApaakaeldalaksiAkktggevakapvKsreRaleKieneydgdaskikDlaRativvddekilqvaaellergak.vkvknksadp..lGYrglnllvk.tktgliaEiQvntpemiyakesee
MATCH  g ++++++  q+++df++lyskA++a+ el++l++s+A++t++e+++ +vKsr+Ral+Kie+e++g+a++i+DlaR+t+v++d+ +l+ a+e+l+r+a  vkvkn++++p  +GYr+lnllv+ +kt++iaE+Q+++++++++k+ +e
PP     5567788899***************************************************************************************9857999998888779*******************************9876
TARGET GIQSTNNQPLQPYNDFEILYSKAHQAQRELETLCRSTALLTSTEAHFSGVKSRDRALNKIEHELGGRADRITDLARTTLVANDVPSLVEAYEVLSREASiVKVKNRFKSPaaSGYRDLNLLVQlPKTNVIAEVQLHLKAIADVKNGPE
----------------------------------------------------------------------------------------------------------------
================================================================================================================

F7YQE8_VIBA7 1	0.1	169.5	9.7e-46	882102	Vibrio anguillarum (strain ATCC 68554 / 775)	Uncharacterized protein      
----------------------------------------------------------------------------------------------------------------	
Target-env-start	Target-env-end	Target-ali-start	Target-ali-end	Query-start	Query-end	E-value 	
----------------------------------------------------------------------------------------------------------------		
52	225	55	202	5	148	
QUERY  gkaekgapktqvkkdfdelyskApaakaeldalaksiAkktggevakapvKsreRaleKieneydgdaskikDlaRativvddekilqvaaellergak.vkvknksadp..lGYrglnllvk.tktgliaEiQvntpemiyakesee
MATCH  g ++++++  q+++df++lyskA++a+ el++l++s+A++t++e+++ +vKsr+Ral+Kie+e++g+a++i+DlaR+t+v++d+ +l+ a+e+l+r+a  vkvkn++++p  +GYr+lnllv+ +kt++iaE+Q+++++++++k+ +e
PP     5567788899***************************************************************************************9857999998888779*******************************9876
TARGET GIQSTNNQPLQPYNDFEILYSKAHQAQRELETLCRSTALLTSTEAHFSGVKSRDRALNKIEHELGGRADRITDLARTTLVANDVPSLVEAYEVLSREASiVKVKNRFKSPaaSGYRDLNLLVQlPKTNVIAEVQLHLKAIADVKNGPE
----------------------------------------------------------------------------------------------------------------
================================================================================================================

A0A1E5BHG4_9VIBR 1	1.1	169.4	1.0e-45	1187848	Vibrio genomosp. F10 str. ZF-129	Phosphoribosylglycinamide formyltransferase      
----------------------------------------------------------------------------------------------------------------	
Target-env-start	Target-env-end	Target-ali-start	Target-ali-end	Query-start	Query-end	E-value 	
----------------------------------------------------------------------------------------------------------------		
53	225	58	203	8	149	
QUERY  ekgapktqvkkdfdelyskApaakaeldalaksiAkktggevakapvKsreRaleKieneydgdaskikDlaRativvddekilqvaaellergak.vkvknksadp..lGYrglnllvk.tktgliaEiQvntpemiyakeseel
MATCH  +++++  q+++dfd+lysk ++a+ el+++++s+A++t++++++a++Ks +Ra+eKi++e++g++++i+D+aRati+++d ++l+ ++e+l+r+++ vk+kn++++p  +GYr+lnllvk +kt++iaE+Qv++++++++k+ +e 
PP     5678889**************************************************************************************99856888887666559*******************************97653
TARGET STNVTPIQPYSDFDTLYSKSHQAQFELEDICNSTALLTQTHAYFAGIKSSHRAQEKIKHELGGKVDRITDVARATIIANDIESLMEVYEALDRETEiVKIKNRFKTPapSGYRDLNLLVKlPKTNIIAEVQVHLKAIADVKNGPEH
----------------------------------------------------------------------------------------------------------------
================================================================================================================

A0A853R2M8_9VIBR 1	0.1	169.1	1.2e-45	617133	Vibrio ordalii FS-238	Phosphoribosylglycinamide formyltransferase      
----------------------------------------------------------------------------------------------------------------	
Target-env-start	Target-env-end	Target-ali-start	Target-ali-end	Query-start	Query-end	E-value 	
----------------------------------------------------------------------------------------------------------------		
52	225	55	202	5	148	
QUERY  gkaekgapktqvkkdfdelyskApaakaeldalaksiAkktggevakapvKsreRaleKieneydgdaskikDlaRativvddekilqvaaellergak.vkvknksadp..lGYrglnllvk.tktgliaEiQvntpemiyakesee
MATCH  g ++++++  q+++df++lyskA++a+ el++l++s+A++t++e+++ +vKsr+Ral Kie+e++g+a++i+DlaR+t+v++d+ +l+ a+e+l+r+a  vkvkn++++p  +GYr+lnllv+ +kt++iaE+Q+++++++++k+ +e
PP     5567788899***************************************************************************************9857999998888779*******************************9876
TARGET GIQSTNNQPLQPYNDFEILYSKAHQAQRELETLCRSTALLTSTEAHFSGVKSRDRALSKIEHELGGRADRITDLARTTLVANDVPSLVEAYEVLSREASiVKVKNRFKSPaaSGYRDLNLLVQlPKTNVIAEVQLHLKAIADVKNGPE
----------------------------------------------------------------------------------------------------------------
================================================================================================================

A0A1E5FHX7_VIBAN 1	0.1	169.1	1.2e-45	55601	Vibrio anguillarum	Phosphoribosylglycinamide formyltransferase      
----------------------------------------------------------------------------------------------------------------	
Target-env-start	Target-env-end	Target-ali-start	Target-ali-end	Query-start	Query-end	E-value 	
----------------------------------------------------------------------------------------------------------------		
52	225	55	202	5	148	
QUERY  gkaekgapktqvkkdfdelyskApaakaeldalaksiAkktggevakapvKsreRaleKieneydgdaskikDlaRativvddekilqvaaellergak.vkvknksadp..lGYrglnllvk.tktgliaEiQvntpemiyakesee
MATCH  g ++++++  q+++df++lyskA++a+ el++l++s+A++t++e+++ +vKsr+Ral Kie+e++g+a++i+DlaR+t+v++d+ +l+ a+e+l+r+a  vkvkn++++p  +GYr+lnllv+ +kt++iaE+Q+++++++++k+ +e
PP     5567788899***************************************************************************************9857999998888779*******************************9876
TARGET GIQSTNNQPLQPYNDFEILYSKAHQAQRELETLCRSTALLTSTEAHFSGVKSRDRALSKIEHELGGRADRITDLARTTLVANDVPSLVEAYEVLSREASiVKVKNRFKSPaaSGYRDLNLLVQlPKTNVIAEVQLHLKAIADVKNGPE
----------------------------------------------------------------------------------------------------------------
================================================================================================================

A0A2J8GTY9_VIBDI 2	2.5	169.1	1.2e-45	685	Vibrio diazotrophicus	Phosphoribosylglycinamide formyltransferase      
----------------------------------------------------------------------------------------------------------------	
Target-env-start	Target-env-end	Target-ali-start	Target-ali-end	Query-start	Query-end	E-value 	
----------------------------------------------------------------------------------------------------------------		
53	205	58	202	8	148	
QUERY  ekgapktqvkkdfdelyskApaakaeldalaksiAkktggevakapvKsreRaleKieneydgdaskikDlaRativvddekilqvaaellergak.vkvknksadp..lGYrglnllvk.tktgliaEiQvntpemiyakesee
MATCH  +++++  q+++dfd+lysk + a+ael++l+ks+A++t++e+++a+vKs +Ra+eK+++e+dg+a +i+DlaRativ++d+++l+ a+e l+++a+ vkvkn++++p  +GYr+ln+l++ +ktg+iaE+Q+++++++ +k+ +e
PP     55677889*************************************************************************************99857999986554449*******************************8765
TARGET TSKEAIYQPYNDFDILYSKSHYAQAELETLCKSTALLTSTEAYFAGVKSAHRAKEKVMTELDGNAARITDLARATIVANDVSSLMDAYESLSKEATiVKVKNRFKSPapSGYRDLNILIElPKTGIIAEVQFHLKAIANVKNGAE
----------------------------------------------------------------------------------------------------------------
================================================================================================================

A0A6G7CHD3_9VIBR 2	2.5	168.8	1.6e-45	2711221	Vibrio ziniensis	RelA/SpoT domain-containing protein      
----------------------------------------------------------------------------------------------------------------	
Target-env-start	Target-env-end	Target-ali-start	Target-ali-end	Query-start	Query-end	E-value 	
----------------------------------------------------------------------------------------------------------------		
53	203	60	201	10	147	
QUERY  gapktqvkkdfdelyskApaakaeldalaksiAkktggevakapvKsreRaleKieneydgdaskikDlaRativvddekilqvaaellergak.vkvknksadp..lGYrglnllvk.tktgliaEiQvntpemiyakese
MATCH  + +  q+++dfd lysk + a+ael++l+ks+A++t++e+++a+vKs +Ra+eK+++e+dgd+ +i+DlaRativ++d ++l+ a+e+l+++++ vkvkn++++p  +GYr+ln+lv+ +ktg+iaE+Q+++++++++k+ +
PP     566789**************************************************************************************9857999987766559******************************9875
TARGET EDTVFQPYDDFDVLYSKSHYAQAELETLCKSTALLTSTEAYFAGVKSAHRAKEKVNTELDGDTARITDLARATIVANDISSLMDAYETLSKEVTiVKVKNRFKTPapSGYRDLNILVElPKTGIIAEVQFHLQAIADVKNGA
----------------------------------------------------------------------------------------------------------------
================================================================================================================

A0A427TZP5_9VIBR 2	0.9	168.7	1.7e-45	62763	Vibrio pectenicida	Phosphoribosylglycinamide formyltransferase      
----------------------------------------------------------------------------------------------------------------	
Target-env-start	Target-env-end	Target-ali-start	Target-ali-end	Query-start	Query-end	E-value 	
----------------------------------------------------------------------------------------------------------------		
54	213	59	202	9	148	
QUERY  kgapktqvkkdfdelyskApaakaeldalaksiAkktggevakapvKsreRaleKieneydgdaskikDlaRativvddekilqvaaellergak.vkvknksadp..lGYrglnllvk.tktgliaEiQvntpemiyakesee
MATCH  ++++  q+++dfd lyskA++a+ael+ ++ks A++t++++ + ++Ks +Ra eKi +e++g++++i+DlaRativ++d ++l+ ++e+l+r+++ vkvkn++++p  +GYr+lnllv+ +kt+l+aE+Q+++++++++k+ +e
PP     5667889**************************************************************************************9878****99888779*******************************9876
TARGET MSTTPIQPYTDFDVLYSKAHQAQAELEMICKSAAMLTSTNASFSGIKSAQRASEKIIHELNGQTERITDLARATIVANDIESLMSVYEVLNRETTlVKVKNRFKKPaaSGYRDLNLLVQlPKTNLVAEVQLHLKAIADVKNGPE
----------------------------------------------------------------------------------------------------------------
================================================================================================================

A0A1G7YJ00_9VIBR 1	0.2	168.2	2.3e-45	861298	Vibrio xiamenensis	PpGpp synthetase catalytic domain-containing protein (RelA/SpoT-type nucleotidyltranferase)      
----------------------------------------------------------------------------------------------------------------	
Target-env-start	Target-env-end	Target-ali-start	Target-ali-end	Query-start	Query-end	E-value 	
----------------------------------------------------------------------------------------------------------------		
55	226	61	203	10	148	
QUERY  gapktqvkkdfdelyskApaakaeldalaksiAkktggevakapvKsreRaleKieneydgdaskikDlaRativvddekilqvaaellergak.vkvknksadp..lGYrglnllvk.tktgliaEiQvntpemiyakesee
MATCH  +++  q++ dfd lyskA++a+ael++l+k+ A++t+++ ++a+vKs++R +eK+++e+dg+a++i+DlaRat+v+dd+ +l+ a+e+l+r+++ vkvkn++++p  +GYr+ln+lv+ +kt+liaE+Q+++++++++k+ +e
PP     667889**************************************************************************************9867****99888779*******************************9775
TARGET EVSPLQPYADFDVLYSKAHQAQAELETLCKGAALLTNTTPHFAGVKSYDRSVEKVQHELDGRAERITDLARATLVADDVASLMEAYEVLNRETTiVKVKNRFKKPaaSGYRDLNVLVQlPKTQLIAEVQLHLKAIADVKSGPE
----------------------------------------------------------------------------------------------------------------
================================================================================================================

A0A0A5I4D0_9VIBR 1	0.6	168.1	2.6e-45	29498	Vibrio tubiashii	Phosphoribosylglycinamide formyltransferase      
----------------------------------------------------------------------------------------------------------------	
Target-env-start	Target-env-end	Target-ali-start	Target-ali-end	Query-start	Query-end	E-value 	
----------------------------------------------------------------------------------------------------------------		
51	220	55	201	6	148	
QUERY  kaekgapktqvkkdfdelyskApaakaeldalaksiAkktggevakapvKsreRaleKieneydgdaskikDlaRativvddekilqvaaellergak.vkvknksadp..lGYrglnllvk.tktgliaEiQvntpemiyakesee
MATCH   ++++++  q+++dfd+lyskA++a+ael++l++s+A++t+++ ++ ++Ks +Ra+eKi++e++g++++i+DlaRativ++d +  + a e+l+r+++ v vkn++++p  +GYr+ln+lv+ +kt+liaE+Q+++++++++k+ +e
PP     566788899***************************************************************************************9856999998888779*******************************9876
TARGET IQSMSSAPVQPYTDFDILYSKAHQAQAELETLCRSTALLTSTDSYFSGLKSSQRAKEKIAHELNGQPERITDLARATIVANDIQGIVSAFEVLNRETTiVSVKNRFKKPaaSGYRDLNVLVQlPKTKLIAEVQIHLKAIADVKSGPE
----------------------------------------------------------------------------------------------------------------
================================================================================================================

A0A329E745_VIBDI 2	3.0	168.0	2.7e-45	685	Vibrio diazotrophicus	Uncharacterized protein      
----------------------------------------------------------------------------------------------------------------	
Target-env-start	Target-env-end	Target-ali-start	Target-ali-end	Query-start	Query-end	E-value 	
----------------------------------------------------------------------------------------------------------------		
53	202	58	200	8	146	
QUERY  ekgapktqvkkdfdelyskApaakaeldalaksiAkktggevakapvKsreRaleKieneydgdaskikDlaRativvddekilqvaaellergak.vkvknksadp..lGYrglnllvk.tktgliaEiQvntpemiyakes
MATCH  +++++  q+++dfd+lysk + a+ael++l+ks+A++t++e+++a+vKs +Ra+eK+ +e+dg+a +i+DlaRativ++d+++l+ a+e l+++a+ vkvkn++++p  +GYr+ln+l++ +ktg+iaE+Q+++++++++k+ 
PP     55677889*************************************************************************************99857999986554449******************************986
TARGET TSKEAIYQPYNDFDILYSKSHYAQAELETLCKSTALLTSTEAYFAGVKSAHRAKEKVVTELDGNAARITDLARATIVANDVSSLMDAYESLSKEATiVKVKNRFKSPapSGYRDLNILIElPKTGIIAEVQFHLKAIADVKNG
----------------------------------------------------------------------------------------------------------------
================================================================================================================

A0A2J8HTZ1_VIBDI 2	2.6	167.7	3.4e-45	685	Vibrio diazotrophicus	Phosphoribosylglycinamide formyltransferase      
----------------------------------------------------------------------------------------------------------------	
Target-env-start	Target-env-end	Target-ali-start	Target-ali-end	Query-start	Query-end	E-value 	
----------------------------------------------------------------------------------------------------------------		
53	202	58	200	8	146	
QUERY  ekgapktqvkkdfdelyskApaakaeldalaksiAkktggevakapvKsreRaleKieneydgdaskikDlaRativvddekilqvaaellergak.vkvknksadp..lGYrglnllvk.tktgliaEiQvntpemiyakes
MATCH  +++++  q+++dfd+lysk + a+ael++l+ks+A++t++e+++a+vKs +Ra+eK+ +e+dg+a +i+DlaRativ++d+++l+ a+e l+++a+ vkvkn++++p  +GYr+ln+l++ +ktg+iaE+Q+++++++++k+ 
PP     55677889*************************************************************************************99857999986554449******************************986
TARGET TSKEAIYQPYNDFDILYSKSHYAQAELETLCKSTALLTSTEAYFAGVKSAHRAKEKVVTELDGNAARITDLARATIVANDVSSLMDAYESLSKEATiVKVKNRFKSPapSGYRDLNILIElPKTGIIAEVQFHLKAIADVKNG
----------------------------------------------------------------------------------------------------------------
================================================================================================================

A0A7Y3QIQ8_9VIBR 2	0.6	167.5	4.0e-45	2591464	Vibrio sp. A11	Phosphoribosylglycinamide formyltransferase      
----------------------------------------------------------------------------------------------------------------	
Target-env-start	Target-env-end	Target-ali-start	Target-ali-end	Query-start	Query-end	E-value 	
----------------------------------------------------------------------------------------------------------------		
54	207	58	205	7	150	
QUERY  aekgapktqvkkdfdelyskApaakaeldalaksiAkktggevakapvKsreRaleKieneydgdaskikDlaRativvddekilqvaaellergak.vkvknksadp..lGYrglnllvk.tktgliaEiQvntpemiyakeseela
MATCH  ++++++  q++++fdely+kA++a+ el+al++++A++t++++++ ++Ksr+RaleKi+ e++g++++i+DlaRati++dd+ +l+ a+e+l r+a+ vkvkn++++p  +GYr+lnllv+ +k+++iaE+Q+++++++++k+ +e a
PP     556677889***************************************************************************************967****99999879*******************************998875
TARGET QSTHHSVIQPYSNFDELYQKASDAQLELEALCTGTAMLTSAQALFSGTKSRSRALEKIALELNGQPERITDLARATIIADDVPSLVEAYEVLGREARiVKVKNRFKTPaaSGYRDLNLLVElPKSKIIAEVQLHLKAIAEVKSGPEHA
----------------------------------------------------------------------------------------------------------------
================================================================================================================

A0A7X4XBT6_9VIBR 2	0.3	167.3	4.5e-45	1938691	Vibrio sp. V40_P2S30T141	Phosphoribosylglycinamide formyltransferase      
----------------------------------------------------------------------------------------------------------------	
Target-env-start	Target-env-end	Target-ali-start	Target-ali-end	Query-start	Query-end	E-value 	
----------------------------------------------------------------------------------------------------------------		
54	208	62	205	11	150	
QUERY  apktqvkkdfdelyskApaakaeldalaksiAkktggevakapvKsreRaleKieneydgdaskikDlaRativvddekilqvaaellergak.vkvknksadp..lGYrglnllvk.tktgliaEiQvntpemiyakeseela
MATCH  ++  q++++fdely+kA++a+ el+al++++A++t++++++ ++Ksr+RaleKi+ e++g++++i+DlaRati++dd+ +l+ a+e+l r+a+ vkvkn++++p  +GYr+lnllv+ +k+++iaE+Q+++++++++k+ +e a
PP     56789***************************************************************************************967****99999879*******************************998876
TARGET HSVIQPYSNFDELYQKASDAQPELEALCTGTAMLTSAQALFSGTKSRSRALEKIALELNGQPERITDLARATIIADDVPSLVEAYEVLGREARiVKVKNRFKTPaaSGYRDLNLLVElPKSKIIAEVQLHLKAIAEVKSGPEHA
----------------------------------------------------------------------------------------------------------------
================================================================================================================

A0A7X4WWA1_9VIBR 2	0.3	167.3	4.5e-45	1938686	Vibrio sp. V34_P3A8T189	Phosphoribosylglycinamide formyltransferase      
----------------------------------------------------------------------------------------------------------------	
Target-env-start	Target-env-end	Target-ali-start	Target-ali-end	Query-start	Query-end	E-value 	
----------------------------------------------------------------------------------------------------------------		
54	208	62	205	11	150	
QUERY  apktqvkkdfdelyskApaakaeldalaksiAkktggevakapvKsreRaleKieneydgdaskikDlaRativvddekilqvaaellergak.vkvknksadp..lGYrglnllvk.tktgliaEiQvntpemiyakeseela
MATCH  ++  q++++fdely+kA++a+ el+al++++A++t++++++ ++Ksr+RaleKi+ e++g++++i+DlaRati++dd+ +l+ a+e+l r+a+ vkvkn++++p  +GYr+lnllv+ +k+++iaE+Q+++++++++k+ +e a
PP     56789***************************************************************************************967****99999879*******************************998876
TARGET HSVIQPYSNFDELYQKASDAQPELEALCTGTAMLTSAQALFSGTKSRSRALEKIALELNGQPERITDLARATIIADDVPSLVEAYEVLGREARiVKVKNRFKTPaaSGYRDLNLLVElPKSKIIAEVQLHLKAIAEVKSGPEHA
----------------------------------------------------------------------------------------------------------------
================================================================================================================

A0A6G3L5N6_9VIBR 2	0.3	167.3	4.5e-45	1938683	Vibrio sp. V31_P5A7T61	Phosphoribosylglycinamide formyltransferase      
----------------------------------------------------------------------------------------------------------------	
Target-env-start	Target-env-end	Target-ali-start	Target-ali-end	Query-start	Query-end	E-value 	
----------------------------------------------------------------------------------------------------------------		
54	208	62	205	11	150	
QUERY  apktqvkkdfdelyskApaakaeldalaksiAkktggevakapvKsreRaleKieneydgdaskikDlaRativvddekilqvaaellergak.vkvknksadp..lGYrglnllvk.tktgliaEiQvntpemiyakeseela
MATCH  ++  q++++fdely+kA++a+ el+al++++A++t++++++ ++Ksr+RaleKi+ e++g++++i+DlaRati++dd+ +l+ a+e+l r+a+ vkvkn++++p  +GYr+lnllv+ +k+++iaE+Q+++++++++k+ +e a
PP     56789***************************************************************************************967****99999879*******************************998876
TARGET HSVIQPYSNFDELYQKASDAQPELEALCTGTAMLTSAQALFSGTKSRSRALEKIALELNGQPERITDLARATIIADDVPSLVEAYEVLGREARiVKVKNRFKTPaaSGYRDLNLLVElPKSKIIAEVQLHLKAIAEVKSGPEHA
----------------------------------------------------------------------------------------------------------------
================================================================================================================

A0A6L9FW36_9VIBR 2	0.3	167.3	4.5e-45	1938684	Vibrio sp. V32_P6A28T40	Phosphoribosylglycinamide formyltransferase      
----------------------------------------------------------------------------------------------------------------	
Target-env-start	Target-env-end	Target-ali-start	Target-ali-end	Query-start	Query-end	E-value 	
----------------------------------------------------------------------------------------------------------------		
54	208	62	205	11	150	
QUERY  apktqvkkdfdelyskApaakaeldalaksiAkktggevakapvKsreRaleKieneydgdaskikDlaRativvddekilqvaaellergak.vkvknksadp..lGYrglnllvk.tktgliaEiQvntpemiyakeseela
MATCH  ++  q++++fdely+kA++a+ el+al++++A++t++++++ ++Ksr+RaleKi+ e++g++++i+DlaRati++dd+ +l+ a+e+l r+a+ vkvkn++++p  +GYr+lnllv+ +k+++iaE+Q+++++++++k+ +e a
PP     56789***************************************************************************************967****99999879*******************************998876
TARGET HSVIQPYSNFDELYQKASDAQPELEALCTGTAMLTSAQALFSGTKSRSRALEKIALELNGQPERITDLARATIIADDVPSLVEAYEVLGREARiVKVKNRFKTPaaSGYRDLNLLVElPKSKIIAEVQLHLKAIAEVKSGPEHA
----------------------------------------------------------------------------------------------------------------
================================================================================================================

A0A7Y3ILJ5_9VIBR 2	2.6	167.2	4.8e-45	664643	Vibrio plantisponsor	Phosphoribosylglycinamide formyltransferase      
----------------------------------------------------------------------------------------------------------------	
Target-env-start	Target-env-end	Target-ali-start	Target-ali-end	Query-start	Query-end	E-value 	
----------------------------------------------------------------------------------------------------------------		
53	203	58	201	8	147	
QUERY  ekgapktqvkkdfdelyskApaakaeldalaksiAkktggevakapvKsreRaleKieneydgdaskikDlaRativvddekilqvaaellergak.vkvknksadp..lGYrglnllvk.tktgliaEiQvntpemiyakese
MATCH  +++++  q+++dfd+lysk + a+ael++l+ks+A++t++e+++a+vKs +Ra+eK+ +e+dg+a +i+DlaRativ++d+++l+ a+e l+++a+ vkvkn++++p  +GYr+ln+l++ +ktg+iaE+Q+++++++++k+ +
PP     55667789*************************************************************************************99857999986554449******************************9875
TARGET TSKEAVYQPYNDFDILYSKSHYAQAELETLCKSTALLTSTEAYFAGVKSAHRAKEKVITELDGNAARITDLARATIVANDVSSLMDAYESLSKEATiVKVKNRFKSPapSGYRDLNILIElPKTGIIAEVQFHLKAIADVKNGA
----------------------------------------------------------------------------------------------------------------
================================================================================================================

A0A1J5LEX4_9VIBR 1	0.8	167.2	4.9e-45	1860091	Vibrio sp. MedPE-SWchi	Phosphoribosylglycinamide formyltransferase      
----------------------------------------------------------------------------------------------------------------	
Target-env-start	Target-env-end	Target-ali-start	Target-ali-end	Query-start	Query-end	E-value 	
----------------------------------------------------------------------------------------------------------------		
53	226	59	202	9	148	
QUERY  kgapktqvkkdfdelyskApaakaeldalaksiAkktggevakapvKsreRaleKieneydgdaskikDlaRativvddekilqvaaellergak.vkvknksadp..lGYrglnllvk.tktgliaEiQvntpemiyakesee
MATCH  ++++  q+++dfd+lysk ++ + el+++++s+A++t++++++a++Ks +Ra+eKi++e++g++++i+D+aRativ+dd+++l+ ++e+l+r+++ vkvkn++++p  +GYr+lnllvk +kt++iaE+Q+++++++++k+ +e
PP     66788899*************************************************************************************9857999998888779*******************************9876
TARGET TDVTPLQQHSDFDTLYSKSHQGQYELEDICNSTALLTQTNAYFAGIKSSQRAQEKIKHELNGKVERITDIARATIVADDVESLMEVYEALDRETDiVKVKNRFKNPaaSGYRDLNLLVKlPKTNIIAEVQLHLKAIADVKNGPE
----------------------------------------------------------------------------------------------------------------
================================================================================================================

C9P560_VIBME 2	0.3	167.1	5.3e-45	675813	Vibrio metschnikovii CIP 69.14	Uncharacterized protein
[truncated: 3,569,521 more chars]
