# Supplementary material for: Bacteria export alarmone synthetases that produce (p)ppApp and (p)ppGpp
Source: mBio. 2025 Nov 12;16(12):e02227-25. doi: 10.1128/mbio.02227-25 (PMC12691689; doi:10.1128/mbio.02227-25)
Supplement: File S3a — List of all non-redundant gene containing Apk1/Tas1 homologous sequences used for phylogenetic analysis. [file mbio.02227-25-s0003.txt]

>Cluster 0
0	210aa, >TAS1_PSEAB... *
1	210aa, >V6A7K6_PSEAI... at 100.00%
2	210aa, >A0A232D9K2_PSEAI... at 100.00%
3	210aa, >A0A3S4WWR4_PSEAI... at 100.00%
4	210aa, >A0A8B4ZCW3_PSEAI... at 100.00%
5	210aa, >A0A6B1YH29_PSEAI... at 99.52%
>Cluster 1
0	209aa, >A0A246F9Y3_9PSED... *
>Cluster 2
0	207aa, >A0A7W8DN28_9BACT... *
>Cluster 3
0	203aa, >W5YVF0_9ALTE... *
1	203aa, >A0A1Q8GB50_9ALTE... at 100.00%
2	203aa, >A0A837WP58_9ALTE... at 100.00%
3	203aa, >A0A7G2RSU6_9ALTE... at 100.00%
>Cluster 4
0	203aa, >A0A5C7PRA2_9DELT... *
>Cluster 5
0	202aa, >A0A423FRI8_9PSED... *
>Cluster 6
0	201aa, >A0A378Z9U9_9BURK... *
>Cluster 7
0	201aa, >A0A5B9W4S6_9BACT... *
>Cluster 8
0	200aa, >A0A5P9EUU3_9GAMM... *
>Cluster 9
0	200aa, >A0A7X1W0E3_9PSED... *
1	200aa, >A0A6L5H7P5_9PSED... at 100.00%
>Cluster 10
0	200aa, >A0A510J1Z9_9GAMM... *
>Cluster 11
0	200aa, >A0A7L9GKQ7_9PSED... *
1	200aa, >A0A1X1ADK6_PSEPU... at 97.50%
2	200aa, >A0A5F0W1F6_PSEPU... at 97.00%
>Cluster 12
0	200aa, >A0A328EHN5_9BACT... *
>Cluster 13
0	197aa, >A0A7Y7QXY9_9SPHN... at 98.48%
1	199aa, >A0A147J332_9SPHN... *
>Cluster 14
0	198aa, >A0A0D6SLQ5_9PSED... *
1	198aa, >A0A6S5RVA9_9PSED... at 100.00%
>Cluster 15
0	198aa, >A0A1I3VM54_9BURK... *
>Cluster 16
0	198aa, >A0A853HJ13_9PROT... *
>Cluster 17
0	198aa, >A0A4Y1KPH5_9PSED... *
1	187aa, >A0A147GAL9_9PSED... at 96.26%
>Cluster 18
0	197aa, >A0A7Z3AK45_9PSED... *
>Cluster 19
0	197aa, >A0A2T5YZD5_9PSED... *
1	197aa, >A0A7C1WPU1_9PSED... at 100.00%
>Cluster 20
0	197aa, >A0A7X3FYG3_9BURK... *
>Cluster 21
0	196aa, >A0A3C0A0P0_9BACT... *
>Cluster 22
0	196aa, >A0A1I6M290_9SPHN... *
>Cluster 23
0	196aa, >A0A266N460_9PSED... *
>Cluster 24
0	195aa, >A0A543LY53_9SPHN... *
1	195aa, >A0A495F6D4_SPHEL... at 96.41%
>Cluster 25
0	194aa, >A0A377Q754_9NEIS... *
>Cluster 26
0	194aa, >A0A4R8HVP1_9HYPH... *
1	194aa, >A0A177PAW7_9HYPH... at 99.48%
>Cluster 27
0	194aa, >U7QVV4_PHOTE... *
>Cluster 28
0	194aa, >D1VXL3_9BACT... *
>Cluster 29
0	194aa, >A0A1G7ALR8_9FLAO... *
>Cluster 30
0	193aa, >A0A373G481_9BACE... *
1	192aa, >A5ZE37_9BACE... at 96.35%
2	192aa, >A0A7T9U0I1_9BACE... at 96.35%
3	193aa, >A0A6I0HV00_PHOVU... at 95.85%
>Cluster 31
0	193aa, >A0A015X9S3_BACFG... *
>Cluster 32
0	193aa, >A0A1X7HSC2_9PROT... *
1	193aa, >A0A6N1AEF7_9PROT... at 99.48%
2	193aa, >A0A5A9EVJ9_9PROT... at 99.48%
>Cluster 33
0	193aa, >A0A413TQ45_9BACT... *
1	192aa, >A0A3R6BXK8_9BACT... at 100.00%
2	182aa, >A0A6I1SF21_9BACT... at 100.00%
3	60aa, >A0A3R6HU62_9BACT... at 100.00%
>Cluster 34
0	192aa, >A0A3L8C885_9GAMM... *
>Cluster 35
0	192aa, >A0A523Q226_9BURK... *
>Cluster 36
0	191aa, >A0A0X8JAP0_9FLAO... *
>Cluster 37
0	190aa, >A0A3E0TQ18_9GAMM... *
>Cluster 38
0	188aa, >A0A2N8HXA3_9BACT... *
1	188aa, >A0A2N8IUB9_9BACT... at 100.00%
>Cluster 39
0	186aa, >A0A386YIY0_PSEFL... *
1	186aa, >A0A2T4G8W0_9PSED... at 100.00%
2	186aa, >A0A8B0J1A5_PSEFL... at 100.00%
>Cluster 40
0	182aa, >A0A841RJB3_9BACI... *
>Cluster 41
0	176aa, >A0A2T5EPU6_VIBSP... at 97.16%
1	176aa, >A0A4U1Z4W0_9VIBR... at 97.16%
2	176aa, >A0A2N7F1A8_VIBSP... at 97.16%
3	176aa, >A0A3L7DR27_9VIBR... at 97.16%
4	176aa, >A0A2N7M8Q3_VIBSP... at 97.16%
5	176aa, >A0A2N7LZC8_VIBSP... at 97.16%
6	176aa, >A0A2N7CHH3_VIBSP... at 97.16%
7	178aa, >A0A558GVX0_9VIBR... *
8	176aa, >A0A1E5AYI1_VIBSP... at 100.00%
9	176aa, >A0A2N7JX67_VIBSP... at 100.00%
10	175aa, >A0A558HRK6_9VIBR... at 99.43%
11	176aa, >A0A853RDF0_VIBSP... at 97.16%
>Cluster 42
0	177aa, >A0A4R2G240_9VIBR... *
1	176aa, >A0A4R3P4F3_9VIBR... at 99.43%
2	176aa, >A0A4R2F4B6_9VIBR... at 96.59%
3	176aa, >A0A2N7BKR1_9VIBR... at 98.30%
4	176aa, >A0A855IM40_9VIBR... at 99.43%
5	176aa, >A0A8B3GYE5_9VIBR... at 98.30%
6	176aa, >A0A2N7ID32_9VIBR... at 99.43%
7	176aa, >A0A2N7GW70_9VIBR... at 99.43%
8	176aa, >A0A2G1ASC8_VIBSP... at 99.43%
9	176aa, >A0A1A6IXJ5_9VIBR... at 99.43%
10	176aa, >A0A7Y4CPF5_9VIBR... at 97.16%
11	176aa, >A0A2S7UKN8_VIBSP... at 97.16%
12	176aa, >A0A0T7ELJ2_9VIBR... at 97.73%
13	176aa, >A0A0T7E472_9VIBR... at 97.73%
14	176aa, >A0A5M9P0G6_9VIBR... at 97.16%
15	176aa, >A0A7Y7N0B2_9VIBR... at 97.16%
16	176aa, >A5L441_VIBBS... at 97.16%
17	175aa, >A0A2N7KIJ9_9VIBR... at 97.14%
18	176aa, >A0A7Y4DS94_9VIBR... at 97.16%
19	176aa, >A0A2N7I6D1_9VIBR... at 96.59%
>Cluster 43
0	176aa, >A0A1G1XZR8_9BACT... *
>Cluster 44
0	175aa, >A0A7Y4FRZ4_9VIBR... *
1	175aa, >A0A2S7UIB8_VIBSP... at 100.00%
2	175aa, >A0A7Y3YN82_9VIBR... at 99.43%
3	103aa, >A0A5M9P1C2_9VIBR... at 97.09%
>Cluster 45
0	175aa, >A0A2G1AS95_VIBSP... *
1	175aa, >A0A4U2AGY7_9VIBR... at 100.00%
2	175aa, >A0A855ITP7_9VIBR... at 100.00%
3	175aa, >A0A2N7IJ38_9VIBR... at 100.00%
4	175aa, >A0A1A6J3F1_9VIBR... at 100.00%
>Cluster 46
0	174aa, >A0A7Y4EG94_9VIBR... *
>Cluster 47
0	171aa, >A0A097QLU4_9VIBR... *
1	171aa, >A0A649YMT9_9VIBR... at 100.00%
2	171aa, >A0A086WN74_9VIBR... at 100.00%
3	171aa, >A0A6B8N4A9_9VIBR... at 100.00%
4	171aa, >A0A7Y3ZPM9_9VIBR... at 100.00%
>Cluster 48
0	170aa, >A0A1I1MY71_9GAMM... *
>Cluster 49
0	169aa, >A0A7Y3ZM47_9VIBR... *
1	167aa, >A0A6B8NBU2_9VIBR... at 98.20%
2	167aa, >A0A649YVE5_9VIBR... at 98.20%
3	167aa, >A0A2A2MZ95_9VIBR... at 97.60%
4	167aa, >A0A086WQ33_9VIBR... at 97.01%
5	167aa, >A0A837G4P9_9VIBR... at 95.21%
6	167aa, >A0A7Y3YYQ8_9VIBR... at 95.21%
7	167aa, >A0A7Y4BJ63_9VIBR... at 99.40%
>Cluster 50
0	82aa, >A0A7Y4CCJ7_9VIBR... at 100.00%
1	169aa, >A0A178JFM3_9VIBR... *
2	169aa, >A0A7U3PPU6_9VIBR... at 100.00%
3	169aa, >A0A7Y4DIW7_9VIBR... at 100.00%
>Cluster 51
0	90aa, >A0A7Y4EH72_9VIBR... at 95.56%
1	169aa, >A0A4Y8WG03_9VIBR... *
2	169aa, >C9QLQ0_VIBOR... at 98.22%
>Cluster 52
0	169aa, >A0A177RL43_RALSL... *
>Cluster 53
0	169aa, >A0A421DSR3_9GAMM... *
>Cluster 54
0	169aa, >A0A4R6M965_9GAMM... *
1	169aa, >F2K2K8_MARM1... at 98.22%
>Cluster 55
0	167aa, >A0A0F4QYZ7_9GAMM... *
>Cluster 56
0	167aa, >A3YHR4_9GAMM... *
>Cluster 57
0	166aa, >F6G7M1_RALS8... *
1	166aa, >A0A5H2Q1P5_RALSL... at 100.00%
>Cluster 58
0	166aa, >A0A8A7T7K2_9BACI... *
1	164aa, >A0A1G9PGF2_9BACI... at 96.95%
>Cluster 59
0	165aa, >A0A7Y4AM30_9VIBR... *
>Cluster 60
0	165aa, >A0A6N7QU93_9BACI... *
>Cluster 61
0	165aa, >A0A317KWB3_9BACI... *
>Cluster 62
0	164aa, >C2E599_LACJH... at 96.95%
1	165aa, >A0A0R2D2W1_9LACO... *
2	165aa, >A0A256LFT4_9LACO... at 100.00%
3	164aa, >D0R577_LACJF... at 97.56%
4	164aa, >A0A7D9N7G9_LACJH... at 97.56%
5	164aa, >Q74KC8_LACJO... at 97.56%
6	164aa, >A0A137PKB9_LACJH... at 97.56%
7	164aa, >F4AGA9_LACJH... at 97.56%
8	165aa, >A0A133PFJ9_LACGS... at 98.79%
9	165aa, >A0A249NHT9_LACGS... at 98.79%
10	165aa, >A0A6P1EVP2_9LACO... at 98.79%
11	165aa, >A0A805ZZZ9_LACGA... at 98.79%
12	165aa, >D1YH91_LACGS... at 98.79%
13	165aa, >A0A2Z6QE09_9LACO... at 98.79%
14	165aa, >A0A087QEE7_LACGS... at 98.79%
15	163aa, >A0A3Q9VDG1_LACJH... at 96.93%
>Cluster 63
0	165aa, >A0A139NKK3_9STRE... *
>Cluster 64
0	165aa, >A0A1I0J060_9BACI... *
>Cluster 65
0	165aa, >A0A1H8QAD9_9BACI... *
>Cluster 66
0	165aa, >A0A1H9SQF8_9BACI... *
>Cluster 67
0	164aa, >A0A7U7PR83_RALSL... *
1	164aa, >A0A850FLW7_RALSL... at 100.00%
2	162aa, >A0A399W5Q7_RALSL... at 95.06%
>Cluster 68
0	164aa, >A0A380KAQ1_9STRE... *
>Cluster 69
0	164aa, >A0A0R1VP95_9LACO... *
1	163aa, >A0A0R1NTX9_9LACO... at 96.32%
2	163aa, >A0A1Y4QCP4_9LACO... at 96.32%
3	163aa, >A0A854ZEB3_9LACO... at 96.32%
4	163aa, >C2ELY7_9LACO... at 97.55%
5	163aa, >A0A7T8GFA0_9LACO... at 97.55%
6	163aa, >A0A0R1HEQ4_LACAM... at 99.39%
7	163aa, >E4SMS2_LACAR... at 99.39%
8	163aa, >A0A0R2KU81_LACAM... at 99.39%
9	163aa, >F2LYD9_LACAL... at 99.39%
10	163aa, >A0A7X7H2A8_9LACO... at 99.39%
11	163aa, >R5YT27_9LACO... at 99.39%
12	163aa, >F0TDM7_LACAM... at 99.39%
13	163aa, >A0A0R2M9D5_LACHE... at 97.55%
14	163aa, >A0A0P0EJ30_9LACO... at 97.55%
>Cluster 70
0	164aa, >A0A428FQR8_STROR... *
1	164aa, >F9LXX8_STRMT... at 98.78%
2	164aa, >F9P0Q4_STRMT... at 98.78%
3	164aa, >A0A3R9KBD6_STROR... at 99.39%
4	164aa, >A0A139MCB3_STROR... at 97.56%
5	164aa, >A0A428DEY4_STRMT... at 98.78%
6	164aa, >A0A3R9K5F2_STROR... at 98.78%
7	164aa, >A0A3R9NGI5_STROR... at 98.78%
8	164aa, >A0A428EB87_STRMT... at 97.56%
9	164aa, >A0A1H0PYA2_9STRE... at 97.56%
10	164aa, >A0A3R9LGS4_STROR... at 97.56%
11	164aa, >A0A7T2ZVJ9_STROR... at 100.00%
12	164aa, >A0A3R9KID1_STRMT... at 100.00%
13	164aa, >A0A1X1IUA6_STROR... at 100.00%
14	164aa, >A0A7T2ZMN1_STROR... at 98.78%
15	164aa, >A0A1X1IQY5_STROR... at 98.78%
16	164aa, >D2ER73_9STRE... at 98.78%
17	164aa, >A0A7X9MD20_9STRE... at 98.78%
18	164aa, >E0Q0Z0_9STRE... at 95.12%
19	164aa, >A0A4V0BT83_9STRE... at 98.17%
20	164aa, >A0A139PNV2_STROR... at 96.34%
21	164aa, >A0A1X1IS33_STROR... at 96.34%
22	164aa, >A0A3R9JG27_STRMT... at 96.34%
>Cluster 71
0	164aa, >A0A4J1R912_STREE... *
1	164aa, >A0A0E2P5Y0_9STRE... at 96.95%
2	164aa, >E1LS18_STRMT... at 98.78%
3	164aa, >A0A3A4MQR4_9STRE... at 98.78%
4	164aa, >A0A139QAZ2_STRMT... at 97.56%
5	164aa, >A5LMI1_STREE... at 99.39%
6	164aa, >A0A064BYN2_STREE... at 98.78%
7	164aa, >C1CE83_STRZJ... at 98.78%
8	164aa, >B1IBN6_STRPI... at 98.78%
9	164aa, >S7X6L0_STRMT... at 95.12%
10	164aa, >I0SAP9_STRMT... at 95.12%
11	164aa, >A0A120MHJ2_STRMT... at 95.12%
12	164aa, >A0A501VN12_9STRE... at 95.12%
13	164aa, >B2IQ10_STRPS... at 99.39%
14	164aa, >D6ZSM5_STRP0... at 99.39%
15	164aa, >A0A828TLJ8_STREE... at 99.39%
16	164aa, >A5MAM1_STREE... at 99.39%
17	164aa, >A0A0B7LAT9_STREE... at 99.39%
18	164aa, >Q8DPU2_STRR6... at 99.39%
19	164aa, >J1DH24_STREE... at 99.39%
20	164aa, >A0A0H2UPY1_STRPN... at 99.39%
21	164aa, >A0A0H2ZN46_STRP2... at 99.39%
22	164aa, >M5K5Z3_STREE... at 99.39%
23	164aa, >A0A829BMT4_STREE... at 99.39%
24	164aa, >C1C793_STRP7... at 99.39%
25	164aa, >A0A4J1T7Q3_STREE... at 99.39%
26	164aa, >A0A806DI11_STRZA... at 98.78%
27	164aa, >A0A0B7KR65_STREE... at 98.78%
28	164aa, >A0A0T8MAE4_STREE... at 99.39%
29	164aa, >A0A4J1U793_STREE... at 98.78%
30	164aa, >A0A6L5H1S4_STRMT... at 95.12%
31	164aa, >A0A6H3S628_9STRE... at 95.12%
32	164aa, >A0A0U0KHJ4_STREE... at 96.95%
33	164aa, >A0A0T7K9C5_STREE... at 97.56%
34	164aa, >G0I9F0_STRES... at 96.95%
35	164aa, >A0A0U0D2D7_9STRE... at 96.95%
36	164aa, >V8IKI4_9STRE... at 96.95%
37	164aa, >A0A0T8BUQ2_STREE... at 97.56%
38	164aa, >A0A428CWN2_STRMT... at 95.12%
39	164aa, >A0A1X1K3B0_STRMT... at 95.12%
>Cluster 72
0	164aa, >A0A556UCW8_9LACO... *
>Cluster 73
0	164aa, >A0A2Z6T9Q4_9LACO... *
>Cluster 74
0	164aa, >A0A809KDF0_LACAI... *
1	164aa, >Q5FL99_LACAC... at 99.39%
>Cluster 75
0	162aa, >A0A428C4D2_STROR... at 100.00%
1	163aa, >A0A837ZRT3_STROR... at 96.32%
2	164aa, >A0A656YZ42_STROR... *
3	164aa, >A0A111NHS0_STREE... at 95.12%
4	164aa, >A0A139RND1_STROR... at 99.39%
5	164aa, >A0A139QTS9_STROR... at 95.12%
6	164aa, >E0PRJ4_STRMT... at 95.12%
7	164aa, >A0A1E1GAR1_9STRE... at 95.12%
8	164aa, >A0A081Q0J0_STRMT... at 95.12%
9	164aa, >A0A428DPQ0_STRMT... at 98.78%
10	164aa, >A0A1X0WVT3_STROR... at 98.17%
11	164aa, >A0A1X1GVZ6_STROR... at 99.39%
12	164aa, >A0A5B7Y6W9_9STRE... at 99.39%
13	164aa, >I0Q459_STROR... at 99.39%
14	164aa, >A0A7H9FLH5_STROR... at 99.39%
15	164aa, >A0A139R203_STROR... at 99.39%
16	164aa, >A0A6I1TXQ0_STRMT... at 95.12%
17	164aa, >I2J492_9STRE... at 95.12%
>Cluster 76
0	164aa, >A0A656YEB4_9LACO... *
1	164aa, >A0A1G5VFT9_9LACO... at 100.00%
2	164aa, >A0A0R1P8A6_9LACO... at 100.00%
>Cluster 77
0	164aa, >I7KMB1_9LACO... *
>Cluster 78
0	164aa, >A0A7X1RLN5_STRMT... *
>Cluster 79
0	163aa, >A0A1Y6CU36_9GAMM... *
>Cluster 80
0	163aa, >A0A2A4Z729_9PROT... *
>Cluster 81
0	163aa, >D8P5P2_RALSL... *
1	161aa, >A0A177RHU8_RALSL... at 98.14%
2	160aa, >F6G9W0_RALS8... at 96.88%
3	160aa, >A0A5H2Q2I0_RALSL... at 96.88%
>Cluster 82
0	163aa, >A0A847B6G6_9FIRM... *
>Cluster 83
0	163aa, >C8PBS2_9LACO... *
1	163aa, >E1NUS2_9LACO... at 100.00%
2	163aa, >A0A6G7BAG4_9LACO... at 99.39%
3	163aa, >E1NPZ7_9LACO... at 99.39%
>Cluster 84
0	163aa, >A0A0A5GNF8_9BACI... *
>Cluster 85
0	163aa, >E9FH47_9STRE... *
>Cluster 86
0	163aa, >N4W7E9_9BACI... *
>Cluster 87
0	162aa, >A0A220UR01_9GAMM... *
1	162aa, >A0A252F0F9_SHEPU... at 100.00%
2	162aa, >Q0HYL9_SHESR... at 98.77%
3	151aa, >A0A1E3UZF0_9GAMM... at 98.68%
4	143aa, >A0KT77_SHESA... at 98.60%
>Cluster 88
0	162aa, >A0A4P8R2P6_9GAMM... *
>Cluster 89
0	162aa, >A0A0E2U9X5_9STRE... *
1	162aa, >F1YZP2_9STRE... at 100.00%
2	110aa, >A0A0A6S6J5_STRUB... at 96.36%
>Cluster 90
0	162aa, >A0A822VNN4_STRSU... *
1	162aa, >A0A826H075_STRE9... at 99.38%
2	162aa, >A0A0K2E5V7_STRSU... at 99.38%
3	162aa, >A0A075SH20_STRSU... at 99.38%
4	162aa, >G7SGY7_STRSU... at 99.38%
5	162aa, >A0A540UZS7_STRSU... at 98.77%
6	162aa, >A0A2K1SY80_STRSU... at 98.77%
7	162aa, >D5AHS9_STRGZ... at 98.77%
8	162aa, >A4VV87_STRSY... at 98.77%
9	162aa, >A0A0H3N3W7_STRS4... at 98.77%
10	162aa, >A0A0Z8TLS7_STRSU... at 98.77%
>Cluster 91
0	162aa, >A0A838CRT6_9BACI... *
>Cluster 92
0	162aa, >A0A4Q1ZKB2_9STRE... *
1	162aa, >A0A7X2VIK4_9STRE... at 100.00%
2	162aa, >A0A501VNA8_9STRE... at 100.00%
3	162aa, >A0A4Q5BWZ0_9STRE... at 100.00%
4	162aa, >A0A3S4PZT2_9STRE... at 100.00%
5	162aa, >A0A3A5S809_9STRE... at 100.00%
6	162aa, >A0A496LSM8_STRSP... at 100.00%
7	162aa, >A0A6N2ZL63_STROR... at 99.38%
>Cluster 93
0	162aa, >A0A5C8NSU1_9BACI... *
>Cluster 94
0	162aa, >A0A0R1XPS3_9LACO... *
1	162aa, >N2A3N8_9LACO... at 100.00%
2	162aa, >A0A4S2BQ35_9LACO... at 100.00%
>Cluster 95
0	160aa, >F8LYL3_STRTR... at 98.75%
1	160aa, >A0A811IH24_STRTR... at 98.75%
2	160aa, >V8LU83_STRTR... at 98.75%
3	160aa, >A0A806SX22_STRTR... at 98.75%
4	160aa, >F8HBL8_STRE5... at 96.88%
5	160aa, >A0A7T4KDS6_STRSL... at 98.12%
6	160aa, >A0A1F1N208_9STRE... at 97.50%
7	160aa, >A0A6A8TIY7_STRSL... at 97.50%
8	160aa, >A0A1V0GLI8_STREI... at 98.75%
9	160aa, >A0A7L8WK25_STRTR... at 99.38%
10	160aa, >A0A0E2RBH3_STRTR... at 99.38%
11	160aa, >A0A0E2Q289_STRTR... at 99.38%
12	160aa, >A0A2A5QEG2_STRSL... at 96.25%
13	160aa, >A0A2X3UNJ1_STRTR... at 99.38%
14	160aa, >X8IQH2_9STRE... at 98.75%
15	160aa, >A0A448ADT6_STRSL... at 99.38%
16	160aa, >T0TAQ5_9STRE... at 99.38%
17	160aa, >A0A0A1DYD3_STRSL... at 99.38%
18	160aa, >A0A1V0GE65_9STRE... at 99.38%
19	160aa, >A0A1F2HQZ7_9STRE... at 96.88%
20	160aa, >A0A074ISN7_STRSL... at 96.88%
21	160aa, >A0A7X2W4A3_STRSL... at 96.88%
22	160aa, >A0A1S1DIS8_9STRE... at 97.50%
23	160aa, >A0A6G4NA94_STRSL... at 96.88%
24	160aa, >A0A1F0BK88_9STRE... at 97.50%
25	160aa, >A0A7U7H5J8_STRTR... at 98.75%
26	160aa, >R5ZQ23_9STRE... at 98.75%
27	160aa, >A0A3G6K040_STRTR... at 98.75%
28	160aa, >Q5M3G6_STRT2... at 98.75%
29	160aa, >A0A2I1TPE5_STRSL... at 98.75%
30	160aa, >W3XSD8_9STRE... at 98.75%
31	160aa, >A0A3D0CNB9_STRSP... at 96.88%
32	160aa, >A0A413AD01_STRSL... at 98.75%
33	159aa, >A0A7L6WKW0_STRSL... at 96.86%
34	159aa, >F8LHP7_STREH... at 96.23%
35	162aa, >A0A7U7C4D9_STRTR... *
36	159aa, >A0A1W5ZDW5_STRSL... at 96.86%
37	159aa, >A0A428B7U8_STRSL... at 96.86%
>Cluster 96
0	161aa, >A0A1Y5DD45_9GAMM... *
>Cluster 97
0	161aa, >A0A1Q8RI44_9STRE... *
1	161aa, >J3JPB6_STRRT... at 98.14%
2	161aa, >A0A7X9QGJ1_9STRE... at 98.14%
>Cluster 98
0	161aa, >A0A139N9E6_9STRE... *
>Cluster 99
0	161aa, >A0A024P7U7_9BACI... *
1	161aa, >A0A1I3T885_HALDA... at 98.76%
2	161aa, >A0A3E0J6E0_9BACI... at 99.38%
3	161aa, >A0A845F8R8_9BACI... at 97.52%
4	161aa, >A0A1H0SGZ9_HALAD... at 98.76%
5	161aa, >A0A511WP07_9BACI... at 98.76%
6	161aa, >A0A3D8VD54_9BACI... at 98.76%
>Cluster 100
0	161aa, >A0A845DMJ4_9BACI... *
>Cluster 101
0	161aa, >A0A1I2L5U3_9BACI... *
>Cluster 102
0	161aa, >A0A2X3VZ49_9STRE... *
>Cluster 103
0	160aa, >A3YCE4_9GAMM... *
>Cluster 104
0	160aa, >H5VCR1_HELBI... *
>Cluster 105
0	159aa, >A0A7X5EXV9_9STRE... at 97.48%
1	159aa, >C0MA78_STRE4... at 97.48%
2	159aa, >C0MEZ4_STRS7... at 97.48%
3	159aa, >A0A8B1J8R5_STRSZ... at 97.48%
4	159aa, >A0A837EKU3_STRSZ... at 97.48%
5	159aa, >A0A0D1ALS1_STRSZ... at 97.48%
6	159aa, >A0A380JPQ3_9STRE... at 96.86%
7	159aa, >A0A2X3Z4Y9_STRSZ... at 96.86%
8	159aa, >A0A6M1KPC8_9STRE... at 96.86%
9	159aa, >B4U330_STREM... at 96.86%
10	159aa, >A0A5Q2S3F8_STRDY... at 98.11%
11	159aa, >M4YY32_STREQ... at 98.11%
12	159aa, >A0A509DE03_9STRE... at 98.11%
13	159aa, >A0A2X2UPW0_STRDY... at 98.11%
14	159aa, >C5WG70_STRDG... at 98.11%
15	159aa, >A0A1C2CSP5_STREQ... at 98.11%
16	159aa, >A0A7U9M979_STRCB... at 96.86%
17	159aa, >Q48TM4_STRPM... at 96.86%
18	159aa, >A0A0E1ENA8_STRPY... at 96.86%
19	159aa, >Q1JGW6_STRPD... at 96.86%
20	159aa, >Q1JLR6_STRPC... at 96.86%
21	159aa, >A0A7W2IQG1_STRPY... at 96.86%
22	159aa, >A0A4V6IY44_STRPY... at 96.86%
23	159aa, >Q1J6N5_STRPF... at 96.86%
24	159aa, >Q5XC83_STRP6... at 96.86%
25	159aa, >Q99ZQ8_STRP1... at 96.86%
26	159aa, >U2VHS3_STRPY... at 96.86%
27	159aa, >A0A0H3C033_STRPZ... at 96.86%
28	159aa, >A0A0H2UUM8_STRP3... at 96.86%
29	159aa, >J7M1J0_STRP1... at 96.86%
30	160aa, >G5K3F1_9STRE... *
31	159aa, >A0A7T9MBK6_STRDY... at 97.48%
32	159aa, >A0A380JU36_STRDY... at 97.48%
33	159aa, >A0A2D4DPD3_STRCB... at 97.48%
34	159aa, >A0A828VJ41_STRCB... at 97.48%
>Cluster 106
0	160aa, >A0A6G2ING2_STREE... *
1	160aa, >A0A2L0D430_9STRE... at 98.75%
2	160aa, >A0A239X1J6_STRAI... at 95.62%
3	160aa, >V6Z613_STRAG... at 95.62%
>Cluster 107
0	160aa, >A0A3B0BQ06_9ACTN... *
>Cluster 108
0	160aa, >A0A5C5TTV8_9STRE... *
>Cluster 109
0	160aa, >A0A372KP52_9STRE... *
1	160aa, >A0A172Q727_9STRE... at 96.88%
>Cluster 110
0	160aa, >A0A1L7LJ85_9STRE... *
1	160aa, >A0A829BLS9_STRMG... at 96.88%
2	160aa, >Q8DU97_STRMU... at 96.88%
3	160aa, >A0A496MBW7_STRSP... at 96.88%
4	160aa, >A0A2J9QEB8_STRMG... at 96.88%
>Cluster 111
0	160aa, >A0A6N7WR70_STRAY... *
>Cluster 112
0	160aa, >A0A3L9DUP5_9STRE... *
>Cluster 113
0	160aa, >A0A410MAA6_9BACI... *
>Cluster 114
0	160aa, >A0A3C1HZ94_9BACI... *
>Cluster 115
0	160aa, >A0A1C3SNJ6_STRMC... *
1	160aa, >A0A380K6U7_9STRE... at 99.38%
2	160aa, >F5X6B4_STRPX... at 98.75%
3	160aa, >A0A0W7V4Q1_9STRE... at 98.75%
4	160aa, >F5X0R3_STRG1... at 98.75%
5	160aa, >A0A1S5WBX6_STRGY... at 98.75%
6	160aa, >A0A135YS86_9STRE... at 98.75%
7	160aa, >A0A2I1YJD8_STRMC... at 98.75%
8	160aa, >E0PDE9_STREI... at 98.75%
9	160aa, >A0A2G3NRR1_STRMC... at 98.75%
10	160aa, >A0A2G3NTP2_STRMC... at 98.12%
>Cluster 116
0	160aa, >A0A1G6A924_9STRE... *
>Cluster 117
0	160aa, >A0A0N0M8B9_9BACI... *
>Cluster 118
0	159aa, >A0A5C5R5Y8_9ACTN... *
>Cluster 119
0	159aa, >A0A0N8FXH2_9STRE... *
>Cluster 120
0	159aa, >A0A7W1GVR9_9BACT... *
>Cluster 121
0	159aa, >A0A5C5TDY6_9STRE... *
>Cluster 122
0	159aa, >A0A352WFM2_9FIRM... *
>Cluster 123
0	158aa, >T0UUR4_9STRE... at 99.37%
1	158aa, >A0A1C7CAR8_STRSL... at 99.37%
2	159aa, >E9DKC8_9STRE... *
3	159aa, >E3CRL6_STRVE... at 96.86%
4	159aa, >A0A3E4XHE6_STRVE... at 96.86%
5	158aa, >A0A448AB86_STRVE... at 96.84%
6	159aa, >E8KTZ2_STRVE... at 97.48%
>Cluster 124
0	159aa, >A0A8B4RFA6_STRAG... *
1	159aa, >A0A829IHV0_STRAG... at 99.37%
2	159aa, >Q8E570_STRA3... at 99.37%
3	159aa, >X5K476_STRAG... at 99.37%
4	159aa, >Q8DZK6_STRA5... at 99.37%
5	159aa, >A0A1F0CHK0_9STRE... at 99.37%
>Cluster 125
0	159aa, >A0A4R5G7L6_9STRE... *
>Cluster 126
0	159aa, >A0A380JGU6_STRDO... *
>Cluster 127
0	158aa, >A0A2A5GRP4_9PROT... *
>Cluster 128
0	158aa, >A0A553UGM3_9HELI... *
>Cluster 129
0	158aa, >A0A7V9ZTT6_9BACT... *
>Cluster 130
0	158aa, >A0A4R1S4S7_9FIRM... *
>Cluster 131
0	158aa, >A0A7W0Q5U9_9DELT... *
>Cluster 132
0	158aa, >A0A2E7UWV5_9DELT... *
>Cluster 133
0	158aa, >G5KFS0_9STRE... *
>Cluster 134
0	150aa, >A0A5B8QVF4_9GAMM... at 96.67%
1	150aa, >V1E0J8_9GAMM... at 95.33%
2	150aa, >A0A501Y382_9GAMM... at 99.33%
3	150aa, >A0A073KL16_9GAMM... at 99.33%
4	150aa, >A0A837PFW2_9GAMM... at 99.33%
5	157aa, >A0A7X9LH32_9GAMM... *
6	157aa, >A0A2W5FVW6_SHEOE... at 98.73%
>Cluster 135
0	157aa, >C0SPP5_RALSL... *
1	109aa, >A0A224AHG1_RALSL... at 100.00%
2	90aa, >D8N3J4_RALSL... at 98.89%
3	110aa, >A0A7I8FHD0_RALSL... at 100.00%
4	154aa, >A0A0S4X582_RALSL... at 98.70%
5	109aa, >A0A0S4UA97_RALSL... at 100.00%
6	157aa, >Q8XTZ4_RALSO... at 100.00%
7	91aa, >A0A0S4TTJ9_RALSL... at 96.70%
>Cluster 136
0	157aa, >A0A2N8NYF2_STREU... *
>Cluster 137
0	157aa, >R5XTG0_9CLOT... *
>Cluster 138
0	156aa, >A0A5C7PWA8_9DELT... *
>Cluster 139
0	156aa, >A0A0S4WGM0_RALSL... *
1	156aa, >A0A1Y0FKM1_RALSL... at 99.36%
>Cluster 140
0	156aa, >G6Y5R1_9HYPH... *
>Cluster 141
0	156aa, >A0A5D3YI69_9BACT... *
>Cluster 142
0	156aa, >A0A1Z2L4H7_9ACTN... *
1	156aa, >A0A2A2CYC4_9ACTN... at 96.79%
>Cluster 143
0	156aa, >A0A077K9I9_9ACTN... *
>Cluster 144
0	155aa, >A0A0F4R6Z4_9GAMM... *
>Cluster 145
0	155aa, >A0A845WYC5_9CYAN... *
>Cluster 146
0	155aa, >A0A6A1U3L5_RHIGA... *
>Cluster 147
0	154aa, >M4UK93_RALSL... *
1	154aa, >C0SPP3_RALSL... at 100.00%
2	154aa, >A0A0S4UD67_RALSL... at 100.00%
3	154aa, >A0A0S4WMJ9_RALSL... at 99.35%
4	154aa, >A0A0S4X4L2_RALSL... at 98.70%
5	154aa, >A0A7I8H2Y3_RALSL... at 96.10%
6	154aa, >A0A454TJM0_9RALS... at 99.35%
7	154aa, >A0A0S4VB83_RALSL... at 99.35%
8	154aa, >A0A7I8FN06_RALSL... at 98.70%
9	154aa, >Q8XRC8_RALSO... at 98.70%
10	154aa, >A0A0S4W341_RALSL... at 98.70%
11	154aa, >A0A0S4WV90_RALSL... at 99.35%
>Cluster 148
0	154aa, >A0A0S4TVF4_RALSL... *
1	154aa, >A0A5B7UAL8_RALSL... at 100.00%
2	154aa, >D8NDF3_RALSL... at 96.10%
3	153aa, >A0A7L9QAV1_RALSL... at 96.73%
>Cluster 149
0	154aa, >A3Y6U3_9GAMM... *
>Cluster 150
0	154aa, >A0A6N7I9P5_9ACTN... *
>Cluster 151
0	154aa, >A0A2S7EX32_9XANT... *
>Cluster 152
0	154aa, >A0A1Y5D5X1_9GAMM... *
>Cluster 153
0	154aa, >A0A5D8ZXF8_9FLAO... *
>Cluster 154
0	154aa, >A0A5S5C758_9FLAO... *
>Cluster 155
0	154aa, >A0A347D2Y1_RALSL... *
>Cluster 156
0	154aa, >A0A7X2TP26_9FIRM... *
>Cluster 157
0	152aa, >A3S0G7_RALSL... at 100.00%
1	153aa, >A0A7X0UL38_RALSL... *
2	152aa, >A0A850FNV0_RALSL... at 100.00%
>Cluster 158
0	153aa, >A0A399VWC2_RALSL... *
>Cluster 159
0	153aa, >A0A7Y2MAU8_CELFI... *
1	153aa, >F4H869_CELFA... at 100.00%
>Cluster 160
0	153aa, >A0A1I6ZCH3_SELRU... *
1	152aa, >A0A5D6WUW5_9FIRM... at 97.37%
2	153aa, >A0A1I3H4H1_SELRU... at 96.08%
>Cluster 161
0	153aa, >A0A366I1R0_9GAMM... *
>Cluster 162
0	153aa, >A0A1G7W8L4_SELRU... *
>Cluster 163
0	153aa, >D8NC56_RALSL... *
>Cluster 164
0	153aa, >A0A7C5N718_9DELT... *
>Cluster 165
0	153aa, >A0A7V6M584_9MOLU... *
>Cluster 166
0	127aa, >A0A380JWI4_STRDY... at 99.21%
1	153aa, >A0A509DMS1_9STRE... *
2	80aa, >A0A8B6L9A0_STREQ... at 96.25%
>Cluster 167
0	153aa, >A0A344LDZ7_9PSEU... *
>Cluster 168
0	153aa, >A0A4R6C0E8_9STAP... *
1	153aa, >A0A4R6BGP2_9STAP... at 99.35%
>Cluster 169
0	153aa, >A0A2S4XW87_9ACTN... *
>Cluster 170
0	152aa, >F6GBD5_RALS8... *
>Cluster 171
0	152aa, >A0A7H1MJB1_RALSL... *
1	152aa, >A0A177RH24_RALSL... at 100.00%
2	152aa, >D8P4M0_RALSL... at 99.34%
>Cluster 172
0	152aa, >A0A3D2GU60_9PROT... *
1	152aa, >A0A1Z8KTI4_9PROT... at 100.00%
2	152aa, >A0A2E0M462_9PROT... at 100.00%
>Cluster 173
0	152aa, >A0A347D1Z0_RALSL... *
1	152aa, >A0A1U9VMG1_9RALS... at 100.00%
2	152aa, >G2ZSW1_9RALS... at 100.00%
>Cluster 174
0	152aa, >A0A7X0VEG9_9BACL... *
>Cluster 175
0	152aa, >G3A9Y0_9RALS... *
1	152aa, >A0A347CZE7_RALSL... at 96.05%
>Cluster 176
0	152aa, >A0A2D4SMZ4_9DELT... *
>Cluster 177
0	152aa, >F8L7N8_SIMNZ... *
>Cluster 178
0	152aa, >A0A514EBN0_XANCT... *
>Cluster 179
0	151aa, >A0A2A5H463_9PROT... *
>Cluster 180
0	151aa, >A0A109HPQ1_XANCT... *
1	151aa, >A0A1C3TP26_XANCT... at 100.00%
2	151aa, >A0A5C1ZI96_XANCT... at 96.03%
>Cluster 181
0	144aa, >A0A0U5PGJ4_9CLOT... at 100.00%
1	151aa, >A0A0E2H470_9FIRM... *
>Cluster 182
0	151aa, >A0A0K2ZMI9_XANCT... *
1	148aa, >A0A0K3A628_XANCT... at 97.97%
>Cluster 183
0	151aa, >A0A0H3DJN0_AMYMU... *
1	151aa, >G0G6L0_AMYMS... at 100.00%
>Cluster 184
0	151aa, >D8NEP2_RALSL... *
1	113aa, >A0A7L9Q9J2_RALSL... at 95.58%
>Cluster 185
0	151aa, >A0A1C6I325_9FIRM... *
1	151aa, >A0A416MES9_9FIRM... at 99.34%
2	151aa, >A0A1Q6J0D5_9FIRM... at 100.00%
3	151aa, >A0A3D3UBN4_9FIRM... at 100.00%
>Cluster 186
0	150aa, >A0A432CT58_9VIBR... *
>Cluster 187
0	141aa, >A0A2S7E8A7_XANEU... at 97.16%
1	150aa, >A0A3Q9QBQ8_XANCH... *
2	150aa, >A0A3T0G3Z0_9XANT... at 100.00%
3	150aa, >A0A8A7BXY5_XANCH... at 100.00%
4	150aa, >V7Z6U0_9XANT... at 95.33%
5	150aa, >D4TAX7_XANCI... at 98.67%
6	150aa, >A0A7Z6Z9Z0_9XANT... at 96.67%
7	150aa, >A0A2S6YB90_9XANT... at 96.67%
8	150aa, >A0A2R2WHG5_XANCI... at 96.67%
9	150aa, >A0A6V7FL57_9XANT... at 95.33%
10	150aa, >A0A0W7XJ92_XANMN... at 96.67%
11	150aa, >F0BIS2_9XANT... at 96.00%
12	150aa, >A0A3E1KF51_9XANT... at 96.67%
13	150aa, >A0A8A7CER2_XANCI... at 98.00%
14	150aa, >A0A8A7C7Y4_XANCI... at 98.00%
15	150aa, >A0A8A5XU26_XANCI... at 98.00%
16	150aa, >A0A7Z7IYQ5_XANCH... at 98.00%
17	150aa, >A0A1L5QTF9_9XANT... at 96.00%
>Cluster 188
0	150aa, >N2BLL5_9ACTN... *
>Cluster 189
0	150aa, >A0A1V5PR89_9FIRM... *
>Cluster 190
0	150aa, >A0A3S9SMH7_EIKCO... *
1	150aa, >A0A1A9S541_9NEIS... at 97.33%
2	150aa, >A0A1A9S642_9NEIS... at 97.33%
3	150aa, >A0A1A9RKA5_EIKCO... at 97.33%
>Cluster 191
0	150aa, >A0A2S7EMN6_9XANT... *
>Cluster 192
0	150aa, >A0A4R1XRR0_9MICO... *
>Cluster 193
0	150aa, >A0A0N9I1S9_9PSEU... *
>Cluster 194
0	150aa, >A0A1M4L4A1_XANCT... *
>Cluster 195
0	150aa, >D6ZAV0_SEGRD... *
>Cluster 196
0	150aa, >A0A1A3CSA6_9MYCO... *
>Cluster 197
0	150aa, >A0A358SQY4_9ACTN... *
>Cluster 198
0	150aa, >A0A4Q1RGS0_9FIRM... *
1	150aa, >A0A416NXD0_9FIRM... at 100.00%
2	150aa, >A0A373IF47_9FIRM... at 100.00%
3	149aa, >A0A416RR32_9FIRM... at 100.00%
4	149aa, >A0A396MLP8_9FIRM... at 100.00%
5	149aa, >A0A3R9Y581_9FIRM... at 99.33%
6	150aa, >R7EF64_9FIRM... at 100.00%
7	149aa, >A0A1C6BP94_9FIRM... at 99.33%
8	149aa, >R6G2B3_9FIRM... at 99.33%
9	150aa, >A0A7X2TLA6_9FIRM... at 99.33%
>Cluster 199
0	150aa, >A0A7H8WK16_XANCA... *
1	150aa, >G0CIP9_XANCA... at 100.00%
>Cluster 200
0	148aa, >R5LNG5_9FIRM... at 95.95%
1	148aa, >A0A3D4L1K9_9FIRM... at 96.62%
2	150aa, >R5H0T0_9FIRM... *
>Cluster 201
0	149aa, >A0A7Y4EI70_9VIBR... *
>Cluster 202
0	146aa, >A0A855I9Q2_9VIBR... at 95.21%
1	146aa, >A0A193KI84_9VIBR... at 95.21%
2	149aa, >A0A511QV35_9VIBR... *
>Cluster 203
0	149aa, >A0A3N3E0B4_9VIBR... *
1	148aa, >A0A090P2F2_9VIBR... at 95.95%
>Cluster 204
0	149aa, >A0A7X4RUZ4_9VIBR... *
>Cluster 205
0	149aa, >A0A7X8TQW8_9VIBR... *
>Cluster 206
0	149aa, >A0A7X0UDW9_9BURK... *
>Cluster 207
0	148aa, >Q3BMG9_XANC5... at 97.30%
1	149aa, >A0A8A6Y4N4_XANEU... *
2	149aa, >A0A840JGE8_9XANT... at 100.00%
3	149aa, >A0A7W7KY05_XANEU... at 100.00%
4	149aa, >A0A3G2W176_9XANT... at 100.00%
5	149aa, >A0A1S1XKW7_9XANT... at 100.00%
6	149aa, >A0A1L5R7L9_9XANT... at 98.66%
7	149aa, >A0A8A6YAE3_XANEU... at 100.00%
>Cluster 208
0	149aa, >A0A7T4VKL8_XANOO... *
1	149aa, >A0A854CKW0_XANOO... at 100.00%
2	149aa, >Q5GUG8_XANOR... at 100.00%
3	149aa, >A0A856CEN5_9XANT... at 99.33%
4	148aa, >A0A5C2ELN1_9XANT... at 99.32%
5	148aa, >A0A5E8KUB6_9XANT... at 99.32%
6	148aa, >G7TAF9_XANOB... at 99.32%
7	149aa, >A0A0K0GG06_XANOP... at 99.33%
>Cluster 209
0	149aa, >A0A7U4NDF7_9XANT... *
1	149aa, >A0A4P6YQE8_XANOO... at 100.00%
>Cluster 210
0	149aa, >A0A7U2QEY1_XANCI... *
1	149aa, >A0A7U2M7F7_XANCI... at 100.00%
2	149aa, >A0A1D9ENT2_XANCG... at 100.00%
3	149aa, >A0A8A6XIL9_XANCG... at 100.00%
4	149aa, >A0A8A6X1U3_XANCG... at 100.00%
5	149aa, >A0A1T1QU05_XANCA... at 100.00%
6	149aa, >A0A1D9EDQ0_XANCG... at 100.00%
>Cluster 211
0	149aa, >A0A2N3RED7_9XANT... *
>Cluster 212
0	149aa, >A0A4Q7JD14_9PSEU... *
>Cluster 213
0	149aa, >A0A0M1K5F7_9XANT... *
>Cluster 214
0	149aa, >A0A2S7C618_9XANT... *
>Cluster 215
0	149aa, >A0A7T4TXL1_9ACTN... *
>Cluster 216
0	145aa, >A0A4Q6VHJ3_9ACTN... at 97.93%
1	145aa, >A0A5B8DKN3_9ACTN... at 96.55%
2	145aa, >A0A7U2ZH22_9ACTN... at 95.86%
3	145aa, >A0A7Y6FUK2_9ACTN... at 95.86%
4	145aa, >A0A209CMP4_9ACTN... at 97.93%
5	146aa, >A0A7S7X9E2_9ACTN... at 95.89%
6	145aa, >A0A7Y6C824_9ACTN... at 95.86%
7	145aa, >A0A385D728_9ACTN... at 97.24%
8	145aa, >A0A2N3JWI8_9ACTN... at 97.24%
9	145aa, >A0A3S4AC36_9ACTN... at 97.24%
10	145aa, >A0A8B3SQ78_9ACTN... at 100.00%
11	145aa, >A0A2S2FW95_9ACTN... at 100.00%
12	145aa, >A0A7Y6HRS0_9ACTN... at 100.00%
13	145aa, >A0A7L5XEB5_9ACTN... at 100.00%
14	145aa, >A0A845VH34_9ACTN... at 100.00%
15	145aa, >A0A0S1UGH6_9ACTN... at 100.00%
16	145aa, >A0A126Y3K0_9ACTN... at 100.00%
17	145aa, >A0A6G2ZXZ3_9ACTN... at 100.00%
18	145aa, >A0A1C4LPQ9_9ACTN... at 100.00%
19	145aa, >A0A6B1QBB9_9ACTN... at 99.31%
20	145aa, >A0A421LDN0_9ACTN... at 99.31%
21	145aa, >A0A7K2GHT3_9ACTN... at 99.31%
22	145aa, >A0A0H1AWS7_9ACTN... at 97.24%
23	145aa, >A0A6I6RRG0_9ACTN... at 99.31%
24	145aa, >A0A1C4NWZ7_9ACTN... at 100.00%
25	146aa, >A0A3N6H1X1_9ACTN... at 95.89%
26	146aa, >V4I9T3_9ACTN... at 95.89%
27	146aa, >A0A7L5B8V1_9ACTN... at 96.58%
28	145aa, >A0A7Y6SB94_9ACTN... at 99.31%
29	149aa, >D6BC53_9ACTN... *
>Cluster 217
0	149aa, >A0A6G2DL93_STREE... *
1	149aa, >A0A5Q5FAP2_STREE... at 100.00%
2	148aa, >A0A4J2CWT4_STREE... at 95.27%
3	143aa, >A0A6I3TU37_STREE... at 100.00%
4	109aa, >A0A6G2D5T3_STREE... at 99.08%
>Cluster 218
0	149aa, >A0A547E9T1_MANHA... *
>Cluster 219
0	149aa, >A0A1M6BZA6_9FIRM... *
1	149aa, >A0A0B2JU42_9FIRM... at 99.33%
2	149aa, >A0A3D4AMM3_9FIRM... at 99.33%
>Cluster 220
0	149aa, >A0A2T6LA11_9MICO... *
>Cluster 221
0	149aa, >A0A0C1JZ37_9BACT... *
1	148aa, >A0A0C1HDK8_9BACT... at 98.65%
>Cluster 222
0	149aa, >A0A2S6Z562_9XANT... *
>Cluster 223
0	149aa, >A0A2E0SA41_9BACT... *
>Cluster 224
0	149aa, >A0A0K2ZD61_XANCT... *
>Cluster 225
0	149aa, >A0A857LEP3_9ACTN... *
>Cluster 226
0	148aa, >A0A2L1D6N5_RHILV... at 95.95%
1	149aa, >A0A7W8H6F4_RHILE... *
2	149aa, >A0A2L1D6S4_RHILV... at 100.00%
3	148aa, >A0A2L1D6T4_RHILV... at 95.95%
4	148aa, >A0A6P0AXU9_RHILE... at 95.95%
>Cluster 227
0	147aa, >A0A199NXJ2_XANCT... at 96.60%
1	149aa, >A0A0K2ZKB1_XANCT... *
>Cluster 228
0	148aa, >A0A417KS49_9FIRM... at 99.32%
1	148aa, >A0A415WU19_9FIRM... at 100.00%
2	148aa, >A0A417DWW5_9FIRM... at 100.00%
3	148aa, >A0A417JQA8_9FIRM... at 100.00%
4	148aa, >A0A417DBR5_9FIRM... at 100.00%
5	148aa, >A0A416LE85_9FIRM... at 100.00%
6	148aa, >A0A417DUI9_9FIRM... at 100.00%
7	148aa, >A0A6L8XX60_9FIRM... at 100.00%
8	148aa, >A0A417SFL9_9FIRM... at 100.00%
9	148aa, >A0A417DBJ6_9FIRM... at 100.00%
10	148aa, >A0A417FHE8_9FIRM... at 100.00%
11	148aa, >A0A415XYW4_9FIRM... at 100.00%
12	148aa, >A0A416SNM9_9FIRM... at 100.00%
13	148aa, >A0A416IMC7_9FIRM... at 100.00%
14	148aa, >A0A416XV11_9FIRM... at 100.00%
15	149aa, >A0A417MI90_9FIRM... *
16	149aa, >A0A6L8SZ33_9FIRM... at 100.00%
17	149aa, >A0A417HEA6_9FIRM... at 100.00%
18	149aa, >A0A174TZ36_9FIRM... at 98.66%
>Cluster 229
0	148aa, >E8LP68_9VIBR... *
>Cluster 230
0	148aa, >F9RFW7_VIBSN... *
1	148aa, >A0A1E3WP67_9VIBR... at 100.00%
2	147aa, >A0A1B1NNN0_9VIBR... at 98.64%
3	147aa, >F9RRU6_9VIBR... at 98.64%
4	147aa, >F9S246_9VIBR... at 95.24%
>Cluster 231
0	148aa, >A0A850K4D4_9GAMM... *
1	148aa, >A0A0M0HWC1_9VIBR... at 99.32%
>Cluster 232
0	148aa, >A0A7Y4CHL2_9VIBR... *
1	148aa, >F9T062_9VIBR... at 99.32%
2	148aa, >A0A7Y4DGT9_9VIBR... at 99.32%
3	148aa, >A0A178JDC9_9VIBR... at 99.32%
>Cluster 233
0	148aa, >A0A7X6S5U3_9VIBR... *
1	148aa, >A0A7X8YJR8_9VIBR... at 100.00%
2	148aa, >A0A0L7ZBA0_VIBAL... at 98.65%
>Cluster 234
0	148aa, >A0A0F4NJJ1_9VIBR... *
>Cluster 235
0	148aa, >A0A0H2NAE2_9VIBR... *
1	148aa, >A0A177XUZ8_9VIBR... at 100.00%
>Cluster 236
0	147aa, >A0A151KR06_9VIBR... at 96.60%
1	148aa, >A0A7T0RW45_9VIBR... *
2	148aa, >A0A0F2HMV2_9VIBR... at 100.00%
3	146aa, >A0A099LSM8_9VIBR... at 97.26%
>Cluster 237
0	148aa, >A0A0C2NQK3_9VIBR... *
>Cluster 238
0	148aa, >A0A7W2IU93_9VIBR... *
1	148aa, >A0A349FEB4_VIBSX... at 99.32%
>Cluster 239
0	147aa, >A0A829T5D5_9VIBR... at 95.24%
1	147aa, >A0A7Y4AYT5_VIBAL... at 95.24%
2	147aa, >A0A7M2S675_9VIBR... at 95.24%
3	147aa, >A0A2L2K2E1_9VIBR... at 95.24%
4	147aa, >A0A7Y3Q5D8_9VIBR... at 95.24%
5	147aa, >A7K0F9_VIBAE... at 95.24%
6	147aa, >A0A559NI13_9VIBR... at 95.24%
7	147aa, >A0A1W6W350_VIBAL... at 95.92%
8	147aa, >A0A7Y3VP93_9VIBR... at 95.92%
9	147aa, >A0A6G9WGU1_9VIBR... at 95.92%
10	147aa, >A0A0P7EH27_VIBAL... at 95.92%
11	147aa, >A0A7Y0RYC0_VIBAL... at 95.92%
12	147aa, >A0A4P8FYM8_9VIBR... at 95.92%
13	147aa, >A0A2I3BZF4_VIBAX... at 95.24%
14	148aa, >A0A2A9FYQ4_9VIBR... *
15	130aa, >D0WXD4_VIBAL... at 96.15%
>Cluster 240
0	148aa, >A8T1L0_9VIBR... *
>Cluster 241
0	148aa, >Q7MK45_VIBVY... *
1	148aa, >A0A3Q0L5M8_VIBVU... at 99.32%
2	148aa, >A0A1V8MX23_VIBVL... at 99.32%
3	148aa, >A0A657YJD0_VIBVL... at 97.97%
4	148aa, >A0A4Q7I416_VIBVL... at 97.97%
5	148aa, >A0A4Q7I7N5_VIBVL... at 98.65%
>Cluster 242
0	148aa, >A0A7Y3QUK1_9VIBR... *
1	148aa, >A0A233HEI4_9VIBR... at 100.00%
2	148aa, >A0A7U5M2Q0_VIBAN... at 100.00%
3	148aa, >A0A289GAW8_VIBAN... at 100.00%
4	148aa, >A0A290PZU6_VIBAN... at 100.00%
5	148aa, >A0A7U5EGL6_VIBAN... at 97.97%
6	148aa, >A0A378MYE3_VIBAN... at 99.32%
7	148aa, >A0A6B2BVN2_9VIBR... at 98.65%
8	148aa, >A0A191W4F5_VIBAN... at 99.32%
9	148aa, >A0A7U4CRE3_VIBAN... at 99.32%
10	148aa, >F7YQE8_VIBA7... at 99.32%
11	148aa, >A0A853R2M8_9VIBR... at 98.65%
12	148aa, >A0A1E5FHX7_VIBAN... at 98.65%
>Cluster 243
0	148aa, >A0A7Y3QIQ8_9VIBR... *
1	144aa, >A0A7X4XBT6_9VIBR... at 99.31%
2	144aa, >A0A7X4WWA1_9VIBR... at 99.31%
3	144aa, >A0A6G3L5N6_9VIBR... at 99.31%
4	144aa, >A0A6L9FW36_9VIBR... at 99.31%
5	147aa, >C9P560_VIBME... at 99.32%
6	147aa, >A0A380NV34_VIBME... at 99.32%
7	147aa, >A0A7X4WIH2_9VIBR... at 97.96%
8	145aa, >A0A318A2S1_9VIBR... at 95.17%
>Cluster 244
0	148aa, >A0A6G8D0R1_9VIBR... *
>Cluster 245
0	148aa, >A0A0P6VEE4_9XANT... *
1	146aa, >A0A098PU08_9XANT... at 95.89%
2	146aa, >A0A6M8BGH6_9XANT... at 95.89%
>Cluster 246
0	148aa, >A0A7C7AZ81_XANVA... *
1	148aa, >A0A8B5Z3Q6_XANVA... at 100.00%
2	148aa, >A0A8B5Z2U4_XANVA... at 100.00%
3	148aa, >A0A8B5Z4M6_XANVA... at 100.00%
4	148aa, >A0A8B4XCC2_XANVA... at 97.97%
>Cluster 247
0	148aa, >M4U030_9XANT... *
1	148aa, >A0A0U4YSJ7_XANCI... at 100.00%
2	148aa, >A0A7S7C143_9XANT... at 100.00%
3	148aa, >Q8PEX7_XANAC... at 100.00%
4	148aa, >A0A6M2WFJ9_XANCI... at 98.65%
5	148aa, >H8FE06_XANCI... at 97.97%
>Cluster 248
0	148aa, >A0A8B4XFN1_XANVA... *
>Cluster 249
0	148aa, >A0A0K2Y862_HELHE... *
>Cluster 250
0	148aa, >A0A345Y868_9NEIS... *
>Cluster 251
0	148aa, >A0A1Z1W2W7_9ACTN... *
>Cluster 252
0	148aa, >A0A4N2H0W1_STREE... *
1	148aa, >A0A4F6TIV7_STREE... at 100.00%
2	148aa, >A0A4N6QEU7_STREE... at 100.00%
3	148aa, >A0A0T8VZF7_STREE... at 99.32%
4	148aa, >A0A4P0A8H0_STREE... at 99.32%
5	148aa, >A0A4J1RQQ8_STREE... at 100.00%
6	148aa, >A0A4H9FPL1_STREE... at 100.00%
7	148aa, >A0A4J1UQR8_STREE... at 100.00%
8	148aa, >A0A4J2B7F0_STREE... at 99.32%
9	148aa, >A0A6A8VPQ6_STREE... at 99.32%
10	148aa, >A5LQ44_STREE... at 99.32%
11	148aa, >A0A3A4S5D4_9STRE... at 99.32%
12	148aa, >A0A4J1XFG0_STREE... at 97.97%
13	148aa, >A0A4J1VA10_STREE... at 99.32%
14	148aa, >A0A4G3TJW4_STREE... at 99.32%
15	148aa, >A0A4J2GID5_STREE... at 99.32%
16	147aa, >A0A4J1X1X7_STREE... at 98.64%
17	148aa, >A0A380LQK1_STREE... at 98.65%
18	148aa, >A0A4J2D1W4_STREE... at 98.65%
19	148aa, >A0A7X3BY50_STREE... at 98.65%
20	148aa, >A0A4N9BUV2_STREE... at 98.65%
21	148aa, >A0A822Q219_STREE... at 98.65%
22	148aa, >A0A822QA53_STREE... at 99.32%
23	148aa, >A0A6I3THB6_STREE... at 99.32%
24	148aa, >A0A0T7I7S1_STREE... at 99.32%
25	148aa, >A0A4J1RAE8_STREE... at 99.32%
26	148aa, >A5MC12_STREE... at 99.32%
27	148aa, >A0A822R8B6_STREE... at 99.32%
28	148aa, >A0A4J1SKV6_STREE... at 99.32%
29	148aa, >A0A4I2KJX1_STREE... at 99.32%
30	148aa, >C1CGG5_STRZJ... at 99.32%
31	78aa, >A0A6I3UTZ4_STREE... at 98.72%
32	148aa, >A0A4L7K352_STREE... at 97.97%
>Cluster 253
0	148aa, >A0A4R2J947_9PSEU... *
>Cluster 254
0	148aa, >A0A5D6W237_9FIRM... *
>Cluster 255
0	148aa, >A0A3S9SLQ2_EIKCO... *
>Cluster 256
0	148aa, >A0A1G6YSM2_9ACTN... *
>Cluster 257
0	148aa, >E5XLP7_SEGRC... *
>Cluster 258
0	148aa, >A0A1X1Q5I1_9FIRM... *
>Cluster 259
0	148aa, >A0A6I2UF70_9FIRM... *
>Cluster 260
0	148aa, >A0A5B7UC95_RALSL... *
1	148aa, >A0A0S4TZR6_RALSL... at 100.00%
>Cluster 261
0	148aa, >A0A1V0AED1_9ACTN... *
1	148aa, >A0A2P9IDT2_9ACTN... at 100.00%
>Cluster 262
0	148aa, >A0A855NRX5_9XANT... *
>Cluster 263
0	148aa, >A0A3T1CCV2_9BACT... *
>Cluster 264
0	148aa, >A0A2M6XE74_9BACT... *
>Cluster 265
0	148aa, >A0A354NCV6_9FIRM... *
>Cluster 266
0	148aa, >A0A1Y6HLQ6_9XANT... *
1	148aa, >A0A1Y6HEB4_9XANT... at 95.95%
2	148aa, >A0A1Y6HM71_9XANT... at 95.95%
>Cluster 267
0	146aa, >A0A067B7V6_VIBMT... at 97.26%
1	146aa, >A0A366A2X3_9VIBR... at 97.26%
2	147aa, >D2YAV4_VIBMI... *
3	147aa, >A0A2J9V2V7_VIBMI... at 100.00%
4	147aa, >D0IFI9_9VIBR... at 97.28%
>Cluster 268
0	147aa, >A0A7Y4AFG1_9VIBR... *
1	147aa, >A0A366XSF3_9GAMM... at 99.32%
2	147aa, >A0A1E5CVT4_9VIBR... at 98.64%
3	147aa, >A0A4U1YQP1_9VIBR... at 97.96%
>Cluster 269
0	147aa, >A0A0M0HTX2_VIBNE... *
>Cluster 270
0	147aa, >C9QKM3_VIBOR... *
1	147aa, >A0A4Y8WE76_9VIBR... at 97.96%
>Cluster 271
0	146aa, >A0A7T4Q9D1_VIBPH... at 97.95%
1	146aa, >A0A7Y0SMN6_VIBPH... at 99.32%
2	146aa, >A0A5C5FDV7_VIBPH... at 99.32%
3	146aa, >A0A0D1DJY4_VIBPH... at 99.32%
4	146aa, >A0A7T4Q0N4_VIBPH... at 99.32%
5	146aa, >A0A072GST5_VIBPH... at 100.00%
6	146aa, >S5IKX6_VIBPH... at 100.00%
7	146aa, >Q87Q55_VIBPA... at 100.00%
8	147aa, >A0A227JCH0_VIBPH... *
9	146aa, >A0A2S1MA89_VIBPH... at 99.32%
10	146aa, >A0A0D1GS94_VIBPH... at 99.32%
11	146aa, >A0A3B7CWV3_9VIBR... at 95.89%
12	146aa, >A0A1B1EBS1_VIBNA... at 95.89%
13	53aa, >A0A7Y0N3H9_VIBAL... at 98.11%
>Cluster 272
0	147aa, >A0A3A2HXC7_9VIBR... *
>Cluster 273
0	147aa, >A0A6F8WSI5_VIBAL... *
>Cluster 274
0	147aa, >A0A0A5I4D0_9VIBR... *
>Cluster 275
0	147aa, >A0A223MWT9_9VIBR... *
>Cluster 276
0	147aa, >A0A1M5VI83_9GAMM... *
>Cluster 277
0	147aa, >A0A0G3BH47_9BURK... *
>Cluster 278
0	147aa, >A0A1H8G4S1_9PROT... *
>Cluster 279
0	147aa, >A0A1Q3GUD3_9BACT... *
>Cluster 280
0	147aa, >A0A5S9F1N3_9BACT... *
>Cluster 281
0	147aa, >A0A848B568_9FIRM... *
>Cluster 282
0	147aa, >A0A5P2XI00_STRST... *
1	147aa, >A0A516RJD2_STRST... at 95.24%
>Cluster 283
0	147aa, >A0A7K3AHK4_9ACTN... *
1	147aa, >A0A212SPF4_9ACTN... at 100.00%
>Cluster 284
0	147aa, >I3DMJ9_HAEPH... *
1	147aa, >A0A502JM48_HAEHA... at 96.60%
2	147aa, >A0A5M6BLM0_9PAST... at 96.60%
>Cluster 285
0	147aa, >A0A401RAR2_STRA9... *
>Cluster 286
0	147aa, >A0A6B1NLG5_9ACTN... *
>Cluster 287
0	147aa, >A0A1K2D3L3_STRAR... *
>Cluster 288
0	147aa, >A0A022MBK5_9ACTN... *
>Cluster 289
0	147aa, >A0A4R8SCM1_9MYCO... *
1	136aa, >A0A7U4RFP9_9MYCO... at 96.32%
>Cluster 290
0	147aa, >F3ZFH9_9ACTN... *
1	147aa, >A0A6I5G3I6_9ACTN... at 100.00%
2	147aa, >A0A249M4Q6_9ACTN... at 100.00%
3	147aa, >A0A6G2NEG4_9ACTN... at 98.64%
4	147aa, >A0A6I5BX02_9ACTN... at 98.64%
5	147aa, >A0A1C4SNZ5_9ACTN... at 98.64%
6	147aa, >A0A1C4JWA0_9ACTN... at 98.64%
7	147aa, >A0A1C4R4R9_9ACTN... at 97.96%
8	147aa, >D9US14_STRS3... at 97.96%
>Cluster 291
0	147aa, >A0A2T0URN7_9ACTN... *
1	147aa, >A0A850C0R9_9ACTN... at 100.00%
>Cluster 292
0	147aa, >A0A237KBB3_STREE... *
1	147aa, >A0A4J6ENH6_STREE... at 100.00%
>Cluster 293
0	147aa, >A0A6V7BRU5_9XANT... *
>Cluster 294
0	108aa, >A0A454TLT7_9RALS... at 100.00%
1	108aa, >A0A0S4WPI3_RALSL... at 99.07%
2	147aa, >A0A1Y0FIU8_RALSL... *
3	107aa, >A0A0S4UU28_RALSL... at 99.07%
4	107aa, >A0A0S4WFD3_RALSL... at 99.07%
5	107aa, >A0A0S4XBY5_RALSL... at 99.07%
6	107aa, >A0A0S4VGM2_RALSL... at 99.07%
7	107aa, >A0A0S4UZX1_RALSL... at 98.13%
8	107aa, >A0A0S4UEU0_RALSL... at 99.07%
9	107aa, >A0A7I8FND6_RALSL... at 99.07%
>Cluster 295
0	146aa, >A0A3M4T6E9_9PSED... at 95.21%
1	146aa, >A0A0Q0D6W2_PSESX... at 97.26%
2	146aa, >A0A0P9UPC9_PSEA0... at 97.95%
3	146aa, >A0A3M5WU79_PSEAP... at 96.58%
4	145aa, >A0A3M5KCZ1_PSESX... at 97.24%
5	146aa, >A0A3M3AFZ7_PSEA0... at 97.95%
6	146aa, >A0A3M3VSA6_PSEA0... at 97.95%
7	146aa, >F3GGV3_PSESJ... at 96.58%
8	146aa, >A0A0P9VSK1_PSEA0... at 97.95%
9	146aa, >A0A3M3CRQ2_PSESJ... at 96.58%
10	145aa, >A0A3M3UJX8_PSESJ... at 96.55%
11	146aa, >A0A3M4R852_9PSED... at 95.89%
12	144aa, >A0A330JY38_9PSED... at 96.53%
13	144aa, >A0A2K4W2N0_9PSED... at 96.53%
14	144aa, >A0A6H3CMC4_9PSED... at 96.53%
15	145aa, >A0A3M6CMQ8_9PSED... at 95.86%
16	146aa, >A0A3M4ABF2_9PSED... at 95.21%
17	146aa, >A0A3M5L691_PSEA0... at 97.95%
18	146aa, >A0A3M3LJF4_PSESG... at 96.58%
19	146aa, >A0A0Q0DBU8_PSESX... at 97.26%
20	146aa, >F3CBQ1_PSESG... at 95.21%
21	146aa, >A0A0P9SAL3_PSEA0... at 97.95%
22	146aa, >A0A3M3PZD7_PSESX... at 97.26%
23	146aa, >A0A0P9R3P8_PSEA0... at 97.95%
24	145aa, >A0A0P9UUP7_PSEA0... at 98.62%
25	147aa, >A0A7V8M1X4_PSESX... *
26	146aa, >A0A0P9MRJ3_PSESX... at 97.26%
27	146aa, >A0A3M5J652_PSESS... at 99.32%
28	145aa, >A0A656GF58_PSEA0... at 98.62%
29	145aa, >A0A3M5J3Q4_PSEA0... at 98.62%
30	145aa, >A0A3M4L0I4_PSEA0... at 98.62%
31	145aa, >A0A3M6FLM3_PSEAQ... at 98.62%
32	145aa, >A0A0P9ZV94_PSEAQ... at 98.62%
33	145aa, >A0A330JY69_PSESX... at 97.24%
34	146aa, >A0A0P9US95_9PSED... at 97.95%
35	146aa, >A0A3M2ZIG7_PSESG... at 96.58%
36	146aa, >A0A3M4WZR2_PSESS... at 95.21%
37	146aa, >A0A3M2THI2_PSESS... at 95.21%
38	146aa, >A0A330JYN8_PSESX... at 97.26%
39	146aa, >A0A3M5UCH2_PSESS... at 95.21%
40	146aa, >A0A3M6A3D2_PSESS... at 97.26%
41	146aa, >A0A3M5F4D0_PSESS... at 97.26%
42	146aa, >A0A3M5G7L0_PSESS... at 97.26%
43	145aa, >Q48LE5_PSE14... at 97.24%
44	146aa, >A0A330JZ91_PSESX... at 97.26%
45	146aa, >A0A8B3FV29_PSESG... at 95.89%
46	146aa, >A0A3M3FLP4_PSESG... at 95.89%
47	145aa, >A0A330JXC4_PSESX... at 97.24%
48	146aa, >A0A0P9SS90_PSESG... at 95.89%
49	123aa, >A0A3M5BZR3_PSESS... at 100.00%
>Cluster 296
0	147aa, >A0A2D9CKG0_9BACT... *
>Cluster 297
0	147aa, >A0A345CVP1_9GAMM... *
1	146aa, >A0A345CYS6_9GAMM... at 98.63%
>Cluster 298
0	115aa, >A0A0S4VRF0_RALSL... at 98.26%
1	114aa, >A0A7I8FSR7_RALSL... at 100.00%
2	147aa, >Q8XQB2_RALSO... *
3	114aa, >A0A0S4UKU9_RALSL... at 98.25%
4	114aa, >A0A0S4WY32_RALSL... at 100.00%
5	114aa, >M4UQ61_RALSL... at 100.00%
6	114aa, >A0A7I8H4G0_RALSL... at 100.00%
7	114aa, >A0A1Y0FMH9_RALSL... at 98.25%
8	114aa, >A0A0S4WBB3_RALSL... at 100.00%
9	114aa, >C0SPP4_RALSL... at 100.00%
10	114aa, >A0A809CYY5_RALSL... at 100.00%
>Cluster 299
0	147aa, >A0A4Z0RV75_WEICO... *
>Cluster 300
0	146aa, >A0A366AU68_9VIBR... *
1	146aa, >A0A655YYU5_VIBCL... at 99.32%
2	145aa, >A0A5C2B1A2_VIBCL... at 100.00%
3	145aa, >A0A366AK68_9VIBR... at 100.00%
4	145aa, >A0A085T8I9_VIBCL... at 100.00%
5	145aa, >A0A7Z8DWA9_VIBCL... at 98.62%
6	145aa, >D7H868_VIBCL... at 99.31%
7	145aa, >C3LLS0_VIBCM... at 99.31%
8	145aa, >A0A0K9UXB7_VIBCL... at 99.31%
9	145aa, >A0A0H3AHV7_VIBC3... at 99.31%
10	145aa, >A0A0H3PXU2_VIBCL... at 99.31%
11	145aa, >Q9KSN2_VIBCH... at 99.31%
12	145aa, >A0A0F0BBJ7_VIBCL... at 99.31%
13	145aa, >A0A7U8WRS2_VIBCL... at 99.31%
14	145aa, >A0A0X1KW31_VIBCO... at 99.31%
15	146aa, >A0A655UR06_VIBCL... at 99.32%
16	146aa, >A0A655UC71_VIBCL... at 99.32%
17	146aa, >A0A5C9QG26_VIBCL... at 99.32%
>Cluster 301
0	146aa, >A0A4R2F2S0_9VIBR... *
1	146aa, >A0A2N7F457_VIBSP... at 100.00%
2	146aa, >A0A2N7HQK8_9VIBR... at 95.21%
3	146aa, >A0A7V7NTQ3_9VIBR... at 95.21%
4	146aa, >A0A7Y4CPL5_9VIBR... at 95.21%
5	146aa, >A0A2S7V1D9_VIBSP... at 95.21%
6	146aa, >A0A165VU52_9VIBR... at 95.21%
7	146aa, >A0A4U1ZGE3_9VIBR... at 96.58%
8	146aa, >A0A4V5R3K0_9VIBR... at 96.58%
9	146aa, >A0A2G1ARU5_VIBSP... at 95.21%
10	146aa, >A0A1A6J3N8_9VIBR... at 95.21%
11	146aa, >A0A1B9QCS9_9VIBR... at 95.21%
12	146aa, >A0A2S7VG02_9VIBR... at 95.21%
13	146aa, >A0A822MPI3_9VIBR... at 97.95%
14	146aa, >A0A7Y7N4C0_9VIBR... at 97.95%
15	146aa, >A0A109D9C9_9VIBR... at 95.89%
16	146aa, >A0A2N7HV06_9VIBR... at 98.63%
17	146aa, >A0A2N7JNW3_VIBSP... at 97.26%
18	146aa, >A0A558GZ14_9VIBR... at 97.26%
19	146aa, >A0A1E5B612_VIBSP... at 97.26%
20	146aa, >A0A558ICU0_9VIBR... at 97.26%
21	146aa, >A0A4R2FNH5_9VIBR... at 99.32%
22	146aa, >A0A4U1WG72_9VIBR... at 99.32%
23	146aa, >A0A2N7FA90_VIBSP... at 99.32%
24	146aa, >A3V0B5_VIBS1... at 99.32%
25	146aa, >A0A853RII3_VIBSP... at 99.32%
26	146aa, >A0A1R3F696_9VIBR... at 99.32%
27	146aa, >A0A3L7DKQ1_9VIBR... at 99.32%
28	146aa, >A0A0N8GVB7_VIBSP... at 99.32%
29	146aa, >A0A066V074_9VIBR... at 95.21%
30	146aa, >A0A5P9B759_9VIBR... at 95.21%
31	146aa, >B7VPF5_VIBA3... at 99.32%
32	146aa, >A0A2N7IRZ1_9VIBR... at 99.32%
33	146aa, >A0A1R3FQW8_9VIBR... at 99.32%
34	146aa, >A0A1C3JH04_9VIBR... at 99.32%
35	146aa, >A0A1E5ETN7_9VIBR... at 99.32%
36	146aa, >A0A4U2D250_9VIBR... at 99.32%
37	146aa, >A0A0T7ETY7_9VIBR... at 99.32%
38	146aa, >A0A1E5FAQ4_VIBSP... at 99.32%
39	146aa, >A0A1B1BW30_9VIBR... at 99.32%
40	146aa, >A0A2N7NBR4_9VIBR... at 99.32%
41	146aa, >A0A1W6VDF2_VIBAL... at 99.32%
42	146aa, >A0A4U2EAH7_9VIBR... at 99.32%
43	146aa, >A0A7W4C8N0_9VIBR... at 99.32%
44	146aa, >A0A0T7DJP5_9VIBR... at 99.32%
45	146aa, >A0A1C3IN00_9VIBR... at 99.32%
46	146aa, >A0A5M9P1I7_9VIBR... at 97.95%
47	145aa, >A0A7Y4FEF6_9VIBR... at 98.62%
48	146aa, >A0A7Z1MLV6_9VIBR... at 97.26%
49	146aa, >A0A0L1L8N8_9VIBR... at 97.26%
50	59aa, >A5KX81_VIBBS... at 96.61%
>Cluster 302
0	146aa, >A0A0X8LME7_VIBFL... *
1	146aa, >S7JS25_VIBFL... at 100.00%
2	146aa, >A0A8A5WJ18_VIBFL... at 100.00%
>Cluster 303
0	146aa, >A0A3G2PVH1_9VIBR... *
1	146aa, >A0A0D0J5C1_VIBHA... at 97.95%
2	146aa, >K5U5S1_VIBHA... at 97.95%
3	146aa, >A0A812G3T3_9VIBR... at 99.32%
4	146aa, >K5UIQ1_9VIBR... at 100.00%
5	146aa, >D0XCU9_VIBH1... at 100.00%
6	146aa, >A0A0C1ZD02_9VIBR... at 100.00%
7	146aa, >A0A7X5JHJ9_9VIBR... at 99.32%
8	146aa, >A0A1P8MEI1_9VIBR... at 99.32%
9	146aa, >A0A812FX03_9VIBR... at 99.32%
10	146aa, >A0A344KI29_9VIBR... at 99.32%
11	146aa, >A7MVH7_VIBCB... at 99.32%
12	145aa, >A0A807LPJ2_9VIBR... at 99.31%
13	144aa, >A0A812FV32_9VIBR... at 99.31%
14	146aa, >A0A7Y7ANG0_9VIBR... at 98.63%
15	146aa, >A0A2K7SVE3_9VIBR... at 97.95%
16	146aa, >A0A061PW36_9VIBR... at 99.32%
17	146aa, >A0A2N7N028_9VIBR... at 97.26%
18	146aa, >A0A2S7VVT7_9VIBR... at 97.95%
19	146aa, >A0A2A2N231_9VIBR... at 97.95%
20	146aa, >A0A7Y4LL48_9VIBR... at 97.26%
>Cluster 304
0	146aa, >E8M650_PHOS4... *
>Cluster 305
0	146aa, >A0A5N3QYB3_9VIBR... *
>Cluster 306
0	145aa, >A0A812FNE3_9VIBR... at 98.62%
1	146aa, >A0A812FVR5_9VIBR... *
>Cluster 307
0	146aa, >A0A7Z2YDJ0_9VIBR... *
1	146aa, >A0A090RIL8_9VIBR... at 100.00%
>Cluster 308
0	146aa, >A0A0Q2UVV9_VIBFU... *
>Cluster 309
0	146aa, >A0A4Y3IQ26_9VIBR... *
1	146aa, >A0A4Y3I0N5_9VIBR... at 95.89%
>Cluster 310
0	146aa, >A0A1X1MXN4_9VIBR... *
>Cluster 311
0	146aa, >A0A1T4KXQ1_VIBCI... *
>Cluster 312
0	146aa, >A0A1B9R392_9VIBR... *
1	146aa, >A0A1E5BHG4_9VIBR... at 98.63%
>Cluster 313
0	146aa, >A0A0C3HMK2_9VIBR... *
>Cluster 314
0	146aa, >A0A0J1H5D3_9GAMM... *
>Cluster 315
0	146aa, >B1KFN8_SHEWM... *
>Cluster 316
0	146aa, >A0A6M8BGS2_9XANT... *
>Cluster 317
0	146aa, >A0A0P9ZAZ7_PSESS... *
1	146aa, >A0A3M5S979_PSESG... at 96.58%
2	146aa, >A0A554FV76_9PSED... at 100.00%
3	146aa, >A0A3M3NQK8_PSESS... at 100.00%
4	145aa, >A0A3M2YIF4_PSESS... at 100.00%
5	146aa, >A0A3M3UDF9_PSESG... at 96.58%
6	146aa, >A0A3M3AA56_PSESS... at 100.00%
7	146aa, >A0A3M4ER01_PSESS... at 100.00%
8	146aa, >H1ZWW4_PSESS... at 100.00%
9	146aa, >H1ZWS3_PSESS... at 100.00%
10	146aa, >A0A3M3T7J6_PSESH... at 95.89%
11	146aa, >H1ZWV4_PSESS... at 100.00%
12	146aa, >A0A3M3URM6_PSESG... at 95.89%
13	146aa, >A0A3M2WA73_PSESG... at 95.89%
14	145aa, >Q48B56_PSE14... at 95.86%
15	146aa, >A0A3M5V3B6_PSESG... at 95.21%
>Cluster 318
0	146aa, >H0KI17_AGGAC... *
>Cluster 319
0	146aa, >A0A3S9PCV6_STRLT... *
>Cluster 320
0	146aa, >A0A1D7Y2I2_9ACTN... *
>Cluster 321
0	146aa, >A0A1G9D3U8_9ACTN... *
>Cluster 322
0	146aa, >D9VYP3_9ACTN... *
>Cluster 323
0	146aa, >A0A661P5S3_9DELT... *
>Cluster 324
0	146aa, >A0A0N1FZH7_9ACTN... *
>Cluster 325
0	146aa, >A0A101N4E7_9ACTN... *
>Cluster 326
0	146aa, >A0A7X2TFN5_9FIRM... *
>Cluster 327
0	146aa, >A0A3B0BD13_9ACTN... *
>Cluster 328
0	146aa, >Q841R9_STRMO... *
>Cluster 329
0	146aa, >A0A6B2UI30_9ACTN... *
>Cluster 330
0	146aa, >A0A1I3SZQ2_9CELL... *
>Cluster 331
0	146aa, >A0A2D9C8S7_9BACT... *
>Cluster 332
0	146aa, >A0A5D0EJ99_AGGAC... *
>Cluster 333
0	146aa, >A0A661PED1_9DELT... *
>Cluster 334
0	146aa, >A0A1C3NT46_9ACTN... *
>Cluster 335
0	146aa, >A0A1V0U1X4_9ACTN... *
>Cluster 336
0	146aa, >A0A0B2JY42_9FIRM... *
1	146aa, >A0A1M6D5Q7_9FIRM... at 98.63%
2	146aa, >A0A3D4AMI1_9FIRM... at 97.26%
>Cluster 337
0	146aa, >A0A3Q9KAM3_9ACTN... *
1	146aa, >A0A6G2RCZ0_9ACTN... at 98.63%
2	146aa, >A0A6G2WRL8_9ACTN... at 98.63%
3	146aa, >A0A1C6MUQ8_9ACTN... at 98.63%
4	146aa, >A0A640TJ27_9ACTN... at 98.63%
5	146aa, >A0A6G7SXX0_9ACTN... at 97.26%
6	146aa, >A0A2U8V890_9ACTN... at 97.95%
>Cluster 338
0	146aa, >A0A0A8EP53_9ACTN... *
>Cluster 339
0	146aa, >A0A1C4KSX1_9ACTN... *
>Cluster 340
0	146aa, >A0A418L2K2_9MYCO... *
1	146aa, >A0A8B4E1X0_9MYCO... at 99.32%
2	85aa, >A0A840LP75_MYCCH... at 98.82%
3	38aa, >A0A1N0NRN4_9MYCO... at 97.37%
>Cluster 341
0	146aa, >A0A6I6RWA5_9ACTN... *
>Cluster 342
0	146aa, >A0A0L8MMF1_9ACTN... *
1	145aa, >A0A0M8QNX4_STRRM... at 97.24%
2	146aa, >A0A0M8RS79_STRRM... at 95.89%
>Cluster 343
0	140aa, >A0A3M2YAX7_PSESS... at 100.00%
1	142aa, >A0A554FV99_9PSED... at 100.00%
2	146aa, >A0A0P9HDG2_PSEA0... *
3	136aa, >A0A0P9W0R8_PSESS... at 100.00%
>Cluster 344
0	146aa, >A0A7Y9SKW0_9MICO... *
>Cluster 345
0	146aa, >A0A640SKB5_9ACTN... *
>Cluster 346
0	145aa, >A0A416I0R8_9FIRM... at 99.31%
1	145aa, >A0A3B9CLM6_9FIRM... at 99.31%
2	146aa, >A0A355W0M0_9FIRM... *
3	146aa, >A0A6N2WU09_9CLOT... at 100.00%
4	145aa, >A0A373K586_9CLOT... at 99.31%
5	145aa, >A0A417MV70_9CLOT... at 99.31%
6	146aa, >A0A3R6NKK1_9CLOT... at 100.00%
7	146aa, >A0A3R6VEM0_9CLOT... at 100.00%
8	145aa, >R6FBX9_9FIRM... at 100.00%
9	145aa, >A0A1Q6SE05_9FIRM... at 100.00%
10	145aa, >A0A3C1J4W7_9FIRM... at 100.00%
11	145aa, >A0A1C5PF17_9CLOT... at 100.00%
12	146aa, >A0A6L5YGW5_9FIRM... at 100.00%
13	146aa, >A0A1C5QFW2_9CLOT... at 100.00%
14	145aa, >A0A3R6LRI9_9CLOT... at 100.00%
15	145aa, >A0A417Q891_9FIRM... at 100.00%
16	145aa, >A0A3D5XTH3_9FIRM... at 100.00%
17	145aa, >A0A416NS91_9FIRM... at 98.62%
18	145aa, >A0A7G9FWM3_9FIRM... at 98.62%
>Cluster 347
0	146aa, >L8EKG7_STRR1... *
1	146aa, >A0A5P2XYQ8_STRRM... at 100.00%
2	146aa, >A0A429INA2_9ACTN... at 100.00%
3	146aa, >A0A429I3L0_9ACTN... at 100.00%
>Cluster 348
0	146aa, >A0A3R9ZEJ8_9RICK... *
>Cluster 349
0	146aa, >A0A2N8NYG1_STREU... *
>Cluster 350
0	145aa, >A0A0A5HYL0_PHOS4... *
1	145aa, >A0A0A6QMZ0_9VIBR... at 100.00%
2	145aa, >B8K5Z3_9VIBR... at 99.31%
>Cluster 351
0	145aa, >A0A0A0SWI4_9VIBR... *
1	145aa, >A0A649YP74_9VIBR... at 100.00%
2	145aa, >A0A6B8N7I1_9VIBR... at 100.00%
3	145aa, >A0A2A2MVX0_9VIBR... at 100.00%
4	145aa, >A0A7Y3ZPA3_9VIBR... at 98.62%
5	145aa, >A0A086WRH8_9VIBR... at 98.62%
>Cluster 352
0	145aa, >A0A0F4NMH7_9VIBR... *
>Cluster 353
0	145aa, >U3A2F4_VIBPR... *
1	145aa, >A0A6L9FKR9_9VIBR... at 100.00%
>Cluster 354
0	145aa, >A0A2N7D575_9VIBR... *
>Cluster 355
0	145aa, >A0A3A6QK99_9VIBR... *
>Cluster 356
0	145aa, >A0A2J8GTY9_VIBDI... *
1	143aa, >A0A329E745_VIBDI... at 98.60%
2	143aa, >A0A2J8HTZ1_VIBDI... at 98.60%
3	144aa, >A0A7Y3ILJ5_9VIBR... at 97.92%
>Cluster 357
0	145aa, >A0A7X4XUR8_9VIBR... *
1	145aa, >A0A7X4XDW2_9VIBR... at 100.00%
2	145aa, >A0A7X4X3M7_9VIBR... at 100.00%
3	145aa, >A0A7X4XJG0_9VIBR... at 100.00%
4	145aa, >A0A6I5IYW8_9VIBR... at 100.00%
5	145aa, >A0A7Y3VBA8_9VIBR... at 99.31%
6	145aa, >A0A7Y3R0R9_9VIBR... at 99.31%
>Cluster 358
0	145aa, >U4K4F3_9VIBR... *
1	145aa, >A0A6N3LUZ5_9VIBR... at 100.00%
2	145aa, >U4E992_9VIBR... at 100.00%
>Cluster 359
0	145aa, >E3BNC3_9VIBR... *
>Cluster 360
0	145aa, >A0A2T3P062_9GAMM... *
>Cluster 361
0	145aa, >A0A0Q0J714_9GAMM... *
>Cluster 362
0	145aa, >A0A4U1BUQ4_9GAMM... *
>Cluster 363
0	145aa, >A0A2N7CPM3_9GAMM... *
>Cluster 364
0	145aa, >A0A550AH05_9GAMM... *
1	145aa, >A0A7L4X1Y2_9GAMM... at 100.00%
>Cluster 365
0	145aa, >E1SVF6_FERBD... *
>Cluster 366
0	143aa, >A0A5J6WPG6_MORMI... at 95.10%
1	145aa, >A0A2G2IID9_9GAMM... *
2	145aa, >A6FBN7_9GAMM... at 99.31%
3	144aa, >A0A330LS92_9GAMM... at 95.83%
>Cluster 367
0	145aa, >A0A1G8QBG7_9GAMM... *
>Cluster 368
0	145aa, >A0A4Y5YHZ9_9GAMM... *
>Cluster 369
0	145aa, >A0A2N1A2U3_9GAMM... *
>Cluster 370
0	145aa, >A0A4U1BHA8_9GAMM... *
>Cluster 371
0	145aa, >A0A1M6VQQ1_9BACT... *
>Cluster 372
0	145aa, >A0A6B9Z7Y8_9BACT... *
>Cluster 373
0	145aa, >A0A653XCT7_9ACTN... *
>Cluster 374
0	145aa, >A0A1S2P1G4_9ACTN... *
>Cluster 375
0	145aa, >A0A1U9VG64_9RALS... *
1	145aa, >G2ZLC7_9RALS... at 100.00%
2	143aa, >A0A347D2Q7_RALSL... at 98.60%
3	145aa, >G3AAT8_9RALS... at 97.93%
>Cluster 376
0	145aa, >A0A1D3DRN2_9ACTN... *
>Cluster 377
0	145aa, >A0A0N0SY94_9ACTN... *
>Cluster 378
0	145aa, >A0A4P8QZL6_9GAMM... *
>Cluster 379
0	145aa, >A0A6N7HCB1_9PSEU... *
>Cluster 380
0	145aa, >A0A0F4JN40_9ACTN... *
>Cluster 381
0	145aa, >J2JZQ6_9ACTN... *
1	145aa, >A0A2M8XIC4_9ACTN... at 95.17%
2	145aa, >A0A1H4ZA72_9ACTN... at 95.17%
>Cluster 382
0	145aa, >V6JF32_STRRC... *
1	144aa, >A0A1B1AZL1_9ACTN... at 96.53%
>Cluster 383
0	145aa, >A0A445NG77_STRNE... *
>Cluster 384
0	145aa, >A0A2N0GP89_9ACTN... *
1	145aa, >A0A3N5AFV0_9ACTN... at 98.62%
>Cluster 385
0	145aa, >A0A117PZ96_9ACTN... *
>Cluster 386
0	144aa, >A0A1S9ZW59_HAEPR... at 98.61%
1	142aa, >Q3YIY4_HAEPR... at 95.07%
2	144aa, >A0A384XQH9_HAEPR... at 98.61%
3	144aa, >A0A377II25_HAEPR... at 98.61%
4	145aa, >A0A807A9C7_HAEPR... *
>Cluster 387
0	145aa, >A0A1X1Q5K1_9FIRM... *
>Cluster 388
0	145aa, >A0A2T7LZC6_9ACTN... *
1	145aa, >A0A5D4JGU7_9ACTN... at 97.24%
2	145aa, >A0A7Y6LT91_9ACTN... at 95.86%
>Cluster 389
0	145aa, >A0A2P7PMI2_9ACTN... *
>Cluster 390
0	145aa, >A0A0X3UUJ0_9ACTN... *
>Cluster 391
0	145aa, >A0A6L6X9J2_9ACTN... *
>Cluster 392
0	145aa, >A0A5C6W9R5_9ACTN... *
1	145aa, >A0A286I0C5_9ACTN... at 100.00%
>Cluster 393
0	145aa, >A0A1Z4EWF1_9MYCO... *
>Cluster 394
0	145aa, >A0A4Q1RS11_9ACTN... *
>Cluster 395
0	145aa, >A0A640U623_9ACTN... *
1	145aa, >A0A640SYL0_9ACTN... at 100.00%
2	145aa, >A0A1Y2NG50_STRPT... at 99.31%
3	145aa, >A0A0P4R7X4_9ACTN... at 96.55%
4	144aa, >A0A6H1K357_9ACTN... at 99.31%
>Cluster 396
0	144aa, >A0A829I187_9MYCO... at 98.61%
1	145aa, >A0A1U1DY95_9MYCO... *
2	145aa, >A0A8B4DH20_9MYCO... at 98.62%
3	145aa, >R4UA81_9MYCO... at 98.62%
4	145aa, >A0A1U2D2Y1_9MYCO... at 98.62%
5	145aa, >A0A829Q821_9MYCO... at 98.62%
6	145aa, >A0A8B4EQ69_9MYCO... at 98.62%
7	145aa, >A0A829MAQ1_9MYCO... at 98.62%
>Cluster 397
0	145aa, >A0A371PSV2_9ACTN... *
>Cluster 398
0	145aa, >A0A1C3NT57_9ACTN... *
>Cluster 399
0	145aa, >A0A1E4BH62_9MICO... *
>Cluster 400
0	145aa, >A0A7R7DUV7_9ACTN... *
>Cluster 401
0	145aa, >A0A0L8MHE7_9ACTN... *
>Cluster 402
0	145aa, >A0A374NPN7_9FIRM... *
1	145aa, >A0A415TSA4_9FIRM... at 99.31%
2	118aa, >R6FY68_9FIRM... at 100.00%
3	118aa, >A0A414B3W2_9FIRM... at 100.00%
4	118aa, >A0A1C5TK19_9FIRM... at 100.00%
5	145aa, >A0A174AHJ4_9FIRM... at 99.31%
6	118aa, >C0EUJ1_9FIRM... at 99.15%
7	118aa, >A0A1C5XC26_9FIRM... at 99.15%
>Cluster 403
0	136aa, >A0A6H2JXF8_BACMO... at 97.79%
1	136aa, >A0A7G7UE51_9BACI... at 97.79%
2	145aa, >G4NY31_BACS4... *
3	145aa, >A0A7V8GE04_9BACI... at 100.00%
4	145aa, >E0TWR1_BACSH... at 100.00%
5	145aa, >A0A4R6I362_BACIU... at 100.00%
6	136aa, >A0A7T5M4N3_BACMO... at 96.32%
7	145aa, >U1ZQJ0_9PSED... at 99.31%
8	144aa, >M4KX08_BACIU... at 100.00%
9	145aa, >A0A2M8T0P7_9BACI... at 99.31%
10	145aa, >A0A1Q9FD24_BACLI... at 99.31%
11	145aa, >A0A6H0WMV1_9BACI... at 99.31%
12	145aa, >A0A410R6G6_9BACI... at 99.31%
13	145aa, >A0A199WCT0_BACIU... at 99.31%
14	145aa, >YWAC_BACSU... at 99.31%
15	145aa, >A0A063XIN1_BACIU... at 99.31%
16	145aa, >A0A6H0H959_BACIU... at 99.31%
17	144aa, >D4G338_BACNB... at 99.31%
18	144aa, >G4EPR5_BACIU... at 99.31%
19	144aa, >A0A857HMK6_BACIU... at 99.31%
20	145aa, >A0A8B5P2E6_BACIU... at 98.62%
21	145aa, >A0A410WMH2_BACVA... at 98.62%
22	145aa, >A0A0D1KCL3_BACIU... at 98.62%
23	124aa, >A0A5D4N5L6_BACIU... at 98.39%
>Cluster 404
0	145aa, >A0A3C0VQM2_9FIRM... *
>Cluster 405
0	145aa, >A0A1Q6K4H7_9CLOT... *
1	111aa, >R7F669_9CLOT... at 99.10%
>Cluster 406
0	145aa, >A0A2S8BF81_9MYCO... *
>Cluster 407
0	145aa, >C5R9J9_WEIPA... *
1	145aa, >A0A4Q7IYE5_WEIPA... at 96.55%
2	145aa, >A0A5M9EL60_WEIPA... at 97.93%
3	145aa, >A0A7S9UE18_WEIPA... at 97.93%
>Cluster 408
0	144aa, >A0A3G4V8M8_9VIBR... *
1	144aa, >A6D5S5_9VIBR... at 100.00%
2	144aa, >A0A084T4D8_9VIBR... at 98.61%
3	144aa, >A0A7Y4BCV2_9VIBR... at 99.31%
4	144aa, >A0A1J4QZA4_9VIBR... at 98.61%
5	144aa, >A0A855TH46_9VIBR... at 98.61%
6	144aa, >A0A7Y4DKW2_9VIBR... at 98.61%
7	144aa, >A0A240EL03_9VIBR... at 95.83%
>Cluster 409
0	144aa, >A0A2N7GAY4_9VIBR... *
1	144aa, >A0A1J5LEX4_9VIBR... at 98.61%
>Cluster 410
0	144aa, >A0A427TZP5_9VIBR... *
1	144aa, >A0A7Y4ECU3_9VIBR... at 98.61%
>Cluster 411
0	144aa, >A0A511QE90_9VIBR... *
1	144aa, >A0A2K1CSL2_9VIBR... at 100.00%
2	143aa, >U3ALR5_9VIBR... at 95.80%
>Cluster 412
0	144aa, >A0A6L8LQV8_9VIBR... *
1	144aa, >A0A5P9CKM7_9VIBR... at 96.53%
>Cluster 413
0	144aa, >A0A1R4B252_9VIBR... *
>Cluster 414
0	144aa, >A0A2N7DIS7_9VIBR... *
>Cluster 415
0	144aa, >A0A432DGR7_9VIBR... *
1	144aa, >A0A2N0XLC7_9VIBR... at 99.31%
>Cluster 416
0	144aa, >L8JHG5_9GAMM... *
>Cluster 417
0	144aa, >A0A178K6V4_9GAMM... *
>Cluster 418
0	144aa, >A0A0M9F8A4_PHOLD... *
1	144aa, >A0A2T3MEI5_PHOLE... at 97.92%
2	144aa, >V5H416_PHOLE... at 97.22%
3	144aa, >A0A2T3KSI2_PHOLD... at 97.22%
4	144aa, >A0A2G4WPZ9_PHOLE... at 97.22%
>Cluster 419
0	144aa, >A0A444JRP5_9GAMM... *
>Cluster 420
0	144aa, >A0A3S0I884_9GAMM... *
>Cluster 421
0	144aa, >A0A2T3MYW8_9GAMM... *
>Cluster 422
0	144aa, >A0A2T3LH71_9GAMM... *
1	144aa, >Q2BZC1_9GAMM... at 96.53%
2	144aa, >A0A2S7VJ41_PHOAN... at 98.61%
3	144aa, >A0A2T3LX25_PHOAN... at 97.22%
4	144aa, >Q1ZUR3_PHOAS... at 97.22%
>Cluster 423
0	142aa, >A0A090IH91_9GAMM... at 96.48%
1	144aa, >A0A137SFD5_9GAMM... *
>Cluster 424
0	144aa, >A0A6H1UCY3_9GAMM... *
>Cluster 425
0	144aa, >A0A1C3NIG2_9XANT... *
>Cluster 426
0	144aa, >A0A7W4VSZ0_9ACTN... *
>Cluster 427
0	144aa, >A0A6P1L9I0_9XANT... *
1	144aa, >A0A2S7DCF4_9XANT... at 100.00%
>Cluster 428
0	144aa, >H5V9G4_HELBI... *
>Cluster 429
0	144aa, >A0A858BBH6_9PAST... *
>Cluster 430
0	144aa, >A0A0M9YDW9_9ACTN... *
>Cluster 431
0	144aa, >A0A0Q6VYS2_9BURK... *
>Cluster 432
0	144aa, >A0A0N0XSA0_9ACTN... *
1	143aa, >A0A0D4E1T1_9ACTN... at 99.30%
>Cluster 433
0	144aa, >A0A8A3HF81_9ACTN... *
>Cluster 434
0	144aa, >A0A6G2S1A3_9ACTN... *
>Cluster 435
0	144aa, >A0A2N3VPR2_9ACTN... *
>Cluster 436
0	144aa, >A0A4S2T0M8_9ACTN... *
>Cluster 437
0	144aa, >A0A6N2HSW9_9ACTN... *
>Cluster 438
0	144aa, >A0A2G6YLV3_9ACTN... *
1	143aa, >A0A1W5XPU0_9ACTN... at 98.60%
>Cluster 439
0	144aa, >A0A7D7SQQ2_9NEIS... *
>Cluster 440
0	144aa, >A0A7L9Q1K5_RALSL... *
>Cluster 441
0	144aa, >A0A3B9I7H1_9FIRM... *
>Cluster 442
0	144aa, >A0A413HW76_9FIRM... *
1	144aa, >A0A1C5KPP9_9CLOT... at 100.00%
>Cluster 443
0	144aa, >A0A7C6GG30_9MOLU... *
>Cluster 444
0	136aa, >A0A8A3QET1_BACAM... at 97.79%
1	136aa, >A0A6A8LBE0_9BACI... at 97.79%
2	136aa, >A0A2I5K1X1_9BACI... at 98.53%
3	136aa, >A0A807M7R1_9BACI... at 98.53%
4	136aa, >A0A8A5UZ47_BACAM... at 98.53%
5	136aa, >A0A806ZC00_BACAM... at 98.53%
6	136aa, >I2HWT8_9BACI... at 97.79%
7	136aa, >A0A4R1ZS17_9BACI... at 97.79%
8	136aa, >A0A853L6J8_9BACI... at 97.79%
9	136aa, >A0A1D9PQ06_9BACI... at 97.79%
10	136aa, >A0A806QFH1_9BACI... at 97.79%
11	136aa, >A7ZA71_BACVZ... at 97.79%
12	136aa, >S6G2Y6_9BACI... at 97.79%
13	136aa, >A0A8A8B2Q6_9BACI... at 97.79%
14	136aa, >I2CBP9_BACAM... at 97.79%
15	133aa, >A0A1Y0XE40_BACAM... at 97.74%
16	133aa, >A0A7U4KU19_BACIU... at 97.74%
17	133aa, >A0A2K9K680_9BACI... at 96.99%
18	133aa, >A0A0X8KH20_9BACI... at 96.99%
19	144aa, >A0A150F2P5_9BACI... *
>Cluster 445
0	144aa, >A0A7C5V5I8_9FIRM... *
1	144aa, >A0A2Z4Y3W6_9BACT... at 100.00%
>Cluster 446
0	143aa, >A0A1H5YI55_9VIBR... *
>Cluster 447
0	143aa, >A0A1Q9HF16_9VIBR... *
>Cluster 448
0	143aa, >A0A1G7YJ00_9VIBR... *
>Cluster 449
0	143aa, >A0A2N8ZA04_9VIBR... *
>Cluster 450
0	143aa, >A0A2M7HVS8_9GAMM... *
>Cluster 451
0	143aa, >A0A2T3NLW1_9GAMM... *
>Cluster 452
0	143aa, >A0A264T5S1_9GAMM... *
1	143aa, >A0A0J8VD21_9GAMM... at 98.60%
>Cluster 453
0	143aa, >A0A4Q5KPU7_9GAMM... *
1	143aa, >A0A6N6RZB2_9GAMM... at 97.90%
>Cluster 454
0	143aa, >D0Z4G4_PHODD... *
1	143aa, >A0A2T3QNE6_9GAMM... at 100.00%
2	143aa, >A0A2S2CJ64_9GAMM... at 100.00%
3	143aa, >A0A5N4FSV9_PHODD... at 100.00%
4	142aa, >A0A1X9U624_PHODD... at 98.59%
5	143aa, >A0A4U0RXP6_PHODP... at 97.90%
>Cluster 455
0	143aa, >Q6LK79_PHOPR... *
1	143aa, >A0A2T3LDX9_9GAMM... at 97.20%
2	143aa, >Q1Z0G3_9GAMM... at 95.80%
3	143aa, >A0A2T3J822_9GAMM... at 97.90%
>Cluster 456
0	143aa, >A0A1Q9G915_9GAMM... *
>Cluster 457
0	143aa, >A0A0B9GU77_9GAMM... *
1	143aa, >A0A0C5W207_9GAMM... at 98.60%
>Cluster 458
0	143aa, >A0A135I979_9GAMM... *
>Cluster 459
0	142aa, >A0A6B2IGU6_9GAMM... at 96.48%
1	142aa, >A0A1S2TD54_9GAMM... at 95.77%
2	142aa, >A0A6G7LVH6_9GAMM... at 95.07%
3	142aa, >A0A7H1YWP1_9GAMM... at 98.59%
4	142aa, >A0A8A5E3F8_9GAMM... at 97.89%
5	142aa, >A0A8A5DR28_9GAMM... at 95.77%
6	142aa, >A0A7X6BY43_9GAMM... at 98.59%
7	142aa, >A0A8A5EDS4_9GAMM... at 97.18%
8	143aa, >A0A380AE64_9GAMM... *
>Cluster 460
0	143aa, >A0A2N7DQD4_9GAMM... *
>Cluster 461
0	143aa, >A1SXY5_PSYIN... *
>Cluster 462
0	143aa, >A0A2T3PSP9_PHOPO... *
1	143aa, >A0A855S227_PHOPO... at 99.30%
2	143aa, >A0A2T3PYD1_PHOPO... at 98.60%
3	143aa, >A0A2T3JKU3_PHOPO... at 98.60%
>Cluster 463
0	143aa, >A0A2T3QYZ1_9GAMM... *
1	143aa, >A0A0B7JDF1_9GAMM... at 99.30%
2	143aa, >A0A2T3KEW3_9GAMM... at 99.30%
>Cluster 464
0	143aa, >A0A2I0F452_9GAMM... *
>Cluster 465
0	143aa, >A0A2I0DSK2_9GAMM... *
>Cluster 466
0	143aa, >A0A7U0PQN6_9GAMM... *
>Cluster 467
0	143aa, >A0A553JEM3_SHEHA... *
>Cluster 468
0	143aa, >A0A0D8Q0N5_9GAMM... *
>Cluster 469
0	143aa, >A0A1X9U5X8_PHODD... *
1	143aa, >A0A1Q9GZG2_PHODP... at 100.00%
2	143aa, >A0A850QR42_PHODD... at 98.60%
3	143aa, >A0A5N4FS23_PHODD... at 98.60%
4	143aa, >A0A855RT14_PHODD... at 98.60%
5	143aa, >A0A2T3QNC1_9GAMM... at 98.60%
6	143aa, >D0Z4G5_PHODD... at 98.60%
7	143aa, >A0A7Y7QD37_PHODD... at 97.90%
>Cluster 470
0	143aa, >Q2BZC0_9GAMM... *
>Cluster 471
0	143aa, >A0A2T3LH53_9GAMM... *
>Cluster 472
0	143aa, >A0A2S7VJP6_PHOAN... *
1	143aa, >A0A855SEB7_PHOAN... at 97.90%
2	143aa, >Q1ZUR4_PHOAS... at 97.90%
>Cluster 473
0	143aa, >A0A2T3KSG3_PHOLD... *
1	143aa, >A0A2G4WRY3_PHOLE... at 99.30%
2	143aa, >A0A2T3MEG9_PHOLE... at 99.30%
3	143aa, >V5F6S3_PHOLE... at 99.30%
4	142aa, >A0A0M9F8I6_PHOLD... at 97.18%
>Cluster 474
0	143aa, >A0A511N853_9DEIO... *
>Cluster 475
0	143aa, >F0C1P4_9XANT... *
1	143aa, >A0A6V7C4E6_9XANT... at 100.00%
2	143aa, >A0A6V7F5E5_9XANT... at 100.00%
3	143aa, >A0A848DTK1_9XANT... at 100.00%
4	143aa, >A0A7Z1SKZ6_9XANT... at 100.00%
>Cluster 476
0	143aa, >A0A6V7F591_9XANT... *
1	143aa, >A0A7X9YUY3_9XANT... at 100.00%
>Cluster 477
0	143aa, >A0A3M1VR85_9BACT... *
>Cluster 478
0	143aa, >V4NCR8_PASMD... *
>Cluster 479
0	143aa, >A0A1I3SZL9_9CELL... *
>Cluster 480
0	143aa, >A0A2A2D206_9ACTN... *
>Cluster 481
0	143aa, >A0A7H1C0E6_9PAST... *
>Cluster 482
0	143aa, >D8P367_RALSL... *
1	143aa, >A0A177RSR0_RALSL... at 99.30%
2	143aa, >A0A8B1B8R3_RALSL... at 99.30%
3	143aa, >A0A7H1MIB4_RALSL... at 98.60%
4	143aa, >A3RQS6_RALSL... at 99.30%
5	143aa, >A0A850FMW8_RALSL... at 99.30%
>Cluster 483
0	143aa, >A0A6H0CFT8_9ACTN... *
>Cluster 484
0	143aa, >D0GMR9_9FUSO... *
>Cluster 485
0	143aa, >A0A841L8F2_9CLOT... *
>Cluster 486
0	143aa, >A0A5B7U7U6_RALSL... *
1	143aa, >A0A0S4TTM5_RALSL... at 99.30%
>Cluster 487
0	143aa, >A0A413W4J5_9FIRM... *
>Cluster 488
0	143aa, >A0A2T7T9W2_9ACTN... *
>Cluster 489
0	143aa, >A0A1Y4B6G1_9FIRM... *
1	143aa, >A0A143XJR7_9FIRM... at 99.30%
>Cluster 490
0	143aa, >A0A7V4X9X0_9BACT... *
>Cluster 491
0	143aa, >A0A3D6BS05_9FLAO... *
>Cluster 492
0	142aa, >A0A090SP10_9VIBR... *
1	142aa, >A0A090SGT2_9VIBR... at 100.00%
2	142aa, >A0A090T6A5_9VIBR... at 97.89%
>Cluster 493
0	142aa, >A0A6G7CHD3_9VIBR... *
>Cluster 494
0	142aa, >A0A3D1Z2G9_VIBSX... *
>Cluster 495
0	142aa, >A0A7Y4CAE8_9VIBR... *
>Cluster 496
0	142aa, >A0A2T3NLN9_9GAMM... *
>Cluster 497
0	142aa, >A0A1B9NY57_ALILO... *
1	142aa, >B6EHW2_ALISL... at 100.00%
2	142aa, >A0A839I235_9GAMM... at 99.30%
>Cluster 498
0	142aa, >A0A0J1HFN0_9GAMM... *
>Cluster 499
0	142aa, >A0A0C5WGT3_9GAMM... *
1	142aa, >A0A0B9H0E4_9GAMM... at 98.59%
>Cluster 500
0	142aa, >Q8EAQ1_SHEON... *
>Cluster 501
0	142aa, >A0A1E5IV16_SHECO... *
>Cluster 502
0	142aa, >A0A090IM31_9GAMM... *
1	142aa, >A0A5Q4YZP0_9GAMM... at 99.30%
2	142aa, >A0A2S7XH29_9GAMM... at 95.77%
3	142aa, >A0A2S7XEN6_9GAMM... at 95.07%
4	142aa, >A0A1B9P986_9GAMM... at 95.07%
>Cluster 503
0	142aa, >A0A2T3IZ99_9GAMM... *
>Cluster 504
0	142aa, >A3QH90_SHELP... *
>Cluster 505
0	142aa, >A0A2T3P0A4_9GAMM... *
>Cluster 506
0	142aa, >A0A2T3IZD3_9GAMM... *
>Cluster 507
0	142aa, >A0A4Y6IZE0_9GAMM... *
>Cluster 508
0	142aa, >A0A1E5BXY6_9GAMM... *
>Cluster 509
0	142aa, >A0A0C3LV99_9GAMM... *
>Cluster 510
0	142aa, >A0A380AJY8_9GAMM... *
>Cluster 511
0	142aa, >A0A6L7I3C2_9GAMM... *
>Cluster 512
0	142aa, >A0A1T4UXF3_9GAMM... *
>Cluster 513
0	141aa, >A0A0F6A343_9GAMM... at 95.74%
1	142aa, >A0A128F6A5_9GAMM... *
>Cluster 514
0	142aa, >A0A5N8UJX7_9GAMM... *
>Cluster 515
0	142aa, >A0A0J1JIJ0_9GAMM... *
1	142aa, >A0A090R4L8_9GAMM... at 97.89%
>Cluster 516
0	142aa, >A9D770_9GAMM... *
1	142aa, >A0A330M7S9_9GAMM... at 96.48%
>Cluster 517
0	142aa, >B8CQS8_SHEPW... *
>Cluster 518
0	142aa, >A0A2N1DR84_9GAMM... *
>Cluster 519
0	142aa, >A0A1S6HVB3_9GAMM... *
>Cluster 520
0	142aa, >D4ZBK9_SHEVD... *
>Cluster 521
0	142aa, >A0A0J1JXB8_9GAMM... *
>Cluster 522
0	142aa, >A8H7F7_SHEPA... *
>Cluster 523
0	142aa, >A0A2T3MYU4_9GAMM... *
>Cluster 524
0	142aa, >A0A1M5YBD7_9GAMM... *
>Cluster 525
0	142aa, >A0A2T3QYY2_9GAMM... *
1	140aa, >A0A2T3KER5_9GAMM... at 97.14%
2	141aa, >A0A0B7JH26_9GAMM... at 96.45%
>Cluster 526
0	142aa, >A0A1W2CZ37_KIBAR... *
>Cluster 527
0	142aa, >A0A349DNZ5_9BACT... *
>Cluster 528
0	142aa, >A0A7C9LMU0_9DEIO... *
>Cluster 529
0	142aa, >G9X2M8_9FIRM... *
>Cluster 530
0	142aa, >A0A5C4PRJ5_9PAST... *
>Cluster 531
0	142aa, >A0A412KWH6_9FIRM... *
1	138aa, >A0A415REZ1_9FIRM... at 97.83%
>Cluster 532
0	142aa, >A0A1F1QXA1_9MICC... *
>Cluster 533
0	142aa, >A0A3D0X4T9_9FIRM... *
>Cluster 534
0	142aa, >A0A7W7L899_STRNE... *
>Cluster 535
0	142aa, >A0A553ZNJ3_9ACTN... *
>Cluster 536
0	142aa, >A0A1B1ASN0_9ACTN... *
>Cluster 537
0	142aa, >A0A0G1WK92_9BACT... *
>Cluster 538
0	142aa, >A0A1M3DWS2_9PROT... *
>Cluster 539
0	142aa, >A0A7X6D1W4_9ACTN... *
>Cluster 540
0	142aa, >A0A0G1DHL2_9BACT... *
>Cluster 541
0	142aa, >A0A1W1H9U5_9DELT... *
>Cluster 542
0	142aa, >A0A1Q7BGQ4_9ACTN... *
>Cluster 543
0	141aa, >A0A090QI46_9GAMM... *
>Cluster 544
0	141aa, >A0A379YDC3_9GAMM... *
1	141aa, >G0B0V4_9GAMM... at 99.29%
2	141aa, >A9L2E6_SHEB9... at 97.87%
3	141aa, >A0A448EQH2_9GAMM... at 99.29%
4	141aa, >B8E827_SHEB2... at 98.58%
5	141aa, >A3D0E9_SHEB5... at 99.29%
6	141aa, >A0A7U3Z8H3_9GAMM... at 99.29%
7	141aa, >A0A165JSW8_9GAMM... at 97.16%
8	141aa, >A0A2K8ZVD3_9GAMM... at 95.74%
>Cluster 545
0	141aa, >F7RKS2_9GAMM... *
>Cluster 546
0	141aa, >A0A847R3C0_9GAMM... *
1	141aa, >A0A366J6N3_SHEPU... at 99.29%
2	141aa, >A0A2R3ESV1_9GAMM... at 98.58%
>Cluster 547
0	141aa, >A0A2T3HZQ3_9GAMM... *
1	141aa, >A0A1Y6MEY2_9GAMM... at 97.87%
2	141aa, >A0A1Y6MCM6_9GAMM... at 97.16%
3	141aa, >A0A1Y6L167_9GAMM... at 97.16%
4	141aa, >A0A2T3IQQ0_9GAMM... at 96.45%
>Cluster 548
0	141aa, >Q1Z0G4_9GAMM... *
1	139aa, >A0A2T3J834_9GAMM... at 96.40%
2	140aa, >Q6LK77_PHOPR... at 95.71%
>Cluster 549
0	141aa, >A0A128EWK6_9GAMM... *
>Cluster 550
0	141aa, >A0A6M1RMW0_9GAMM... *
1	141aa, >R1GQ81_9GAMM... at 96.45%
>Cluster 551
0	141aa, >D0IA45_GRIHO... *
1	141aa, >A0A377HNQ7_GRIHO... at 99.29%
>Cluster 552
0	141aa, >A0A2N4UV43_9GAMM... *
>Cluster 553
0	141aa, >B0TR75_SHEHH... *
>Cluster 554
0	141aa, >A0A1T5HVI5_9GAMM... *
>Cluster 555
0	141aa, >A0A1T4QAE0_9GAMM... *
>Cluster 556
0	141aa, >A0A2T3PYD0_PHOPO... *
1	141aa, >A0A2T3K876_PHOPO... at 97.87%
2	141aa, >A0A855S6P4_PHOPO... at 97.87%
>Cluster 557
0	141aa, >A0A1Y6MEU1_9GAMM... *
1	141aa, >A0A2T3HZM1_9GAMM... at 95.74%
2	141aa, >A0A1Y6MGK2_9GAMM... at 98.58%
3	141aa, >A0A2T3IQQ1_9GAMM... at 97.87%
>Cluster 558
0	141aa, >A0A1Y6KZ73_9GAMM... *
>Cluster 559
0	141aa, >A0A1V5LCR8_9PROT... *
>Cluster 560
0	141aa, >A0A2W4IQ93_9ACTN... *
>Cluster 561
0	141aa, >A0A428YNM1_KIBAR... *
>Cluster 562
0	141aa, >A0A1A9BHT5_9ACTN... *
>Cluster 563
0	141aa, >A0A542UU97_9CELL... *
>Cluster 564
0	141aa, >A0A352A795_9FIRM... *
>Cluster 565
0	141aa, >A0A413XDI5_9CLOT... *
1	141aa, >A0A413LCI5_9CLOT... at 100.00%
>Cluster 566
0	141aa, >A0A0D4DYK8_9ACTN... *
>Cluster 567
0	141aa, >Q68A37_RALSL... *
1	141aa, >A0A0S4VD24_RALSL... at 98.58%
2	140aa, >A0A7I8FN23_RALSL... at 98.57%
3	141aa, >M4UEM1_RALSL... at 100.00%
4	140aa, >A0A454TLT6_9RALS... at 98.57%
5	141aa, >A0A0S4UUA4_RALSL... at 99.29%
6	140aa, >A0A1Y0FJK3_RALSL... at 98.57%
7	140aa, >A0A0S4WPH1_RALSL... at 98.57%
8	141aa, >A0A7I8GVG9_RALSL... at 100.00%
9	141aa, >A0A0S4WFC8_RALSL... at 98.58%
10	141aa, >A0A809CR40_RALSL... at 100.00%
11	140aa, >A0A224A9Y6_RALSL... at 98.57%
12	140aa, >A0A0S4UFI4_RALSL... at 98.57%
13	140aa, >Q8XYB9_RALSO... at 98.57%
>Cluster 568
0	141aa, >A0A561B7K0_9ACTN... *
>Cluster 569
0	141aa, >H5Y2L1_9FIRM... *
1	141aa, >H5XZV7_9FIRM... at 99.29%
>Cluster 570
0	141aa, >A0A1F2Z122_9PROT... *
>Cluster 571
0	141aa, >A0A510X8Q3_9GAMM... *
>Cluster 572
0	141aa, >A0A4R0J2Y8_9ACTN... *
>Cluster 573
0	141aa, >A0A3M2EJ55_9GAMM... *
>Cluster 574
0	141aa, >A0A328R208_9BACT... *
>Cluster 575
0	141aa, >A0A316F7R4_9GAMM... *
>Cluster 576
0	140aa, >A0A557PH61_9VIBR... *
>Cluster 577
0	139aa, >A0A1B9PJP8_ALIFS... at 99.28%
1	139aa, >A0A844PDD2_ALIFS... at 99.28%
2	140aa, >Q5E423_ALIF1... *
3	140aa, >A0A6N3Z4M6_ALIFS... at 100.00%
4	139aa, >B5FFS0_ALIFM... at 100.00%
5	139aa, >A0A844NYF8_ALIFS... at 100.00%
>Cluster 578
0	140aa, >A0A6N3J890_SHESW... *
1	140aa, >A4Y3I7_SHEPC... at 100.00%
2	140aa, >E6XKE1_SHEP2... at 100.00%
3	140aa, >A0A811SU77_9GAMM... at 99.29%
>Cluster 579
0	140aa, >A8FZ41_SHESH... *
>Cluster 580
0	140aa, >A0A2N7L3Z2_9GAMM... *
1	140aa, >A0A1I5RCG1_9GAMM... at 97.14%
>Cluster 581
0	140aa, >A0A3S0LNT9_9GAMM... *
>Cluster 582
0	140aa, >L8JDT1_9GAMM... *
>Cluster 583
0	140aa, >A0A291B9R9_9GAMM... *
>Cluster 584
0	140aa, >A0A7W4AWD1_9GAMM... *
>Cluster 585
0	140aa, >A0A411PEN5_9GAMM... *
>Cluster 586
0	140aa, >A0A6L5NY69_9GAMM... *
>Cluster 587
0	139aa, >A0A3G8LS13_9GAMM... at 97.84%
1	139aa, >A0A7W4BX63_9GAMM... at 97.84%
2	139aa, >Q086X1_SHEFN... at 97.84%
3	139aa, >A0A7W4C164_9GAMM... at 97.84%
4	139aa, >A0A119CZE2_SHEFR... at 97.12%
5	140aa, >A0A7W4ATY5_9GAMM... *
>Cluster 588
0	140aa, >A0A6H1UEQ1_9GAMM... *
>Cluster 589
0	140aa, >A0A6H0T665_9PAST... *
>Cluster 590
0	140aa, >A0A2V2YNZ3_9BACL... *
>Cluster 591
0	140aa, >A0A140LCK2_9CLOT... *
>Cluster 592
0	140aa, >A0A2U3PJ73_LEUCA... *
1	140aa, >K0DBZ5_LEUCJ... at 100.00%
>Cluster 593
0	140aa, >B8I128_RUMCH... *
1	140aa, >B8I908_RUMCH... at 99.29%
>Cluster 594
0	140aa, >A0A439MGB4_9HYPH... *
1	140aa, >A0A2A3DC47_9HYPH... at 100.00%
2	140aa, >A0A3S9FJR8_9HYPH... at 100.00%
3	140aa, >A0A3S9DGT0_9HYPH... at 100.00%
>Cluster 595
0	140aa, >A0A6J4NF34_9RHOB... *
>Cluster 596
0	140aa, >A0A4R7ZPR4_9ACTN... *
>Cluster 597
0	140aa, >A0A1V3JVB3_9PAST... *
>Cluster 598
0	139aa, >A0A1Q9G8W4_9GAMM... *
>Cluster 599
0	139aa, >A0A3S3UMB7_9GAMM... *
>Cluster 600
0	139aa, >A0A7W0Q7Q0_9DELT... *
>Cluster 601
0	139aa, >A0A1V6KG97_9DELT... *
1	139aa, >A0A847JRP6_9SPIR... at 100.00%
>Cluster 602
0	139aa, >A0A1Z4C0F3_9GAMM... *
>Cluster 603
0	139aa, >A0A1Q3GUD2_9BACT... *
>Cluster 604
0	139aa, >A0A349DNZ2_9BACT... *
>Cluster 605
0	139aa, >A1ZJS5_9BACT... *
>Cluster 606
0	139aa, >A0A2E8PKC0_9RHOB... *
1	139aa, >A0A1H2R8M2_9RHOB... at 97.12%
>Cluster 607
0	139aa, >A0A2T3W3D5_9DEIO... *
>Cluster 608
0	139aa, >A0A7J5A1K8_9ACTN... *
>Cluster 609
0	139aa, >A0A7W9M1F6_9PSEU... *
>Cluster 610
0	139aa, >A0A495X5E9_9PSEU... *
>Cluster 611
0	138aa, >A0A385AN53_9ACTN... at 97.10%
1	139aa, >A0A1Q5HQL4_9ACTN... *
>Cluster 612
0	139aa, >A0A6J4JF08_9ACTN... *
>Cluster 613
0	139aa, >A0A1I0L0P9_9BACL... *
>Cluster 614
0	139aa, >A0A7K2Z0D0_9ACTN... *
>Cluster 615
0	139aa, >A0A2D6L6B5_9BACT... *
>Cluster 616
0	138aa, >A0A2T3LDZ4_9GAMM... *
>Cluster 617
0	138aa, >A0A3N4DT72_9GAMM... *
>Cluster 618
0	138aa, >D8FFC1_9DELT... *
>Cluster 619
0	138aa, >A0A258V4C9_9SPHN... *
1	138aa, >A0A257YMP8_9SPHN... at 100.00%
>Cluster 620
0	138aa, >A0A0D6B644_RHOSU... *
1	138aa, >A0A1Q9Q768_RHOSU... at 98.55%
>Cluster 621
0	138aa, >A0A7Z1ZB57_9RHOB... *
>Cluster 622
0	138aa, >A0A1C3N5G1_9ACTN... *
>Cluster 623
0	138aa, >A0A8B3T7H5_AVIPA... *
>Cluster 624
0	138aa, >A0A1V2QL46_9PSEU... *
>Cluster 625
0	138aa, >A0A0K2Y7S2_HELHE... *
1	84aa, >A0A0K2XRE6_HELHE... at 100.00%
>Cluster 626
0	138aa, >A0A1H0QUE5_SELRU... *
1	138aa, >A0A1M6T3B3_SELRU... at 97.10%
>Cluster 627
0	130aa, >F8KRJ4_HELBC... at 100.00%
1	138aa, >H5VDH4_HELBI... *
>Cluster 628
0	138aa, >A0A1G6R104_9PSEU... *
>Cluster 629
0	138aa, >A0A1H6GI15_SELRU... *
>Cluster 630
0	115aa, >A0A0F7IDD2_RHOHA... at 98.26%
1	126aa, >A0A1Z1UW79_RHOHA... at 98.41%
2	126aa, >A0A0F6WFU7_RHOHA... at 98.41%
3	138aa, >A0A1Z1UZ83_RHOHA... *
>Cluster 631
0	138aa, >A0A1G1XZT5_9BACT... *
>Cluster 632
0	138aa, >W1V1C9_9LACO... *
1	138aa, >A0A7L8V0X4_9LACO... at 100.00%
2	138aa, >A0A5A5U0J7_LEUCI... at 100.00%
3	138aa, >B1MZP9_LEUCK... at 100.00%
>Cluster 633
0	137aa, >A0A7W8WIX1_9BURK... *
>Cluster 634
0	137aa, >A0A1Q3GMM0_9BACT... *
>Cluster 635
0	137aa, >A0A1Q3GUC5_9BACT... *
>Cluster 636
0	137aa, >A0A1H8PM44_9RHOB... *
>Cluster 637
0	137aa, >A0A6L9Q7G1_9ACTN... *
1	137aa, >A0A5S4G7C9_9ACTN... at 100.00%
>Cluster 638
0	137aa, >A0A291RV43_9NOCA... *
>Cluster 639
0	137aa, >A0A239L8Z2_9ACTN... *
>Cluster 640
0	137aa, >A0A7W3R663_9ACTN... *
>Cluster 641
0	137aa, >A0A1W9KMV0_9PROT... *
1	137aa, >A0A5C7WQT9_9PROT... at 100.00%
>Cluster 642
0	137aa, >F9MMJ6_9FIRM... *
>Cluster 643
0	137aa, >A0A1K1Q6S2_SELRU... *
1	137aa, >A0A1I0XRJ3_SELRU... at 98.54%
2	137aa, >A0A1H4ABJ9_SELRU... at 98.54%
>Cluster 644
0	137aa, >I0GSW8_SELRL... *
>Cluster 645
0	137aa, >A0A1H6IDL0_SELRU... *
>Cluster 646
0	137aa, >C9KNM2_9FIRM... *
1	136aa, >A0A414NV93_9FIRM... at 98.53%
>Cluster 647
0	137aa, >A0A6I2UU36_9FIRM... *
>Cluster 648
0	137aa, >A0A1R4FJG4_9MICO... *
>Cluster 649
0	127aa, >A0A2P2FJA1_9PSEU... at 95.28%
1	137aa, >M2ZDS6_9PSEU... *
>Cluster 650
0	137aa, >A0A149ZVI0_9NOCA... *
>Cluster 651
0	137aa, >A0A1Y5GUN5_9GAMM... *
>Cluster 652
0	137aa, >A0A7Z0TG48_9ACTN... *
>Cluster 653
0	137aa, >A0A7X5D2Q6_9CLOT... *
>Cluster 654
0	137aa, >A0A2D6L9U5_9BACT... *
>Cluster 655
0	137aa, >A0A2N5IDH9_9RHOB... *
>Cluster 656
0	137aa, >A0A7V2SA21_9GAMM... *
>Cluster 657
0	136aa, >A0A1H8HUM5_9RHOB... *
>Cluster 658
0	136aa, >A0A2W4KUF8_9PROT... *
>Cluster 659
0	136aa, >A0A1W9WPC4_9DELT... *
>Cluster 660
0	136aa, >A0A1G8LL95_9RHOB... *
>Cluster 661
0	136aa, >A0A349DWJ9_9BACT... *
>Cluster 662
0	136aa, >A0A662ZCB8_9GAMM... *
>Cluster 663
0	136aa, >A0A2T3W7N6_9DEIO... *
>Cluster 664
0	136aa, >A0A1C5H4Z5_9ACTN... *
>Cluster 665
0	136aa, >A0A562DUF5_MICEC... *
>Cluster 666
0	136aa, >A0A1I5GB53_9ACTN... *
>Cluster 667
0	136aa, >A0A1C5HV88_9ACTN... *
>Cluster 668
0	136aa, >A0A246GLR5_9FLAO... *
>Cluster 669
0	136aa, >A0A173W5S9_9FIRM... *
>Cluster 670
0	136aa, >A0A229SEH3_9PSEU... *
>Cluster 671
0	136aa, >A0A1G6JVU8_9PSEU... *
>Cluster 672
0	136aa, >A0A428EZU3_STRGN... *
1	135aa, >A0A428GKZ8_STRCR... at 96.30%
2	127aa, >A0A4V0ED98_STRGN... at 97.64%
>Cluster 673
0	136aa, >A0A511N4C7_9DEIO... *
>Cluster 674
0	136aa, >A0A2T0WM86_9RHOB... *
>Cluster 675
0	136aa, >A0A0G0WRE8_9BACT... *
1	136aa, >A0A1G2PS67_9BACT... at 99.26%
>Cluster 676
0	136aa, >A0A317H228_9BACT... *
>Cluster 677
0	136aa, >J9Z2J6_9PROT... *
>Cluster 678
0	136aa, >A0A2D9X3L9_9ACTN... *
1	136aa, >A0A2E3G7R4_9RICK... at 100.00%
2	136aa, >A0A2E4IUZ5_9BACT... at 100.00%
>Cluster 679
0	135aa, >A0A357RT36_9RHOB... *
>Cluster 680
0	133aa, >A0A4R4LP79_9ACTN... at 98.50%
1	135aa, >A0A4R5DXZ1_9ACTN... *
2	133aa, >A0A7W7I951_9ACTN... at 97.74%
>Cluster 681
0	135aa, >A0A6L3VQT9_9ACTN... *
1	134aa, >A0A7D3VWZ4_9ACTN... at 97.01%
>Cluster 682
0	135aa, >A0A6I4MPK7_9ACTN... *
>Cluster 683
0	135aa, >A0A212RB84_RHOAC... *
>Cluster 684
0	135aa, >A0A1C4ZZ44_9ACTN... *
>Cluster 685
0	135aa, >A0A428W1U7_AMYBA... *
1	131aa, >R1G5V8_9PSEU... at 97.71%
>Cluster 686
0	135aa, >A0A0D0VWX9_9ACTN... *
>Cluster 687
0	135aa, >A0A7Y9X605_9ACTN... *
1	135aa, >A0A2G6XER2_9ACTN... at 96.30%
>Cluster 688
0	135aa, >A0A2M8Z574_9FIRM... *
>Cluster 689
0	135aa, >A0A328NHL2_9ACTN... *
1	133aa, >A0A560AX95_9ACTN... at 97.74%
>Cluster 690
0	135aa, >A0A7U9JVA1_9CLOT... *
>Cluster 691
0	135aa, >A0A352P9H9_9FIRM... *
>Cluster 692
0	135aa, >A0A1C4UBC9_9ACTN... *
>Cluster 693
0	135aa, >A0A1C4V5R5_9ACTN... *
>Cluster 694
0	135aa, >A0A427TH91_9PSEU... *
>Cluster 695
0	135aa, >A0A0G0GBR4_9BACT... *
>Cluster 696
0	135aa, >A0A7V3G7J1_9BACT... *
>Cluster 697
0	135aa, >A0A0G0H809_9BACT... *
>Cluster 698
0	135aa, >A0A5B8T689_LEULA... *
1	135aa, >A0A1B2A233_LEULA... at 99.26%
2	134aa, >A0A846ZGL6_9LACO... at 96.27%
>Cluster 699
0	135aa, >A0A2D6ZQW9_9PROT... *
>Cluster 700
0	135aa, >A0A520T495_9PROT... *
>Cluster 701
0	134aa, >A0A528J002_9HYPH... *
>Cluster 702
0	134aa, >A0A4R9QLJ0_9HYPH... *
1	134aa, >A0A4S0ZBW5_9BACT... at 100.00%
2	134aa, >A0A5F2GDC3_9HYPH... at 100.00%
3	134aa, >A0A4S0YBR1_9BACT... at 100.00%
4	134aa, >A0A5R2NQB8_9HYPH... at 100.00%
>Cluster 703
0	134aa, >M5FLS9_9HYPH... *
>Cluster 704
0	134aa, >A0A543I9P3_9ACTN... *
>Cluster 705
0	134aa, >A0A1Q9TW21_9ACTN... *
>Cluster 706
0	134aa, >F4GI46_SPHCD... *
>Cluster 707
0	134aa, >A0A154MB04_9PSEU... *
>Cluster 708
0	134aa, >A0A1C6TU10_9ACTN... *
>Cluster 709
0	134aa, >D9RAF9_CLOSW... *
>Cluster 710
0	134aa, >A0A6I5UJ15_9ACTN... *
>Cluster 711
0	134aa, >A0A0M8XJI4_9ACTN... *
>Cluster 712
0	134aa, >A0A084JKA0_9FIRM... *
1	134aa, >A0A7X2NA34_9CLOT... at 99.25%
>Cluster 713
0	134aa, >H5VCV2_HELBI... *
>Cluster 714
0	134aa, >A0A352LKP0_9BURK... *
>Cluster 715
0	134aa, >A0A0K2X684_9HELI... *
1	134aa, >A0A0K2XFP9_9HELI... at 100.00%
>Cluster 716
0	134aa, >A0A193GIU7_9BORD... *
>Cluster 717
0	134aa, >A0A7X5FDH6_9BACT... *
>Cluster 718
0	134aa, >A0A850QC36_9RHOB... *
1	134aa, >A0A1M4N4P0_9RHOB... at 99.25%
2	101aa, >D0CVG4_RUELI... at 95.05%
>Cluster 719
0	134aa, >A0A3F3GVK9_9LACO... *
1	130aa, >A0A0K8MIL5_9LACO... at 95.38%
2	131aa, >A0A3F3GYI2_9LACO... at 96.18%
3	131aa, >A0A0J5S903_9LACO... at 96.95%
>Cluster 720
0	134aa, >A0A432JPA3_9BACT... *
>Cluster 721
0	133aa, >A0A352ALD5_9CYAN... *
>Cluster 722
0	133aa, >A0A380WNX4_AMIAI... *
>Cluster 723
0	133aa, >F4GL43_SPHCD... *
1	133aa, >F4GL40_SPHCD... at 96.99%
>Cluster 724
0	133aa, >A0A503X7I9_9HYPH... *
>Cluster 725
0	133aa, >A0A7H8HQL4_9PSEU... *
>Cluster 726
0	133aa, >A0A5R8NIA8_9NOCA... *
>Cluster 727
0	133aa, >A0A6P1CTA8_9NOCA... *
>Cluster 728
0	133aa, >A0A2J8BB77_9FIRM... *
>Cluster 729
0	133aa, >A0A6I8M3J1_9PSEU... *
>Cluster 730
0	133aa, >A0A2S6HSH1_9CLOT... *
>Cluster 731
0	133aa, >I0KX55_9ACTN... *
>Cluster 732
0	133aa, >A0A3D1FT93_9FIRM... *
>Cluster 733
0	133aa, >A0A7K3X5M0_9ACTN... *
>Cluster 734
0	133aa, >A0A1C4V8J2_9ACTN... *
>Cluster 735
0	133aa, >A0A2E2W978_9FLAO... *
>Cluster 736
0	133aa, >A0A1V5XH71_9FIRM... *
>Cluster 737
0	133aa, >A0A6H9X9H9_9ACTN... *
>Cluster 738
0	133aa, >A0A419SW25_9FIRM... *
>Cluster 739
0	133aa, >A0A1M4ZKJ3_9FIRM... *
>Cluster 740
0	133aa, >A0A7V7UC92_9FIRM... *
>Cluster 741
0	133aa, >A0A4R0JNW6_9ACTN... *
>Cluster 742
0	133aa, >A0A661XNG7_9BACT... *
>Cluster 743
0	133aa, >A0A4R5N889_9LACO... *
>Cluster 744
0	133aa, >A0A495MZ66_9NOCA... *
1	131aa, >V9XS47_9NOCA... at 96.18%
>Cluster 745
0	133aa, >A0A221P3D8_9ACTN... *
>Cluster 746
0	133aa, >A0A4V2F5I1_9FIRM... *
>Cluster 747
0	133aa, >A0A2D9P3W3_9BACT... *
>Cluster 748
0	133aa, >A0A6B2D6D3_9RHOB... *
>Cluster 749
0	132aa, >A0A4R6QCF0_9FLAO... *
>Cluster 750
0	132aa, >A0A4R4ZL10_9ACTN... *
>Cluster 751
0	132aa, >A0A1S8XZF2_9ACTN... *
>Cluster 752
0	132aa, >A0A6P1DFE3_9NOCA... *
>Cluster 753
0	132aa, >A0A420EZP2_9ACTN... *
>Cluster 754
0	132aa, >M2NZD7_9PSEU... *
>Cluster 755
0	132aa, >A0A810N935_9ACTN... *
>Cluster 756
0	132aa, >A0A317DDN3_9ACTN... *
>Cluster 757
0	132aa, >A0A1C6RPY0_9ACTN... *
>Cluster 758
0	132aa, >A0A1C6T1X7_9ACTN... *
>Cluster 759
0	132aa, >A0A562WM71_9ACTN... *
>Cluster 760
0	132aa, >A0A7J5CNV6_9ACTN... *
>Cluster 761
0	132aa, >A0A1C5HFL7_9ACTN... *
>Cluster 762
0	132aa, >A0A2D6JFP5_9PROT... *
>Cluster 763
0	132aa, >A0A6A7K906_9FIRM... *
>Cluster 764
0	132aa, >A0A846R7Z3_9ACTN... *
>Cluster 765
0	132aa, >A0A840W223_9ACTN... *
>Cluster 766
0	132aa, >A0A3N9W9V9_9ACTN... *
>Cluster 767
0	132aa, >A0A136PM53_9ACTN... *
>Cluster 768
0	132aa, >A0A3L7BRE5_9ACTN... *
>Cluster 769
0	132aa, >A0A7V7QMN7_9FIRM... *
>Cluster 770
0	132aa, >A0A133Y385_9LACT... *
>Cluster 771
0	132aa, >A0A1M6FS57_9FIRM... *
>Cluster 772
0	130aa, >A0A432RIN8_9GAMM... at 97.69%
1	130aa, >A0A4R6X8C0_9GAMM... at 97.69%
2	132aa, >A0A0K6IKG8_9GAMM... *
3	131aa, >A0A1A8TF52_9GAMM... at 97.71%
>Cluster 773
0	132aa, >A0A1G1XRG9_9BACT... *
>Cluster 774
0	132aa, >A0A7I8GQ95_RALSL... *
>Cluster 775
0	131aa, >A0A1L1PK43_HYDIT... *
>Cluster 776
0	131aa, >A0A6I2LIF5_9HYPH... *
1	131aa, >A0A7W3Q563_9HYPH... at 100.00%
2	131aa, >A0A7L8RXV2_9HYPH... at 100.00%
>Cluster 777
0	131aa, >A0A3A4KF33_9NOCA... *
>Cluster 778
0	131aa, >A0A1C6V292_9ACTN... *
>Cluster 779
0	131aa, >A0A3A9YRK9_9ACTN... *
>Cluster 780
0	131aa, >A0A1C6U7J1_9ACTN... *
>Cluster 781
0	131aa, >A0A562IC77_MICOL... *
>Cluster 782
0	131aa, >A0A1C4V529_MICEC... *
>Cluster 783
0	131aa, >A0A2P8AZI5_9ACTN... *
>Cluster 784
0	131aa, >A0A1C4V6L8_9ACTN... *
>Cluster 785
0	131aa, >A0A318NU03_9ACTN... *
>Cluster 786
0	131aa, >A0A849CV91_9CLOT... *
>Cluster 787
0	131aa, >A0A2S6HV84_9CLOT... *
>Cluster 788
0	131aa, >A0A3E2NAS4_9CLOT... *
>Cluster 789
0	131aa, >A0A4R4MRR9_9ACTN... *
>Cluster 790
0	131aa, >A0A844JAN1_9CLOT... *
>Cluster 791
0	131aa, >A0A521GLP9_9BACT... *
>Cluster 792
0	131aa, >A0A6P2CSP3_9LACO... *
>Cluster 793
0	131aa, >A0A4R2DIN8_9NOCA... *
>Cluster 794
0	131aa, >A0A2M7W4V4_9BACT... *
>Cluster 795
0	131aa, >A0A535KQK6_9CHLR... *
>Cluster 796
0	131aa, >A0A2D3LHK2_PREIN... *
>Cluster 797
0	131aa, >A0A353W133_9FIRM... *
1	131aa, >A0A101HA48_9FIRM... at 100.00%
>Cluster 798
0	131aa, >A0A1Y4WIW2_9FIRM... *
>Cluster 799
0	131aa, >A0A1C3JQ54_9GAMM... *
>Cluster 800
0	130aa, >Q21GR0_SACD2... *
>Cluster 801
0	130aa, >A0A356FWX7_9PROT... *
>Cluster 802
0	130aa, >A0A1C4YBL0_9ACTN... *
>Cluster 803
0	130aa, >A0A7J5C6Z8_9ACTN... *
>Cluster 804
0	130aa, >A0A2T3VGW4_9ACTN... *
>Cluster 805
0	130aa, >A0A1C4ZRS5_MICVI... *
>Cluster 806
0	130aa, >A0A4Q7UQ29_9ACTN... *
>Cluster 807
0	130aa, >A0A839JM21_9BACT... *
>Cluster 808
0	130aa, >A0A2E2F1T8_9RHOB... *
>Cluster 809
0	130aa, >A0A658JYS7_9CLOT... *
1	130aa, >A0A6N9NYZ2_9CLOT... at 100.00%
>Cluster 810
0	130aa, >A0A4S8F788_9BURK... *
>Cluster 811
0	129aa, >W7VYI6_9ACTN... *
1	126aa, >A0A505HG96_9ACTN... at 100.00%
>Cluster 812
0	129aa, >A0A0Q7BJV8_9ACTN... *
1	129aa, >A0A0Q8UZ63_9ACTN... at 100.00%
>Cluster 813
0	129aa, >A0A1Q3GZ66_9BACT... *
>Cluster 814
0	129aa, >A0A1C5HA40_9ACTN... *
>Cluster 815
0	129aa, >A0A1C5GEN5_9ACTN... *
>Cluster 816
0	129aa, >A0A2N6SUF2_FINMA... *
>Cluster 817
0	129aa, >A0A1V2IKW4_9ACTN... *
>Cluster 818
0	129aa, >A0A0G1RH10_9BACT... *
1	126aa, >A0A1F4XMZ0_9BACT... at 100.00%
>Cluster 819
0	129aa, >A0A7T8YPB5_9BACT... *
>Cluster 820
0	129aa, >A0A223XS06_LEUME... *
1	129aa, >Q03YD4_LEUMM... at 100.00%
2	129aa, >A0A1X0UYD3_LEUME... at 100.00%
3	129aa, >C2KKU5_LEUMC... at 100.00%
4	129aa, >A0A7Z0HSZ3_9LACO... at 100.00%
5	129aa, >A0A6B8JZZ9_LEUME... at 98.45%
6	129aa, >A0A5B8TVR9_LEUME... at 98.45%
7	124aa, >A0A2N9K9D5_9LACO... at 98.39%
8	120aa, >A0A062XQ44_LEUPS... at 96.67%
9	120aa, >A0A1X0VG11_LEUPS... at 96.67%
10	120aa, >A0A5B8T2N0_LEUPS... at 95.83%
>Cluster 821
0	129aa, >A0A2T0VW73_9RHOB... *
1	129aa, >A0A0F4RH00_9RHOB... at 98.45%
2	98aa, >A4EF04_9RHOB... at 95.92%
3	98aa, >A0A2M8WQ20_9RHOB... at 95.92%
4	99aa, >A0A1I6HQM0_9RHOB... at 96.97%
>Cluster 822
0	129aa, >A0A1F6X129_9BACT... *
>Cluster 823
0	129aa, >A0A372EZS0_9RHOB... *
>Cluster 824
0	129aa, >I4A4Y7_DESDJ... *
1	129aa, >A0A7C6Z2W8_9FIRM... at 99.22%
>Cluster 825
0	129aa, >A0A2E4YR50_9FLAO... *
>Cluster 826
0	128aa, >A0A098S1L9_9BACT... *
>Cluster 827
0	128aa, >A0A1Q5QY32_9BRAD... *
>Cluster 828
0	128aa, >A0A6N9Y0D7_9ACTN... *
>Cluster 829
0	128aa, >A0A6N3JY81_9ACTN... *
1	128aa, >A0A3M9L0B8_9ACTN... at 98.44%
2	69aa, >A0A7X0NAZ7_9ACTN... at 98.55%
>Cluster 830
0	128aa, >A0A2U7PH42_9BACT... *
1	128aa, >A0A660MUU5_9BACT... at 98.44%
>Cluster 831
0	128aa, >A0A1H5QS16_9PSEU... *
>Cluster 832
0	128aa, >A0A7K0DQ63_9NOCA... *
>Cluster 833
0	128aa, >A0A416KRS2_9FIRM... *
1	128aa, >A0A417FDA2_9FIRM... at 99.22%
2	128aa, >A0A417DGV7_9FIRM... at 98.44%
3	128aa, >A0A174GHF5_9FIRM... at 96.88%
4	128aa, >A0A415XVD5_9FIRM... at 99.22%
5	128aa, >A0A417SJR3_9FIRM... at 98.44%
6	128aa, >A0A415XZ71_9FIRM... at 97.66%
7	128aa, >A0A417NY31_9FIRM... at 98.44%
8	128aa, >A0A174EHT4_9FIRM... at 99.22%
9	128aa, >A0A173WG71_9FIRM... at 99.22%
10	128aa, >A0A417DHK5_9FIRM... at 96.88%
11	128aa, >A0A173YLX0_9FIRM... at 99.22%
12	128aa, >A0A413AUD4_9FIRM... at 96.09%
13	128aa, >A0A417PX71_9FIRM... at 96.09%
14	128aa, >A0A416MNQ2_9FIRM... at 96.09%
15	128aa, >A0A415LL31_9FIRM... at 96.09%
16	128aa, >A0A417G9D5_9FIRM... at 96.09%
17	128aa, >A0A413KYM1_9FIRM... at 96.09%
18	128aa, >A0A416B9Q9_9FIRM... at 96.09%
19	128aa, >A0A417H0Z7_9FIRM... at 96.09%
20	128aa, >A0A174RS76_9FIRM... at 98.44%
21	128aa, >A0A416IN84_9FIRM... at 97.66%
22	128aa, >A0A417NIP3_9FIRM... at 97.66%
23	128aa, >A0A564WQX8_9FIRM... at 97.66%
24	128aa, >A0A3A6GD72_9FIRM... at 97.66%
25	128aa, >C6J8R1_9FIRM... at 97.66%
26	128aa, >A0A173WGT3_9FIRM... at 97.66%
27	128aa, >A0A417D341_9FIRM... at 97.66%
28	128aa, >A0A416SM96_9FIRM... at 98.44%
29	128aa, >A0A417A436_9FIRM... at 98.44%
30	128aa, >A0A417KS09_9FIRM... at 99.22%
31	128aa, >A0A417JHC3_9FIRM... at 96.88%
32	128aa, >A0A417F5W7_9FIRM... at 99.22%
33	128aa, >A0A417JSF1_9FIRM... at 99.22%
34	122aa, >A0A417AKF6_9FIRM... at 98.36%
35	37aa, >A0A417AM36_9FIRM... at 97.30%
36	37aa, >A0A417AFP8_9FIRM... at 97.30%
37	37aa, >A0A416LL96_9FIRM... at 97.30%
38	37aa, >A0A416Q3E5_9FIRM... at 97.30%
39	37aa, >A0A1Q6TZV4_9FIRM... at 97.30%
40	37aa, >A0A417BHR9_9FIRM... at 97.30%
41	121aa, >A0A416XB24_9FIRM... at 99.17%
42	33aa, >A0A417M457_9FIRM... at 96.97%
43	33aa, >A0A417MDL6_9FIRM... at 96.97%
>Cluster 834
0	128aa, >A0A1F4XGJ0_9BACT... *
>Cluster 835
0	128aa, >A0A848TL97_9RHOB... *
1	128aa, >A0A849G1Z4_9RHOB... at 100.00%
2	128aa, >A0A849GX13_9RHOB... at 100.00%
3	128aa, >A0A848TD24_9RHOB... at 100.00%
4	128aa, >A0A520ZUU6_9RHOB... at 100.00%
5	128aa, >A0A848T6B1_9RHOB... at 100.00%
>Cluster 836
0	128aa, >A0A2H0W1F9_9BACT... *
>Cluster 837
0	128aa, >A0A1F6VA66_9BACT... *
1	128aa, >A0A1F6Y0Q3_9BACT... at 100.00%
>Cluster 838
0	128aa, >A0A839YM21_9RHOB... *
1	128aa, >U3A973_9RHOB... at 98.44%
2	98aa, >A0A1X6YJK0_9RHOB... at 100.00%
>Cluster 839
0	128aa, >A0A2T6KH17_9RHOB... *
>Cluster 840
0	128aa, >A0A2E0UMI8_9GAMM... *
>Cluster 841
0	128aa, >A0A3N2R5N1_9RHOB... *
>Cluster 842
0	128aa, >A0A7W4DT16_9BACT... *
>Cluster 843
0	127aa, >A0A6I2FU21_9NOCA... *
>Cluster 844
0	127aa, >A0A1C5AAU9_9ACTN... *
>Cluster 845
0	127aa, >A0A561WCQ4_9ACTN... *
>Cluster 846
0	127aa, >A0A1N7AN98_9ACTN... *
>Cluster 847
0	127aa, >A0A2G6QMA1_9SPIR... *
>Cluster 848
0	127aa, >A0A849W9B8_9BACT... *
>Cluster 849
0	127aa, >A0A418VJ55_9DEIO... *
>Cluster 850
0	127aa, >A0A1F6XQH0_9BACT... *
1	127aa, >A0A1F6WHP3_9BACT... at 100.00%
2	127aa, >A0A0G0Z6H7_9BACT... at 100.00%
>Cluster 851
0	127aa, >A0A252F3H9_9CLOT... *
1	124aa, >A0A354IHA2_9FIRM... at 95.16%
>Cluster 852
0	102aa, >A0A4R2P194_RHOAD... at 95.10%
1	127aa, >A0A1V0PY07_9RHOB... *
>Cluster 853
0	126aa, >A0A1W9W5A3_9DELT... *
>Cluster 854
0	126aa, >A0A4Y9VMT1_9ACTN... *
1	126aa, >D9TC04_MICAI... at 99.21%
2	126aa, >A0A1C6T4C0_9ACTN... at 97.62%
>Cluster 855
0	126aa, >A0A498AKM7_9ACTN... *
1	126aa, >A0A2N3ZAK9_9ACTN... at 95.24%
>Cluster 856
0	126aa, >A0A0M2S4T4_9ACTN... *
>Cluster 857
0	125aa, >A0A3A9XRL5_9ACTN... at 99.20%
1	126aa, >A0A5D0TMG5_9ACTN... *
>Cluster 858
0	126aa, >A0A563CDJ4_9BACT... *
1	126aa, >A0A563C6B3_9BACT... at 100.00%
2	99aa, >A0A6S4GUE6_9BACT... at 98.99%
3	99aa, >A0A4P9A1L3_9BACT... at 98.99%
4	99aa, >A0A4P9A3F3_9BACT... at 98.99%
>Cluster 859
0	126aa, >I5AVA8_EUBCE... *
>Cluster 860
0	126aa, >A0A2W1AL28_9CHLR... *
>Cluster 861
0	126aa, >A0A3P1WRJ8_9ACTN... *
>Cluster 862
0	126aa, >A0A351HUX0_9FIRM... *
1	126aa, >A0A231NXK9_9FIRM... at 100.00%
2	126aa, >A0A1F2PEE2_9FIRM... at 100.00%
>Cluster 863
0	126aa, >A0A1G2PE29_9BACT... *
>Cluster 864
0	126aa, >A0A4Q3MA87_9CHLR... *
>Cluster 865
0	126aa, >A0A417HVM8_9CLOT... *
1	126aa, >A0A415WJE8_9CLOT... at 100.00%
2	126aa, >A0A1C5YRD2_9CLOT... at 100.00%
3	126aa, >A0A417IMF2_9CLOT... at 100.00%
4	126aa, >A0A2U1BH46_9FIRM... at 100.00%
5	126aa, >A0A417VWF6_9CLOT... at 100.00%
6	126aa, >A0A416NMJ7_9CLOT... at 100.00%
7	126aa, >A0A396MCW9_9CLOT... at 100.00%
8	126aa, >A0A416DLW0_9CLOT... at 100.00%
9	126aa, >A0A417KR50_9CLOT... at 100.00%
10	126aa, >A0A417FBQ4_9CLOT... at 100.00%
11	123aa, >A0A845MXX6_9CLOT... at 99.19%
>Cluster 866
0	125aa, >A0A386WP66_9ACTN... *
>Cluster 867
0	125aa, >A0A1C4ZNY2_9ACTN... *
>Cluster 868
0	125aa, >A0A1A9A7P8_9ACTN... *
>Cluster 869
0	125aa, >A0A5D0MSQ6_9ACTN... *
>Cluster 870
0	125aa, >A0A3B0ACX1_9ACTN... *
>Cluster 871
0	125aa, >A0A1C6SFG1_9ACTN... *
>Cluster 872
0	125aa, >A0A229TIN7_9PSEU... *
>Cluster 873
0	125aa, >A0A258GAG7_9BACT... *
>Cluster 874
0	125aa, >A0A2G3Q296_9FIRM... *
>Cluster 875
0	125aa, >A0A4Z0QMH8_9FIRM... *
1	125aa, >A0A0F2JFS5_9FIRM... at 95.20%
2	125aa, >A0A0J1IRT4_9FIRM... at 95.20%
3	125aa, >G2FWS1_9FIRM... at 96.00%
4	125aa, >A0A1G8CRW6_9FIRM... at 96.00%
5	125aa, >J7IU51_DESMD... at 96.00%
>Cluster 876
0	125aa, >A0A357Y7M7_9BACT... *
>Cluster 877
0	125aa, >G7WHV1_DESOD... *
>Cluster 878
0	115aa, >A0A1C6DGV0_9CLOT... at 95.65%
1	125aa, >A0A417BKP9_9CLOT... *
2	114aa, >A0A417TU59_9CLOT... at 100.00%
>Cluster 879
0	125aa, >A0A1C5XM18_9FIRM... *
>Cluster 880
0	125aa, >A0A1F7VC86_9BACT... *
>Cluster 881
0	125aa, >A0A857MPC1_9BACT... *
>Cluster 882
0	125aa, >A0A1G6HDS6_9ACTN... *
>Cluster 883
0	125aa, >A0A2M7YMT8_9BACT... *
1	125aa, >A0A2M7QSH8_9BACT... at 100.00%
>Cluster 884
0	124aa, >A0A317CXR7_9ACTN... *
>Cluster 885
0	122aa, >A0A0H3DK16_AMYMU... at 99.18%
1	124aa, >A0A6B2DDK5_9PSEU... *
2	122aa, >G0G1E2_AMYMS... at 99.18%
>Cluster 886
0	124aa, >A0A2H0DDP8_9GAMM... *
>Cluster 887
0	124aa, >A0A2M6XUM0_9BACT... *
>Cluster 888
0	124aa, >A0A0G1LJR9_9BACT... *
>Cluster 889
0	124aa, >R7K9R7_9FIRM... *
>Cluster 890
0	124aa, >A0A7X3Y5B7_9CHLR... *
>Cluster 891
0	123aa, >A0A402BLD8_9CHLR... *
>Cluster 892
0	123aa, >A0A1A9AEX8_9ACTN... *
>Cluster 893
0	123aa, >A0A1F4W1T7_9BACT... *
>Cluster 894
0	123aa, >A0A2G6C5U4_9BACT... *
>Cluster 895
0	123aa, >A0A1G1Z0X4_9BACT... *
1	123aa, >A0A1G1Y6R9_9BACT... at 100.00%
>Cluster 896
0	123aa, >A0A2G6GAV4_9BACT... *
>Cluster 897
0	123aa, >A0A1F9KSI3_9DELT... *
>Cluster 898
0	123aa, >A0A0P1IUH7_9RHOB... *
>Cluster 899
0	123aa, >A0A0F2J5M4_9FIRM... *
>Cluster 900
0	122aa, >A0A5C7PBE0_9DELT... *
>Cluster 901
0	122aa, >A0A1I2GT87_9PROT... *
>Cluster 902
0	122aa, >A0A428YFK6_9PSEU... *
1	121aa, >A0A229SBT9_9PSEU... at 95.04%
2	119aa, >A0A1R0KKY2_9PSEU... at 95.80%
3	122aa, >A0A429FBI2_9PSEU... at 98.36%
4	122aa, >A0A1H2JJL9_9PSEU... at 96.72%
5	121aa, >A0A429DIK1_9PSEU... at 98.35%
6	122aa, >A0A1W2LK00_9PSEU... at 96.72%
>Cluster 903
0	121aa, >A0A154MKV1_9PSEU... at 95.04%
1	122aa, >A0A193BPV1_AMYOR... *
2	122aa, >A0A429EII6_9PSEU... at 95.08%
3	122aa, >A0A075VA49_9PSEU... at 95.08%
>Cluster 904
0	122aa, >A0A7Y4UE51_9BACT... *
>Cluster 905
0	122aa, >A0A427TCP9_9PSEU... *
>Cluster 906
0	122aa, >A0A1H7U6E8_9ACTN... *
>Cluster 907
0	122aa, >A0A7C2BEP5_9BACT... *
>Cluster 908
0	122aa, >A0A368DXH6_9PROT... *
1	122aa, >A0A1Z9TTW1_9RHOB... at 100.00%
2	101aa, >A0A2D9IRL1_9RHOB... at 98.02%
3	97aa, >A0A2E8SH76_9RHOB... at 97.94%
4	97aa, >A0A2D7TMT0_9RHOB... at 97.94%
>Cluster 909
0	122aa, >A0A1V5ZLG0_9BACT... *
>Cluster 910
0	122aa, >A0A0F3RFC7_9RICK... *
1	117aa, >G4KNM2_RICJY... at 99.15%
2	117aa, >A0A3B7DIQ0_RICJA... at 99.15%
>Cluster 911
0	122aa, >A0A7C3EHQ8_9BACT... *
1	118aa, >A0A7D5QPL2_9BACT... at 100.00%
>Cluster 912
0	122aa, >A0A173U3Y9_ANAHA... *
1	111aa, >A0A374AQI3_9FIRM... at 95.50%
2	111aa, >A0A174BW79_ANAHA... at 95.50%
3	111aa, >R7C3R1_9FIRM... at 96.40%
4	122aa, >L1PYT4_ANAHA... at 97.54%
5	111aa, >E5VM72_9FIRM... at 98.20%
6	110aa, >R5YYJ8_9FIRM... at 98.18%
7	110aa, >D4N148_ANAHA... at 98.18%
8	110aa, >B0NXI8_9CLOT... at 98.18%
9	110aa, >A0A415YES3_9FIRM... at 98.18%
>Cluster 913
0	122aa, >A0A2E6CB93_9HYPH... *
>Cluster 914
0	122aa, >A0A3S0I517_9DEIO... *
>Cluster 915
0	122aa, >R8W2E9_9CLOT... *
1	122aa, >A0A1Y4LCZ5_9CLOT... at 100.00%
>Cluster 916
0	122aa, >A0A7W8CXB2_9FIRM... *
>Cluster 917
0	121aa, >A0A429DLS3_9PSEU... *
1	121aa, >M2Z6X4_9PSEU... at 95.04%
>Cluster 918
0	118aa, >A0A1C6IDB6_9CLOT... at 99.15%
1	118aa, >A0A1C6BFG3_9FIRM... at 99.15%
2	121aa, >A0A1C5N9Y4_9FIRM... *
3	121aa, >A0A417CMD7_9FIRM... at 100.00%
4	121aa, >A0A1C5XKB7_9FIRM... at 100.00%
>Cluster 919
0	121aa, >A0A454TJY5_9RALS... *
1	121aa, >A0A0S4U6Z9_RALSL... at 100.00%
2	121aa, >A0A0S4VAU1_RALSL... at 100.00%
>Cluster 920
0	121aa, >A0A0G0PFX3_9BACT... *
>Cluster 921
0	121aa, >A0A249E0R1_9RICK... *
1	121aa, >A0A1C3EVX0_9RICK... at 100.00%
2	121aa, >A0A0F3QHI7_RICBE... at 98.35%
3	121aa, >A0A0F3QDC4_RICBE... at 98.35%
4	121aa, >Q1RIZ1_RICBR... at 98.35%
>Cluster 922
0	121aa, >A0A0D0SAC3_9FIRM... *
>Cluster 923
0	117aa, >H6QIG3_RICMA... at 96.58%
1	117aa, >A0A0F3PGN3_RICRH... at 96.58%
2	117aa, >A8F2B4_RICM5... at 96.58%
3	114aa, >A0A126EA81_9RICK... at 95.61%
4	117aa, >A0A0S2C8Q9_RICRH... at 97.44%
5	121aa, >H8KC00_RICMS... *
6	92aa, >Q9AKL3_RICMO... at 100.00%
>Cluster 924
0	121aa, >A0A1J5HWI0_9BACT... *
>Cluster 925
0	121aa, >A0A017HU66_9RHOB... *
>Cluster 926
0	121aa, >A0A175CDJ0_9LACO... *
1	121aa, >A0A7H9BC12_LEUGE... at 100.00%
>Cluster 927
0	121aa, >A0A3D5BW21_9BACT... *
1	121aa, >K2EMJ4_9BACT... at 100.00%
>Cluster 928
0	121aa, >K2A3Z8_9BACT... *
>Cluster 929
0	121aa, >A0A1H3U170_9RHOB... *
>Cluster 930
0	121aa, >A0A371BFR8_9SPHN... *
>Cluster 931
0	120aa, >A0A062VS23_9MICO... *
>Cluster 932
0	120aa, >A0A2H0CGN8_9BACT... *
1	120aa, >A0A2J0N3L8_9BACT... at 100.00%
2	120aa, >A0A2J0MIM5_9BACT... at 100.00%
>Cluster 933
0	120aa, >A0A2E2TMU0_9BACT... *
>Cluster 934
0	120aa, >A0A832E3V7_9BACT... *
>Cluster 935
0	120aa, >A0A5B8BZH8_9RHOB... *
>Cluster 936
0	120aa, >A0A1F6RNR8_9BACT... *
>Cluster 937
0	120aa, >A0A7C3SEP4_9BACT... *
>Cluster 938
0	119aa, >A0A2E9V848_9RHOB... at 98.32%
1	120aa, >A0A2E0RF74_9RHOB... *
2	96aa, >A0A2D4UMT0_9RHOB... at 98.96%
>Cluster 939
0	120aa, >A0A2U1DCB1_9LACO... *
1	120aa, >A0A1G6GWX6_9LACO... at 100.00%
>Cluster 940
0	120aa, >A0A3D5UN25_9FIRM... *
>Cluster 941
0	120aa, >A0A2D5THW5_9RHOB... *
>Cluster 942
0	119aa, >A0A421DU13_9GAMM... *
>Cluster 943
0	119aa, >A0A7C2MVA9_9BACT... *
>Cluster 944
0	119aa, >A0A849P4Y2_9BURK... *
>Cluster 945
0	119aa, >A0A7X2TNL3_9FIRM... *
>Cluster 946
0	118aa, >A0A1H4J285_9PSEU... *
>Cluster 947
0	118aa, >A0A4V3C6Z2_9ACTN... *
>Cluster 948
0	118aa, >A0A7X9XDG3_9BACT... *
>Cluster 949
0	118aa, >A0A258G5M6_9BACT... *
>Cluster 950
0	118aa, >A0A4R6BIR7_9STAP... *
>Cluster 951
0	118aa, >A0A4R6BNZ1_9STAP... *
>Cluster 952
0	118aa, >A0A4Q1B1E4_9STAP... *
>Cluster 953
0	107aa, >A0A2E5HSB2_9BACT... at 96.26%
1	118aa, >A0A2D8MVS1_9CHLR... *
2	105aa, >A0A7Z9WAG3_9BACT... at 96.19%
>Cluster 954
0	118aa, >A0A1F6R7J1_9BACT... *
1	118aa, >A0A1F5NJ83_9BACT... at 100.00%
>Cluster 955
0	117aa, >A0A425WG73_9FIRM... *
>Cluster 956
0	117aa, >A0A2N8MVG7_9PSEU... *
>Cluster 957
0	117aa, >A0A2W4ICC2_9BACT... *
>Cluster 958
0	117aa, >A0A066U101_9PSEU... *
>Cluster 959
0	117aa, >A0A0G0EMN1_9BACT... *
1	117aa, >A0A0G0DSM2_9BACT... at 100.00%
2	117aa, >A0A3D5Y6N5_9BACT... at 100.00%
3	117aa, >A0A0G0DA23_9BACT... at 100.00%
4	117aa, >A0A0G0BRM0_9BACT... at 100.00%
5	117aa, >A0A0G0D2I9_9BACT... at 100.00%
>Cluster 960
0	117aa, >Q4UMF1_RICFE... *
1	117aa, >A0A0F3MS25_RICFI... at 100.00%
2	117aa, >A0A7U0FZH4_9RICK... at 100.00%
3	117aa, >C4YWN1_9RICK... at 98.29%
4	104aa, >A0A0C2MMS6_9RICK... at 100.00%
5	106aa, >A0A0F3RAJ7_9RICK... at 99.06%
6	116aa, >A0A0B7J4R5_9RICK... at 97.41%
7	111aa, >H8K6R5_RICAC... at 97.30%
8	105aa, >A8EY37_RICCK... at 97.14%
>Cluster 961
0	117aa, >A0A522W5B8_9BACT... *
>Cluster 962
0	117aa, >A0A2N6VPR9_9MICO... *
1	114aa, >D4YKD9_9MICO... at 99.12%
>Cluster 963
0	117aa, >A0A0N9I419_9PSEU... *
>Cluster 964
0	117aa, >A0A2H0K8L8_9BACT... *
1	117aa, >A0A2M7WVD1_9BACT... at 100.00%
>Cluster 965
0	117aa, >A0A1F6ED68_9BACT... *
>Cluster 966
0	117aa, >A0A7C1ZB43_9BACT... *
>Cluster 967
0	116aa, >A0A229RB01_9PSEU... *
>Cluster 968
0	116aa, >A0A7V3PAU2_9BACT... *
>Cluster 969
0	116aa, >C7D656_9RHOB... *
>Cluster 970
0	116aa, >A0A0G0YJF3_9BACT... *
>Cluster 971
0	116aa, >A0A0G1DNF2_9BACT... *
>Cluster 972
0	116aa, >A0A1Y5FD58_9PROT... *
>Cluster 973
0	116aa, >A0A1Q2SL84_9GAMM... *
>Cluster 974
0	116aa, >A0A0G2BHV5_9BACT... *
>Cluster 975
0	115aa, >A0A2A4SFW6_9BACT... *
>Cluster 976
0	115aa, >A0A1K1Q1R1_9PSEU... *
>Cluster 977
0	115aa, >A0A6P2C8T5_9ACTN... *
>Cluster 978
0	115aa, >A0A2D6HNV1_9PROT... *
>Cluster 979
0	115aa, >A0A5C7KSZ8_9BACT... *
>Cluster 980
0	115aa, >A0A7C6N3H5_9MOLU... *
>Cluster 981
0	115aa, >A0A7Z1R2U6_9BACT... *
>Cluster 982
0	115aa, >A0A1F6R0W3_9BACT... *
>Cluster 983
0	115aa, >A0A2T3NKV1_9GAMM... *
>Cluster 984
0	115aa, >A0A316QL51_9FIRM... *
>Cluster 985
0	114aa, >R4TEQ1_9PSEU... *
1	114aa, >A0A2P2FFQ3_9PSEU... at 95.61%
>Cluster 986
0	114aa, >A0A841B5D4_9PSEU... *
>Cluster 987
0	114aa, >A0A543AGL1_9MICC... *
>Cluster 988
0	114aa, >A0A1G1YE72_9BACT... *
1	114aa, >A0A1G1YSW9_9BACT... at 100.00%
>Cluster 989
0	114aa, >A0A2J0JJ96_9BACT... *
1	114aa, >A0A2J0MGK8_9BACT... at 100.00%
2	114aa, >A0A1J4V373_9BACT... at 99.12%
>Cluster 990
0	114aa, >A0A415LMR3_9FIRM... *
1	113aa, >A0A417PAN6_9FIRM... at 99.12%
2	114aa, >A0A417GWI1_9FIRM... at 100.00%
3	114aa, >A0A416BBS9_9FIRM... at 99.12%
4	114aa, >A0A413AXV0_9FIRM... at 99.12%
5	114aa, >A0A413L000_9FIRM... at 99.12%
6	114aa, >A0A417G809_9FIRM... at 99.12%
7	114aa, >A0A416MQX3_9FIRM... at 99.12%
8	112aa, >A0A416PNF1_9FIRM... at 95.54%
9	112aa, >A0A844GLC2_9FIRM... at 95.54%
>Cluster 991
0	114aa, >A0A1F7UMW6_9BACT... *
>Cluster 992
0	114aa, >A0A0P1ETP4_9RHOB... *
>Cluster 993
0	114aa, >A0A1F6V673_9BACT... *
>Cluster 994
0	114aa, >A0A482ZST7_9GAMM... *
>Cluster 995
0	114aa, >A0A1J5U7E6_9GAMM... *
>Cluster 996
0	114aa, >A0A1F5EQG4_9BACT... *
>Cluster 997
0	114aa, >A0A398AYP6_9BACI... *
>Cluster 998
0	114aa, >A0A261DC64_9RICK... *
>Cluster 999
0	114aa, >A0A0G1Z0F6_9BACT... *
1	114aa, >A0A3D0TQJ5_9BACT... at 100.00%
2	114aa, >A0A1G2MIP8_9BACT... at 100.00%
>Cluster 1000
0	114aa, >A0A482ZUA4_9GAMM... *
>Cluster 1001
0	114aa, >A0A3D5DQS5_9ACTN... *
>Cluster 1002
0	113aa, >A0A6J4D1Q0_9HELI... *
1	113aa, >A0A7U6TFZ5_9HELI... at 99.12%
>Cluster 1003
0	113aa, >A0A1F5ES78_9BACT... *
1	113aa, >A0A1F4XT33_9BACT... at 100.00%
>Cluster 1004
0	113aa, >A0A3R6ZVR3_9BACT... *
>Cluster 1005
0	113aa, >A0A1G2NHA0_9BACT... *
>Cluster 1006
0	113aa, >A0A521K7J5_9BACT... *
>Cluster 1007
0	113aa, >A0A7X4ASL7_9BACT... *
>Cluster 1008
0	113aa, >A0A853H2R1_9BURK... *
>Cluster 1009
0	113aa, >A0A2P8F807_9RHOB... *
>Cluster 1010
0	112aa, >A0A3G3L576_BURGA... *
>Cluster 1011
0	112aa, >A0A0F3QF81_RICAM... *
1	112aa, >H8K2Q3_RICAG... at 100.00%
>Cluster 1012
0	112aa, >A0A6P2BZH5_9ACTN... *
>Cluster 1013
0	112aa, >A0A1F4XMQ5_9BACT... *
>Cluster 1014
0	112aa, >A0A6P2C2Z0_9ACTN... *
>Cluster 1015
0	112aa, >A0A7W4EK02_9BACT... *
>Cluster 1016
0	111aa, >A0A7W5TRW1_9MICC... at 95.50%
1	112aa, >A0A3A4F1F6_9MICC... *
>Cluster 1017
0	112aa, >A0A373SV42_9FIRM... *
1	112aa, >A0A373IBE6_9FIRM... at 98.21%
2	112aa, >R6P8D7_9FIRM... at 99.11%
3	112aa, >D4M2P1_9FIRM... at 99.11%
4	112aa, >A0A844KK93_9FIRM... at 99.11%
5	112aa, >A0A174XPB5_9FIRM... at 99.11%
6	112aa, >A0A373QGU3_9FIRM... at 99.11%
7	112aa, >A0A374JYN8_9FIRM... at 99.11%
8	112aa, >A0A373SUP0_9FIRM... at 99.11%
9	112aa, >A0A373MWV8_9FIRM... at 99.11%
10	112aa, >A0A374LC83_9FIRM... at 99.11%
11	112aa, >A0A373NNK0_9FIRM... at 99.11%
12	112aa, >A0A374DXY4_9FIRM... at 99.11%
13	112aa, >A0A374IJ05_9FIRM... at 99.11%
14	112aa, >A0A373HPS6_9FIRM... at 99.11%
15	112aa, >A0A374KTM7_9FIRM... at 99.11%
16	112aa, >A0A564SY88_9FIRM... at 99.11%
17	112aa, >A0A374GGE0_9FIRM... at 99.11%
18	112aa, >A0A374A1X5_9FIRM... at 99.11%
19	112aa, >A0A373PS08_9FIRM... at 98.21%
>Cluster 1018
0	112aa, >A0A428VWC9_9ACTN... *
>Cluster 1019
0	112aa, >A0A7X5IB53_9CLOT... *
>Cluster 1020
0	112aa, >A0A6L7Y9F2_9CHLR... *
>Cluster 1021
0	112aa, >A0A1B6YZM7_9RHOB... *
>Cluster 1022
0	112aa, >A0A174KN29_9CLOT... *
>Cluster 1023
0	111aa, >A0A328EJ11_9BACT... *
1	110aa, >A0A660MYP6_9BACT... at 97.27%
>Cluster 1024
0	111aa, >A0A2D9WPM2_9BACT... *
>Cluster 1025
0	111aa, >A0A6P2C1F0_9ACTN... *
>Cluster 1026
0	111aa, >A0A4Q5NEC7_9BACT... *
>Cluster 1027
0	111aa, >A0A1G2CTL2_9BACT... *
>Cluster 1028
0	111aa, >A0A0L0LN39_9BACT... *
>Cluster 1029
0	111aa, >A0A3S0TW06_9MICC... *
>Cluster 1030
0	111aa, >A0A161SUV9_9MICO... *
>Cluster 1031
0	111aa, >A0A2M7FDK0_9BACT... *
1	111aa, >A0A2H0Z104_9BACT... at 100.00%
2	111aa, >A0A1J4WQI1_9BACT... at 100.00%
>Cluster 1032
0	111aa, >A0A844VYC8_9RHOB... *
>Cluster 1033
0	111aa, >R5KS70_9FIRM... *
1	111aa, >A0A416W3Y3_9FIRM... at 100.00%
>Cluster 1034
0	111aa, >A0A554JSH6_9BACT... *
>Cluster 1035
0	108aa, >A0A7Y4MLQ7_PAEAL... at 96.30%
1	111aa, >A0A1B8UJI7_9BACL... *
>Cluster 1036
0	111aa, >A0A1E9DZ69_9STRE... *
>Cluster 1037
0	110aa, >A0A437UU02_9ACTN... *
>Cluster 1038
0	110aa, >A0A096KKG4_9ACTN... *
>Cluster 1039
0	110aa, >A0A7Y7QM20_9BACT... *
>Cluster 1040
0	110aa, >A0A3N5LZ21_9BACT... *
>Cluster 1041
0	110aa, >A0A2X4HEC7_STRUB... *
1	110aa, >B9DS27_STRU0... at 100.00%
>Cluster 1042
0	110aa, >A0A4Y8QYM5_9MICO... *
>Cluster 1043
0	110aa, >A0A7U6TGE0_9HELI... *
>Cluster 1044
0	110aa, >A0A239SSP9_9STRE... *
>Cluster 1045
0	110aa, >A0A1I1E2F0_9LACO... *
1	110aa, >A0A3F3HVQ2_9LACO... at 98.18%
>Cluster 1046
0	110aa, >A0A7T9Q9P3_9PROT... *
>Cluster 1047
0	110aa, >A0A559J484_9BACL... *
>Cluster 1048
0	110aa, >A0A1U7DVN8_9FLAO... *
>Cluster 1049
0	110aa, >F9HEJ3_9STRE... *
>Cluster 1050
0	110aa, >A0A0G1CC14_9BACT... *
1	110aa, >A0A3D5T1M0_9BACT... at 100.00%
2	110aa, >A0A0G1FA05_9BACT... at 100.00%
>Cluster 1051
0	109aa, >A0A399GHV5_9ACTN... *
>Cluster 1052
0	109aa, >A0A2A4Q239_9BACT... *
1	109aa, >A0A2A4Q133_9BACT... at 100.00%
>Cluster 1053
0	108aa, >A0A4V0H7Z9_STRPO... at 98.15%
1	108aa, >A0A4U9YP09_STRPO... at 99.07%
2	108aa, >A0A1L8MP43_9STRE... at 96.30%
3	108aa, >A0A2N8LCL0_9STRE... at 96.30%
4	109aa, >G5KBQ3_9STRE... *
5	108aa, >A0A4U9XLL2_9STRE... at 99.07%
6	108aa, >A0A4U9YII5_9STRE... at 99.07%
>Cluster 1054
0	109aa, >A0A5S3N0N3_9FLAO... *
>Cluster 1055
0	109aa, >A0A7T9F5Z2_9BACT... *
>Cluster 1056
0	109aa, >A0A2M6WC03_9BACT... *
>Cluster 1057
0	109aa, >D5AXM9_RICPP... *
1	92aa, >Q9AKB3_RICTP... at 100.00%
2	92aa, >Q68WB2_RICTY... at 100.00%
>Cluster 1058
0	109aa, >A0A7T9I2Y9_9BACT... *
>Cluster 1059
0	109aa, >A0A554INI6_9BACT... *
>Cluster 1060
0	109aa, >A0A0A6VF24_9BACI... *
>Cluster 1061
0	108aa, >A0A2H1SX95_XANCI... *
1	108aa, >A0A2H1SY74_XANCI... at 100.00%
>Cluster 1062
0	108aa, >A0A1M3E7P1_9BACT... *
>Cluster 1063
0	108aa, >A0A554G393_9PSED... *
1	108aa, >A0A3M2UPI1_PSESS... at 100.00%
2	108aa, >A0A3M4WHG6_PSESS... at 100.00%
3	108aa, >A0A3M4EMG0_PSESS... at 100.00%
4	108aa, >A0A0N8QZE7_PSEA0... at 99.07%
5	108aa, >A0A3M3UY96_PSESG... at 98.15%
6	108aa, >E7PS28_PSESG... at 98.15%
7	108aa, >A0A3M3FYV9_PSESG... at 98.15%
8	108aa, >A0A3M2ZBU6_PSESG... at 98.15%
>Cluster 1064
0	108aa, >A0A510GAU4_9RICK... *
>Cluster 1065
0	108aa, >A0A1F6X3Z7_9BACT... *
1	108aa, >A0A1F6V1L7_9BACT... at 100.00%
>Cluster 1066
0	108aa, >A0A831S8S4_9BACT... *
>Cluster 1067
0	108aa, >A0A0D0QSJ8_9FIRM... *
>Cluster 1068
0	108aa, >A0A1G2NW05_9BACT... *
1	108aa, >A0A1G2P4U4_9BACT... at 100.00%
>Cluster 1069
0	108aa, >F3AFG2_9FIRM... *
1	108aa, >A0A6N2VH92_BLAHA... at 100.00%
2	108aa, >R6PE15_9FIRM... at 100.00%
3	108aa, >A0A3A6FX82_9FIRM... at 100.00%
4	108aa, >C9L639_BLAHA... at 100.00%
>Cluster 1070
0	108aa, >E6MSJ2_9BACT... *
1	108aa, >U2KUH1_9BACT... at 100.00%
>Cluster 1071
0	107aa, >A0A2N7CDJ1_VIBSP... *
>Cluster 1072
0	107aa, >A0A395WAE9_9FIRM... *
1	93aa, >B7C7Y9_9FIRM... at 98.92%
2	90aa, >A0A3D4J7W8_9FIRM... at 100.00%
3	107aa, >A0A413CRM2_9FIRM... at 99.07%
>Cluster 1073
0	107aa, >A0A7Y4P2N5_9ACTN... *
>Cluster 1074
0	107aa, >A0A7X0Q3F1_RALSL... *
>Cluster 1075
0	107aa, >A0A2N6A562_9BACT... *
>Cluster 1076
0	107aa, >A0A2L1GK84_9DELT... *
>Cluster 1077
0	107aa, >A0A2D4QU67_9RHOB... *
1	98aa, >A0A2D7SHJ0_9RHOB... at 96.94%
2	98aa, >A0A2A5Y4L1_9RHOB... at 96.94%
3	98aa, >A0A2E1NI21_9RHOB... at 96.94%
>Cluster 1078
0	107aa, >A0A4R0KMA4_9ACTN... *
>Cluster 1079
0	107aa, >A0A2P8E7E4_9ACTN... *
>Cluster 1080
0	107aa, >A0A6N9LHN5_9FIRM... *
>Cluster 1081
0	107aa, >A0A2E1MFQ9_9BACT... *
>Cluster 1082
0	107aa, >R5KGT2_9BACT... *
1	107aa, >R5MD03_9BACT... at 98.13%
>Cluster 1083
0	107aa, >A0A0R1W5J6_9LACO... *
>Cluster 1084
0	107aa, >A0A3M5LQ74_PSEA0... *
>Cluster 1085
0	106aa, >A0A7X8FS07_9FIRM... *
>Cluster 1086
0	106aa, >M4UCE2_RALSL... *
>Cluster 1087
0	106aa, >A0A7X8ZTV1_9BACT... *
>Cluster 1088
0	106aa, >A0A2G6GN66_9BACT... *
>Cluster 1089
0	105aa, >A0A1H3JFV1_9PROT... *
>Cluster 1090
0	105aa, >A0A347CUY3_RALSL... *
>Cluster 1091
0	105aa, >A0A7C6DRV5_9BACT... *
>Cluster 1092
0	105aa, >A0A374RL99_9FIRM... *
>Cluster 1093
0	105aa, >A0A2N2Z030_9BACT... *
1	99aa, >A0A2I0NAI9_9BACT... at 98.99%
>Cluster 1094
0	105aa, >A0A521PZY4_9BACT... *
>Cluster 1095
0	105aa, >A0A7W4HD60_9BACT... *
>Cluster 1096
0	105aa, >A0A4R0HI08_9ACTN... *
>Cluster 1097
0	105aa, >A0A2M9HKZ5_9BIFI... *
>Cluster 1098
0	105aa, >A0A7W0L4F7_9ACTN... *
>Cluster 1099
0	104aa, >A0A1H8XEQ7_9PROT... *
>Cluster 1100
0	104aa, >A0A1F9VB81_9BACT... *
>Cluster 1101
0	104aa, >A0A2D6D712_9BACT... *
>Cluster 1102
0	104aa, >A0A1F6WCF3_9BACT... *
>Cluster 1103
0	104aa, >A0A553GLJ1_9BACT... *
>Cluster 1104
0	104aa, >A0A4R7TH34_9ACTN... *
>Cluster 1105
0	103aa, >A0A1F8KLJ3_9CHLR... *
1	103aa, >A0A3D3J4F1_9CHLR... at 100.00%
>Cluster 1106
0	103aa, >A0A7C4XIJ1_9BACT... *
>Cluster 1107
0	103aa, >A0A837HT15_9BACT... *
1	103aa, >A0A837HS67_9BACT... at 100.00%
2	103aa, >A0A0G0QS55_9BACT... at 100.00%
>Cluster 1108
0	103aa, >A0A662DSZ3_9BACT... *
>Cluster 1109
0	103aa, >A0A2M9PEN3_9RHOB... *
>Cluster 1110
0	103aa, >A0A7U7UHR1_CAMCO... *
1	103aa, >A0A5T1YYR6_CAMJU... at 100.00%
2	103aa, >A0A5T0SLB9_CAMCO... at 100.00%
3	103aa, >A0A6C7PGS3_CAMJU... at 100.00%
4	103aa, >A0A826DJ83_CAMCO... at 100.00%
5	103aa, >A0A823TV11_CAMJU... at 100.00%
6	103aa, >A0A823NY25_CAMJU... at 100.00%
7	103aa, >A0A5T2D1G8_CAMJU... at 100.00%
8	103aa, >A0A5T1B2C2_CAMCO... at 100.00%
>Cluster 1111
0	103aa, >A0A1F7Q2F8_9BACT... *
1	103aa, >A0A0G4AWX6_9BACT... at 100.00%
>Cluster 1112
0	103aa, >A0A1I4JJ67_9RHOB... *
>Cluster 1113
0	103aa, >A0A1I1HSW2_9RHOB... *
>Cluster 1114
0	103aa, >A0A0G1YPD1_9BACT... *
>Cluster 1115
0	103aa, >A0A0G1K015_9BACT... *
>Cluster 1116
0	103aa, >A0A1Q7JM26_9BACT... *
1	103aa, >A0A1Q8AW57_9BACT... at 100.00%
>Cluster 1117
0	103aa, >A0A2Z4UB24_9FIRM... *
>Cluster 1118
0	102aa, >A0A0Q1C996_9FLAO... *
>Cluster 1119
0	101aa, >A0A4R1N9M2_9RHOB... at 99.01%
1	101aa, >A0A1I4DNH8_9RHOB... at 100.00%
2	102aa, >A0A0M9EL49_9RHOB... *
>Cluster 1120
0	102aa, >A0A2E2VLH9_9BACT... *
>Cluster 1121
0	101aa, >F6G4T1_RALS8... *
1	101aa, >A0A7X0PVD2_RALSL... at 96.04%
2	101aa, >A0A850FIE4_RALSL... at 96.04%
3	101aa, >A3RQ96_RALSL... at 96.04%
4	101aa, >A0A5H2PV14_RALSL... at 100.00%
>Cluster 1122
0	101aa, >A0A1Q3GUD9_9BACT... *
>Cluster 1123
0	101aa, >A0A258HBP5_9BACT... *
>Cluster 1124
0	101aa, >A0A7Y5CDB1_9BACT... *
>Cluster 1125
0	101aa, >A0A7C4M157_9BACT... *
>Cluster 1126
0	101aa, >A0A0G1CKD9_9BACT... *
1	101aa, >A0A3D0Y4U0_9BACT... at 96.04%
>Cluster 1127
0	101aa, >A0A1F8GAY5_9BACT... *
>Cluster 1128
0	101aa, >A0A4R7LJN0_9RHOB... *
1	101aa, >A0A1M4XDY8_9RHOB... at 100.00%
2	97aa, >A0A1I6FPR7_9RHOB... at 96.91%
>Cluster 1129
0	101aa, >A0A316G1S5_9RHOB... *
>Cluster 1130
0	101aa, >A0A7T8PDG9_9FLAO... *
>Cluster 1131
0	98aa, >A0A2D7JHJ5_9RHOB... at 95.92%
1	101aa, >A0A2P6FKR8_9RHOB... *
>Cluster 1132
0	101aa, >A0A5C6ZHT6_9FLAO... *
>Cluster 1133
0	101aa, >A0A2G6IUZ1_9RHOB... *
>Cluster 1134
0	101aa, >A0A545SND5_9RHOB... *
>Cluster 1135
0	99aa, >A0A347UKI1_9RHOB... at 96.97%
1	101aa, >A0A2G2BIX3_9RHOB... *
>Cluster 1136
0	99aa, >A0A166TDP1_9RHOB... at 96.97%
1	99aa, >A0A2E7Q3C9_9RHOB... at 96.97%
2	101aa, >A0A420DQR7_9RHOB... *
>Cluster 1137
0	101aa, >A0A1F3V5N8_9PROT... *
>Cluster 1138
0	100aa, >A0A3D0HAD6_9BURK... *
>Cluster 1139
0	100aa, >A0A0G1L3S6_9BACT... *
1	100aa, >A0A1F8H2J3_9BACT... at 100.00%
>Cluster 1140
0	100aa, >A0A1G4WEP0_9FIRM... *
>Cluster 1141
0	100aa, >A0A563CS99_9BACT... *
1	100aa, >A0A7W4EM69_9BACT... at 99.00%
2	100aa, >A0A8B1YJI8_9BACT... at 99.00%
3	100aa, >A0A660M529_9BACT... at 98.00%
>Cluster 1142
0	100aa, >A0A1H0NPE4_9PSEU... *
>Cluster 1143
0	100aa, >A0A1Q3Q5X2_9ACTN... *
>Cluster 1144
0	100aa, >A0A1Z9VDE7_9BACT... *
>Cluster 1145
0	100aa, >D2PM15_KRIFD... *
>Cluster 1146
0	100aa, >A0A660M1J6_9BACT... *
>Cluster 1147
0	100aa, >A0A3D2ASV1_9BACT... *
1	100aa, >A0A0G1VBI2_9BACT... at 100.00%
>Cluster 1148
0	100aa, >A0A399VWY0_RALSL... *
>Cluster 1149
0	100aa, >A0A0B4BTH4_9RHOB... *
>Cluster 1150
0	93aa, >A0A1F5NMS3_9BACT... at 96.77%
1	100aa, >A0A1F5Q8L7_9BACT... *
>Cluster 1151
0	100aa, >K2DGL6_9BACT... *
>Cluster 1152
0	100aa, >A0A4Q0AG15_9BACT... *
>Cluster 1153
0	100aa, >A0A519IC16_9BURK... *
>Cluster 1154
0	100aa, >A0A399J6G3_9RHOB... *
1	98aa, >A0A7L9WSE4_9RHOB... at 98.98%
>Cluster 1155
0	100aa, >A0A5B8XBX2_9RICK... *
>Cluster 1156
0	100aa, >A0A1M5NBI0_9RHOB... *
>Cluster 1157
0	100aa, >A0A0L1JS88_9RHOB... *
>Cluster 1158
0	100aa, >A0A4U7N5F1_9RHOB... *
>Cluster 1159
0	100aa, >A0A239I584_9RHOB... *
1	100aa, >A0A1I1PBG2_9RHOB... at 96.00%
>Cluster 1160
0	100aa, >A0A6M5F2C8_9BACT... *
1	100aa, >A0A839JJ05_9BACT... at 100.00%
>Cluster 1161
0	100aa, >A0A3D2FCF9_9RHOB... *
>Cluster 1162
0	100aa, >A0A1Y5SQL4_9RHOB... *
>Cluster 1163
0	100aa, >A0A257PAX3_9BURK... *
>Cluster 1164
0	100aa, >A0A8A7W9N0_9RHOB... *
>Cluster 1165
0	100aa, >A0A3M2E2D8_9PROT... *
>Cluster 1166
0	100aa, >A0A254QYI9_9RHOB... *
>Cluster 1167
0	100aa, >A0A1H5V467_9RHOB... *
>Cluster 1168
0	100aa, >A0A2E2P5Q1_9RHOB... *
>Cluster 1169
0	100aa, >A0A7U3GJ19_9RHOB... *
1	100aa, >A0A0B4FKH0_9RHOB... at 100.00%
>Cluster 1170
0	100aa, >A0A640VTL0_9RHOB... *
>Cluster 1171
0	100aa, >A0A3N4TXE3_9RHOB... *
>Cluster 1172
0	99aa, >D8NGA0_RALSL... *
1	99aa, >A0A7L9Q7E6_RALSL... at 100.00%
>Cluster 1173
0	99aa, >A0A7H8YZN7_9BACT... *
1	99aa, >A0A6M5F7B2_9BACT... at 100.00%
2	99aa, >A0A6M5FF56_9BACT... at 100.00%
3	99aa, >A0A839JPV3_9BACT... at 100.00%
4	98aa, >A0A6M5FA43_9BACT... at 98.98%
5	99aa, >A0A6P1VBR2_9BACT... at 100.00%
6	99aa, >A0A857V8M4_9BACT... at 100.00%
7	98aa, >A0A4P8ZXW8_9BACT... at 97.96%
8	98aa, >A0A857VCW4_9BACT... at 97.96%
9	98aa, >A0A857VFK0_9BACT... at 97.96%
10	99aa, >A0A563C9M2_9BACT... at 98.99%
11	99aa, >A0A6M5FE18_9BACT... at 97.98%
>Cluster 1174
0	99aa, >A0A7W4ERP8_9BACT... *
1	99aa, >A0A563D912_9BACT... at 98.99%
2	99aa, >A0A563CZZ2_9BACT... at 98.99%
3	99aa, >A0A563C8F3_9BACT... at 98.99%
4	99aa, >A0A7W4EEJ7_9BACT... at 98.99%
5	99aa, >A0A660LY41_9BACT... at 98.99%
6	99aa, >A0A7W4F0N1_9BACT... at 98.99%
>Cluster 1175
0	99aa, >A0A660M6B4_9BACT... *
1	99aa, >A0A8A6L773_9BACT... at 96.97%
2	99aa, >A0A7W4E7Q5_9BACT... at 97.98%
>Cluster 1176
0	99aa, >A0A2D9Y4J9_9BACT... *
>Cluster 1177
0	99aa, >A0A1F8EKY9_9BACT... *
>Cluster 1178
0	99aa, >A0A5H2PYZ8_RALSL... *
1	99aa, >F6G1A6_RALS8... at 100.00%
2	96aa, >A0A8B1B8H2_RALSL... at 96.88%
3	96aa, >A0A809DV93_RALSL... at 96.88%
4	96aa, >A0A177RGN4_RALSL... at 96.88%
5	88aa, >A0A7X0USW7_RALSL... at 95.45%
>Cluster 1179
0	99aa, >A0A848VYE5_9RHOB... *
>Cluster 1180
0	99aa, >A0A7X6FVN4_9RHOB... *
>Cluster 1181
0	99aa, >A0A7C1PSX7_9BACT... *
>Cluster 1182
0	99aa, >A0A2M7UG74_9BACT... *
1	99aa, >A0A2M8KHX5_9BACT... at 100.00%
2	99aa, >A0A1J4WUV4_9BACT... at 100.00%
3	99aa, >A0A2M7YLS1_9BACT... at 100.00%
4	99aa, >A0A2M7IEC2_9BACT... at 100.00%
>Cluster 1183
0	99aa, >A0A2N1SWD6_9BACT... *
>Cluster 1184
0	99aa, >A0A366WB27_9RHOB... *
>Cluster 1185
0	99aa, >A0A563C4J3_9BACT... *
>Cluster 1186
0	99aa, >A0A2D9NRG0_9BACT... *
>Cluster 1187
0	99aa, >A0A7Y2US52_9RHOB... *
1	99aa, >A0A6P0CD48_9RHOB... at 100.00%
>Cluster 1188
0	99aa, >A0A7Y6Z9P2_9RHOB... *
1	99aa, >A0A2T5HTE7_9RHOB... at 97.98%
>Cluster 1189
0	99aa, >A0A2G9Z3E8_9BACT... *
>Cluster 1190
0	99aa, >A0A0G2A880_9BACT... *
1	99aa, >A0A0G1WTI4_9BACT... at 100.00%
2	99aa, >A0A0G1XKQ0_9BACT... at 100.00%
>Cluster 1191
0	99aa, >A0A1H9U5U1_9RHOB... *
>Cluster 1192
0	98aa, >A0A2W5FIJ9_9PROT... *
>Cluster 1193
0	98aa, >A0A0S4TPM5_RALSL... *
1	98aa, >A0A5B7UB04_RALSL... at 100.00%
>Cluster 1194
0	98aa, >A0A351JTY9_9BACT... *
1	98aa, >A0A1F4V264_9BACT... at 100.00%
2	98aa, >A0A0G1KD06_9BACT... at 100.00%
>Cluster 1195
0	98aa, >A0A661TW76_9BACT... *
>Cluster 1196
0	98aa, >A0A1F8GDJ8_9BACT... *
>Cluster 1197
0	98aa, >A0A0G0FXY6_9BACT... *
>Cluster 1198
0	98aa, >A0A0G1AJH3_9BACT... *
1	97aa, >A0A0G1CHW3_9BACT... at 100.00%
>Cluster 1199
0	98aa, >A0A2M6Z4H2_9BACT... *
>Cluster 1200
0	98aa, >A0A5J5GG14_9RHOB... *
>Cluster 1201
0	98aa, >A0A2G9YGV0_9BACT... *
1	98aa, >A0A2H0SIA5_9BACT... at 100.00%
>Cluster 1202
0	98aa, >A0A1Z9TMG5_9BACT... *
>Cluster 1203
0	98aa, >A0A1M6BJ34_9RHOB... *
>Cluster 1204
0	98aa, >A0A563CR23_9BACT... *
1	98aa, >A0A839JPD9_9BACT... at 100.00%
2	98aa, >A0A7W4H622_9BACT... at 100.00%
3	98aa, >A0A7W4EPE7_9BACT... at 98.98%
>Cluster 1205
0	98aa, >A5KSU3_9BACT... *
>Cluster 1206
0	98aa, >A0A1F6EWG7_9BACT... *
>Cluster 1207
0	98aa, >A0A2H0U6W6_9BACT... *
>Cluster 1208
0	98aa, >A0A2E3UFT5_9RHOB... *
1	98aa, >A0A095EW29_9RHOB... at 100.00%
2	98aa, >A0A840CGN9_9RHOB... at 100.00%
>Cluster 1209
0	98aa, >A0A660XZR8_9BACT... *
1	96aa, >A0A7C7Q818_9BACT... at 97.92%
>Cluster 1210
0	98aa, >A0A086ZE05_9BIFI... *
>Cluster 1211
0	98aa, >A0A521WQF6_9BACT... *
1	98aa, >A0A554MM91_9BACT... at 100.00%
>Cluster 1212
0	98aa, >A0A6I1EAW7_9RHOB... *
>Cluster 1213
0	98aa, >A0A1F6SH36_9BACT... *
>Cluster 1214
0	98aa, >A0A2E1RLW1_9BACT... *
>Cluster 1215
0	98aa, >A0A2C9CMQ4_9RHOB... *
>Cluster 1216
0	98aa, >A0A1I6MXM5_9RHOB... *
1	98aa, >A0A2G6IEJ3_9RHOB... at 96.94%
2	98aa, >A0A0Q2Z9L8_9RHOB... at 97.96%
3	98aa, >A0A1R3XIE1_9RHOB... at 97.96%
>Cluster 1217
0	98aa, >A0A0N7M831_9RHOB... *
1	98aa, >A0A2G1CF61_9RHOB... at 100.00%
>Cluster 1218
0	98aa, >A0A2E0BKK6_9RHOB... *
>Cluster 1219
0	98aa, >S9Q6E1_9RHOB... *
>Cluster 1220
0	98aa, >A0A847W2A3_9FIRM... *
>Cluster 1221
0	98aa, >A0A7C6B3V3_9RHOB... *
>Cluster 1222
0	97aa, >A0A101G419_9BACT... *
1	97aa, >A0A117ME15_9BACT... at 100.00%
>Cluster 1223
0	97aa, >A0A1F4Y3A5_9BACT... *
>Cluster 1224
0	97aa, >A0A0G0WVL2_9BACT... *
>Cluster 1225
0	97aa, >A0A1F6VFV0_9BACT... *
>Cluster 1226
0	97aa, >A0A2G5K1E8_9RHOB... *
>Cluster 1227
0	97aa, >A0A5Q4DJV6_9RHOB... *
>Cluster 1228
0	97aa, >A0A1G1YNQ4_9BACT... *
1	97aa, >A0A1G1XUL1_9BACT... at 100.00%
>Cluster 1229
0	97aa, >A0A1F7QTD5_9BACT... *
>Cluster 1230
0	97aa, >A0A6G7VNQ1_9RHOB... *
>Cluster 1231
0	97aa, >A0A0P7XL20_9RHOB... *
>Cluster 1232
0	97aa, >A0A7X6SLI6_9BACT... *
>Cluster 1233
0	97aa, >A0A7T9KIL9_9BACT... *
1	97aa, >A0A7T8YLG1_9BACT... at 100.00%
2	97aa, >R4PUI8_9BACT... at 100.00%
3	97aa, >A0A7T9QJ46_9BACT... at 100.00%
>Cluster 1234
0	97aa, >A0A2T8HQM2_9RHOB... *
>Cluster 1235
0	97aa, >A0A7Y4LB19_9BURK... *
>Cluster 1236
0	97aa, >A0A2J0MRX9_9BACT... *
1	97aa, >A0A2J0M0B8_9BACT... at 100.00%
>Cluster 1237
0	97aa, >A0A0A0EIA7_9RHOB... *
>Cluster 1238
0	97aa, >A0A4Q3Y7U8_9RHOB... *
>Cluster 1239
0	97aa, >A0A2T7USG2_9RHOB... *
>Cluster 1240
0	96aa, >A0A399W160_RALSL... *
>Cluster 1241
0	96aa, >A0A2G1S4H0_9BURK... *
1	96aa, >A0A106DSD2_9BURK... at 100.00%
2	96aa, >A0A3P0C163_9BURK... at 100.00%
>Cluster 1242
0	96aa, >A3RUN9_RALSL... *
1	96aa, >A0A809DZP8_RALSL... at 96.88%
2	96aa, >A0A177RHE6_RALSL... at 96.88%
3	96aa, >A0A7X0UUK1_RALSL... at 96.88%
>Cluster 1243
0	96aa, >R7F8C3_9CLOT... *
1	96aa, >A0A1Q6K235_9CLOT... at 100.00%
>Cluster 1244
0	96aa, >A0A1V5RPM4_9BACT... *
>Cluster 1245
0	96aa, >A0A1G2U8P6_9BACT... *
>Cluster 1246
0	96aa, >A0A1H9TW31_9ACTN... *
>Cluster 1247
0	96aa, >A0A1F4XZ80_9BACT... *
1	96aa, >A0A0G1Y3C1_9BACT... at 100.00%
2	96aa, >A0A0G2ASE0_9BACT... at 100.00%
>Cluster 1248
0	96aa, >F4CSI1_PSEUX... *
>Cluster 1249
0	96aa, >A0A838RSS1_9BACT... *
>Cluster 1250
0	96aa, >A0A1F6CIK8_9BACT... *
>Cluster 1251
0	96aa, >A0A2H0TAP6_9BACT... *
>Cluster 1252
0	96aa, >A0A1F5P3F6_9BACT... *
>Cluster 1253
0	96aa, >A0A100X0B9_9MYCO... *
>Cluster 1254
0	96aa, >A0A0F9YH32_9BACT... *
>Cluster 1255
0	96aa, >A0A3D3HTN5_9BACT... *
1	96aa, >A0A0G1WBM5_9BACT... at 100.00%
2	96aa, >A0A0G1V393_9BACT... at 100.00%
3	96aa, >A0A1G2B1F0_9BACT... at 100.00%
>Cluster 1256
0	96aa, >A0A2V8PEF0_9BACT... *
>Cluster 1257
0	96aa, >A0A7V3AL84_9BACT... *
>Cluster 1258
0	95aa, >A0A520P7E6_9RHOB... at 98.95%
1	96aa, >Q0FD78_9RHOB... *
>Cluster 1259
0	96aa, >A0A2E3V5T5_9RHOB... *
>Cluster 1260
0	96aa, >A0A1F5Y708_9BACT... *
1	96aa, >A0A0G1IS09_9BACT... at 100.00%
2	96aa, >A0A1F5XCE5_9BACT... at 100.00%
3	96aa, >A0A0H4T838_9BACT... at 98.96%
4	96aa, >A0A1F5Y146_9BACT... at 98.96%
>Cluster 1261
0	96aa, >A0A388S9N4_9BURK... *
1	96aa, >R7IK92_9BURK... at 100.00%
>Cluster 1262
0	96aa, >A0A2U2C7M1_9RHOB... *
>Cluster 1263
0	96aa, >A0A3D5J8Y6_9DELT... *
>Cluster 1264
0	96aa, >A0A1F8EZ92_9BACT... *
>Cluster 1265
0	96aa, >A0A3M0WMS2_9PROT... *
>Cluster 1266
0	95aa, >A0A0S4WE65_RALSL... *
1	95aa, >A0A224A9Y8_RALSL... at 100.00%
2	95aa, >A0A454TY08_9RALS... at 100.00%
3	95aa, >A0A0S4U2S5_RALSL... at 100.00%
4	95aa, >A0A1Y0FQM0_RALSL... at 100.00%
5	95aa, >A0A7I8FVU6_RALSL... at 100.00%
6	95aa, >M4UM01_RALSL... at 100.00%
>Cluster 1267
0	95aa, >A0A2G6C101_9BACT... *
>Cluster 1268
0	95aa, >A0A1F6VPW4_9BACT... *
>Cluster 1269
0	95aa, >A0A831JM14_9BACT... *
1	95aa, >A0A0G0QU73_9BACT... at 100.00%
>Cluster 1270
0	95aa, >A0A1F6UUQ5_9BACT... *
>Cluster 1271
0	95aa, >A0A3M1DB78_9BACT... *
>Cluster 1272
0	95aa, >A0A1F6C656_9BACT... *
>Cluster 1273
0	95aa, >A0A2H0UAM7_9BACT... *
>Cluster 1274
0	95aa, >A0A1F6WV91_9BACT... *
>Cluster 1275
0	95aa, >A0A0K2XZJ3_HELHE... *
>Cluster 1276
0	95aa, >A0A2E4PQM6_9BACT... *
>Cluster 1277
0	95aa, >A0A1G2JB38_9BACT... *
>Cluster 1278
0	95aa, >A0A7C5Z3U7_9BACT... *
>Cluster 1279
0	95aa, >A0A7C5HY94_9BACT... *
>Cluster 1280
0	95aa, >A0A0G1QBF3_9BACT... *
1	95aa, >A0A357GYG6_9BACT... at 100.00%
2	95aa, >A0A0G1M9D3_9BACT... at 100.00%
>Cluster 1281
0	94aa, >A0A554LQK1_9BACT... *
>Cluster 1282
0	94aa, >A0A1F6W6Q4_9BACT... *
>Cluster 1283
0	94aa, >A0A660KZM6_9ACTN... *
>Cluster 1284
0	93aa, >A0A2M7BQL7_9BACT... at 100.00%
1	94aa, >A0A2M8GKI8_9BACT... *
2	94aa, >A0A2M7LIG4_9BACT... at 100.00%
3	94aa, >A0A1J5HPL8_9BACT... at 100.00%
>Cluster 1285
0	94aa, >A0A0G4B4P2_9BACT... *
>Cluster 1286
0	94aa, >A0A2E2U5P8_9PROT... *
>Cluster 1287
0	94aa, >A0A2M6R9Y1_9BACT... *
>Cluster 1288
0	94aa, >A0A3D3VVT9_9BACT... *
>Cluster 1289
0	94aa, >A0A7V2XXC2_9BACT... *
>Cluster 1290
0	94aa, >A0A3D0V4G4_9BACT... *
>Cluster 1291
0	94aa, >A0A832A9R6_9BACT... *
>Cluster 1292
0	94aa, >A0A2S8UGI6_9MICO... *
1	94aa, >A0A022L0U1_9MICO... at 97.87%
>Cluster 1293
0	94aa, >A0A3D1B136_9BACT... *
>Cluster 1294
0	93aa, >A0A553UGE0_9HELI... *
>Cluster 1295
0	93aa, >A0A0G0HV83_9BACT... *
1	93aa, >A0A0G0IRS4_9BACT... at 100.00%
2	93aa, >A0A0G0J4L8_9BACT... at 100.00%
>Cluster 1296
0	93aa, >A0A2E2U3C6_9RICK... *
>Cluster 1297
0	93aa, >A0A0G0T9X8_9BACT... *
1	93aa, >A0A1F6YSZ1_9BACT... at 100.00%
2	93aa, >A0A0G0T586_9BACT... at 100.00%
3	93aa, >A0A1F6TLL7_9BACT... at 96.77%
>Cluster 1298
0	93aa, >A0A1F6W6W7_9BACT... *
>Cluster 1299
0	93aa, >A0A837HZV4_9BACT... *
1	93aa, >A0A0G1EP61_9BACT... at 100.00%
2	93aa, >A0A1F6YM28_9BACT... at 100.00%
3	93aa, >A0A352C8S9_9BACT... at 100.00%
>Cluster 1300
0	93aa, >A0A847Y6V7_9BACT... *
>Cluster 1301
0	93aa, >A0A0G0VSI1_9BACT... *
1	93aa, >A0A0G1AE03_9BACT... at 100.00%
2	93aa, >A0A1F6YCB3_9BACT... at 100.00%
>Cluster 1302
0	93aa, >A0A0G0W374_9BACT... *
>Cluster 1303
0	93aa, >A0A1F6BXU1_9BACT... *
>Cluster 1304
0	93aa, >A0A6L3A914_9BACT... *
>Cluster 1305
0	93aa, >A0A1S2QMV1_9ACTN... *
>Cluster 1306
0	93aa, >A0A1F6EEW7_9BACT... *
1	93aa, >A0A1F6E4I8_9BACT... at 100.00%
>Cluster 1307
0	93aa, >A0A2T2R497_9BACT... *
>Cluster 1308
0	93aa, >A0A257RRQ9_9BACT... *
1	93aa, >A0A257NWM8_9BACT... at 100.00%
>Cluster 1309
0	93aa, >A0A7C1MX94_9BACT... *
>Cluster 1310
0	93aa, >A0A7T9HNW2_9BACT... *
>Cluster 1311
0	92aa, >A0A521Z728_9BACT... *
>Cluster 1312
0	92aa, >A0A1F8FA42_9BACT... *
>Cluster 1313
0	92aa, >A0A0G0GLX9_9BACT... *
>Cluster 1314
0	92aa, >A0A2G9ZAQ5_9BACT... *
1	92aa, >A0A0G0PY39_9BACT... at 98.91%
>Cluster 1315
0	92aa, >A0A5C7LDN8_9BACT... *
>Cluster 1316
0	92aa, >A0A6B1L1T0_9ACTN... *
1	92aa, >A0A6B1KX78_9ACTN... at 100.00%
>Cluster 1317
0	92aa, >A0A2J0MMS1_9BACT... *
>Cluster 1318
0	92aa, >A0A0G1TGP7_9BACT... *
1	92aa, >A0A1G2H638_9BACT... at 100.00%
2	92aa, >A0A1G2GY37_9BACT... at 100.00%
3	92aa, >A0A0G1TVL7_9BACT... at 100.00%
>Cluster 1319
0	91aa, >A0A1F6Y7S6_9BACT... *
>Cluster 1320
0	91aa, >J6UAA5_9RHOB... *
>Cluster 1321
0	91aa, >A0A2M8C6E4_9BACT... *
>Cluster 1322
0	91aa, >A0A4V2PRC2_9MICO... *
>Cluster 1323
0	91aa, >A0A1F8EDQ9_9BACT... *
>Cluster 1324
0	90aa, >A0A4R1IAD0_9BURK... *
>Cluster 1325
0	90aa, >A0A3S3L8Q3_9MICO... *
1	90aa, >A0A1V2NN69_9MICO... at 100.00%
>Cluster 1326
0	90aa, >A0A1G2ITV4_9BACT... *
>Cluster 1327
0	90aa, >S4YTC2_9GAMM... *
1	90aa, >A0A5B0ABF8_9GAMM... at 100.00%
>Cluster 1328
0	89aa, >A0A3N5YWB1_9BACT... *
>Cluster 1329
0	89aa, >A0A7Y5ZIZ3_9MICO... *
1	89aa, >A0A6N1D0E1_9MICO... at 100.00%
2	89aa, >A0A6G7GBX4_9MICO... at 100.00%
>Cluster 1330
0	89aa, >A0A087DFW7_9BIFI... *
>Cluster 1331
0	89aa, >A0A6N9Z5B6_9BIFI... *
>Cluster 1332
0	89aa, >A0A355JTR9_9GAMM... *
>Cluster 1333
0	88aa, >A0A2M7XCV6_9BACT... *
>Cluster 1334
0	88aa, >A0A7T8X9R2_CLOIN... *
1	88aa, >A0A223ML64_CLOIN... at 100.00%
2	88aa, >A0A1C7HP74_9FIRM... at 100.00%
>Cluster 1335
0	88aa, >K2CX95_9BACT... *
1	80aa, >A0A359MW60_9BACT... at 97.50%
2	80aa, >K2CF28_9BACT... at 97.50%
>Cluster 1336
0	87aa, >A0A0F5JXF8_9BURK... *
>Cluster 1337
0	87aa, >A0A7T9CNX1_9BACT... *
>Cluster 1338
0	87aa, >A0A849C0Z7_9NOCA... *
>Cluster 1339
0	86aa, >A0A245ZJA1_9SPHN... *
>Cluster 1340
0	86aa, >A0A7J9XLM3_9PSEU... *
>Cluster 1341
0	86aa, >A0A4R2DFG7_9NOCA... *
>Cluster 1342
0	86aa, >A0A1G1Y6J4_9BACT... *
>Cluster 1343
0	86aa, >A0A1F7W892_9BACT... *
>Cluster 1344
0	85aa, >A0A0G0MPL1_9BACT... *
1	85aa, >A0A349WZZ3_9BACT... at 100.00%
>Cluster 1345
0	85aa, >A0A522E8V0_9BACT... *
>Cluster 1346
0	85aa, >A0A7T8YIN6_9BACT... *
>Cluster 1347
0	85aa, >A0A7I8ER89_9CHLR... *
>Cluster 1348
0	84aa, >A0A502XNE5_9HYPH... *
1	82aa, >A0A653IHZ0_9MICC... at 95.12%
2	82aa, >A0A5E8QBS0_MICLU... at 96.34%
>Cluster 1349
0	84aa, >A0A317UF35_9FIRM... *
>Cluster 1350
0	84aa, >A0A7I8ER09_9CHLR... *
>Cluster 1351
0	84aa, >A0A0G1RRR8_9BACT... *
1	84aa, >A0A354XAL0_9BACT... at 100.00%
2	84aa, >A0A0G1T6B0_9BACT... at 100.00%
>Cluster 1352
0	84aa, >A0A496SM60_9BACT... *
1	84aa, >A0A496SFH3_9BACT... at 98.81%
>Cluster 1353
0	84aa, >A0A1F6FGD3_9BACT... *
>Cluster 1354
0	84aa, >A0A2M7THX6_9BACT... *
>Cluster 1355
0	84aa, >A0A136JLQ8_9BACT... *
>Cluster 1356
0	83aa, >A0A3D4IVX6_9BACT... *
>Cluster 1357
0	83aa, >A0A2M8LH16_9BACT... *
>Cluster 1358
0	83aa, >A0A1V5SFG0_9BACT... *
>Cluster 1359
0	83aa, >A0A7V3P872_9BACT... *
>Cluster 1360
0	83aa, >A0A6N2SDS6_9FIRM... *
>Cluster 1361
0	82aa, >A0A554JBL1_9BACT... *
>Cluster 1362
0	82aa, >A0A0G0SDC4_9BACT... *
1	81aa, >A0A0G0QUH9_9BACT... at 97.53%
2	81aa, >A0A837HQL1_9BACT... at 97.53%
>Cluster 1363
0	82aa, >A0A7C2P8W8_9BACT... *
>Cluster 1364
0	82aa, >A0A1G2SLA1_9BACT... *
>Cluster 1365
0	82aa, >A0A2H0TLF5_9BACT... *
1	82aa, >A0A2G9Z048_9BACT... at 100.00%
>Cluster 1366
0	82aa, >A0A233HRD4_9VIBR... *
>Cluster 1367
0	82aa, >A0A2H0T9B9_9BACT... *
>Cluster 1368
0	81aa, >A0A553UNV6_9HELI... *
>Cluster 1369
0	81aa, >A4F7A8_SACEN... *
>Cluster 1370
0	81aa, >B0RJF6_CLAMS... *
>Cluster 1371
0	81aa, >A0A1F7UJX8_9BACT... *
1	81aa, >A0A1F7U8W3_9BACT... at 100.00%
>Cluster 1372
0	81aa, >A0A1A9DNA0_9ACTN... *
>Cluster 1373
0	81aa, >A0A1C5A3L3_9ACTN... *
>Cluster 1374
0	79aa, >K2CQJ6_9BACT... *
>Cluster 1375
0	79aa, >A0A4R6GBJ0_9MICO... *
>Cluster 1376
0	78aa, >A0A5B2XVZ2_9PSEU... *
>Cluster 1377
0	74aa, >A0A2D5Y640_9PROT... *
>Cluster 1378
0	72aa, >A0A134AAR4_9FIRM... *
>Cluster 1379
0	72aa, >A0A1I9ZHR2_9NOCA... *
1	72aa, >A0A3F2TZK3_9NOCA... at 100.00%
>Cluster 1380
0	70aa, >A0A1V5F790_9BACT... *
>Cluster 1381
0	66aa, >A0A1D3K689_9PSED... *
1	66aa, >A0A2N7YFB1_9PSED... at 100.00%
2	66aa, >A0A7Y1A7G3_9PSED... at 100.00%
>Cluster 1382
0	65aa, >A0A4V1U7C6_9BURK... *
>Cluster 1383
0	58aa, >A5KX82_VIBBS... *
>Cluster 1384
0	55aa, >A0A347WI67_9LACT... *
>Cluster 1385
0	43aa, >A0A2J8B3T4_9FIRM... *
>Cluster 1386
0	38aa, >A0A840Y9W9_9PROT... *
