# Supplementary material for: Bacteria export alarmone synthetases that produce (p)ppApp and (p)ppGpp
Source: mBio. 2025 Nov 12;16(12):e02227-25. doi: 10.1128/mbio.02227-25 (PMC12691689; doi:10.1128/mbio.02227-25)
Supplement: File S3b — List of final 1,369 non-redundant Apk1/Tas1 homologous sequences used for phylogenetic analysis in Fig. 6. [file mbio.02227-25-s0004.txt]

>TAS1_PSEAB
MARLGNAPKGAPKTQVPKGFEKVYGKAPAAKAEIDAVADGLAAKHGGRVAKAPIKSRERAMQKINNDYKGDPTKIKDLARNTIIVEGDKVNTVAAELANRGAKVKVIDGNADPLGYSGVNSTMNTKAGIPGEIQVNSPEMIYAKESEDMARILLGNDTYDAVAAKAGVPGGQGHKYYEDWRVLDPKSPEAQAIAEKSRAYYDAVRKGNGN
>A0A246F9Y3_9PSED
ARRGALEEPPPKTQVPKGFDEVYAKAPAAKAEIDAVADELAAQYGGKVAKAPIKSQERAIQKINGDYEGDPTKIKDLARNTIIVEGDKVNTVAGELASRGAKVKVIDGASDPLGYSGVNSTVNTKAGIPAEIQVNSPEMIYAKESEPMARALLGDDAYNAVAARTDVPGGLGHKYYEEWRVLDPKSPEAQAIAEKSRAYYEAVRTGNGN
>A0A7Z3AK45_9PSED
NPLPKGFEEVYAKAPGAKAEIDATADQLAAKYGGTVAKAPIKSQARAVEKIMNDYEGDPTRIKDLARNTIIVKSDQVGAVATELGNQGAKVKIIDGATDPMGYSGVNSTLPTRAGIPGEIQVNSPEMIYAKEPEALSRVLLGDDTYNAVAAKANVEGGLGHKYYEEWRVLDPNSVEAKAIAERSRAYYDVIRGSSGN
>A0A423FRI8_9PSED
KPASTPKTPKTFEEVYAKAPAAKAEIDTIADDIAAQYGGKVAKAPIKSEARAREKIDNDYGGDATRIKDLARNTIIVESDQINSVAAELGKRGANVKVIDGAANEMGYSGVNSTMQTRAGIPGEIQVNSPEMIYAKEPEPLARVLLGDDTYNAVAAKTQVPGGLGHKYYEDFRVLDKASPEAQAIADKSKAYYEAVRGNGGN
>A0A0D6SLQ5_9PSED
APKTPKTFEEVYAKAPAAKAEIDAVADALAAKHQGTVAKAPIKSRERALQKIEGEYEGDATRIKDLARNTVIVPEEKIATVAAELKEMGAKVRVIDGAEDPLGYSGINATMKTKAGITAEIQVNSPEMIYAKESEPLARQLLGDDVYNAVAEKAGVPGGKGHKYYEDWRVLGSDSPEAQAIAEQSRAYYEAVRNSIGN
>A0A2T5YZD5_9PSED
KSTKPPKTRPTFEEIYAKAGAAKAEIDAVADEIAAKYGGTVAKAPIKSRARALEKIANDYGGDPTKIKDLARNTIIVPADKIASVTQELAQRGAKVKIIDGAADPLGYSGVNSSFMTKAGIPGEIQVNSPQMIFAKEPEALARNLLGSDTYDAVASKAGVPGGLGHAYYEDWRTMNPTSSGAEAIATKSKAYYDTVR
>W5YVF0_9ALTE
GQELKPAKNVPNKFGEVYAKAPAAKLEIDTIADEIAEMFGGQVAKAPIKSQDRATQKIMNDYDGDATKIKDLARNTIIVSPEKMDAVAAELAKRGANVKVINGTTDPLGYSGVNSTIKTQAGIFGEVQVNTPAMIYAKESESVARVLLGDDLYTSIASKSGIPGGQGHKFYEEWRVLSPSSTQAQSVSEQSQEYYEAIRKANG
>A0A3L8C885_9GAMM
VPSLFAEVYSKAPAAKLEIDAMADEIAALFGGQVAKAPVKSQERAIQKIMNDYGGNVARIKDLARNTIIVSPDKMDLAIGELVGRGAKVKVIDGDTDPLGYSGANSTIKTQAGIVGEIQVNTPAMIYAKESEPMARALLGDDLYNTVASRSGMPGGQGHKLYEQWRELPPSDPGRVELEAESKSYYSAVRRS
>Q21GR0_SACD2
MARNKIIVPPDKLDAAVAELAKRGVKIKVIDGTKDPLGYSGVNFTIKTQSGIVGEIQVNTPAMIYAKEPEPIARALLGDDLYTSIATKSGIPSGQGHKLYEQWRVLPDSDPERLVIEAQSKAYYDAIRKS
>A0A377Q754_9NEIS
FAAKFNFAYKKAPEAKLEVDLIADKIAETFGGRVAKSPIKSKERAIYKIENDYFGDVSKIKDLARNTIIIDSDQISRVTSDLIKNGANVKIVNGADDLLGYSGVNATVKTKSGIFAEIQVNSPEMIFAKEPEALARGLLGDRLYDSISATSGVPGGLGHKFYERWRVLDQNSSEAKIIQKQSKAYYEAIRSKNG
>A0A3E0TQ18_9GAMM
AIFDEMYSKAPAAKKEIDFIAQEIANIYANARVAKAPLKSRERAIQKIVSDYGGDPTRIKDLARNTIIVSEDNIENVVGELIKNNFKVKRIDGSRDPLGYSGINSTLKTKTSITGEIQVNTPTMIYGKESENIARLLLGNVLYDNIKAKSKVPGGQGHLLYEEWRSLPESDPNRELIAAKSKAYYSNLRS
>A0A7X3FYG3_9BURK
SKRQEVLAEDFAAVYAKAPAAKVEIDALADEIAARYGGRVAKAPIKSEKRAMEKIVNDYEGDPTRIKDLARNTIIVPGEKIDDVVRDLKEAGAAVKRIDPETDPFGYSGVNSNLKTKSGLIAEIQVNSPEMIYAKESEDLARGILGSDVYEEIARKVTVPGGQGHLLYEMGRSLPPESERLSQIEAESRSYYESIRR
>A0A147J332_9SPHN
TADDTRPQTERDLAEMIQRAPAAKQEIDGIADDIATKVGGRVAKAPIKSEARALEKINNDYDGDASRIKDLARNTIIVPKERIPDATAMLRDRGVTIKEITPSQESLGYSGINGTMKTQSGITGEIQVNSPEMIYAKESPANARAILGDETYNDIANRVGVPGGRGHALYEDYRSLPPSDPAREGIARESMEYYDHVRG
>A0A1I6M290_9SPHN
RARAIAERDLGEMMRRAPAAKAEIDGVADDVARQVGGTVAKAPIKSQARALEKVMNDYDGDASRIKDLARNTVIVPEDKIPQATQLLREQGVAIKEITPSRGSLGYSGVNGTMKTGTGLTGEIQVNSPEMIYAKESPANARAILGAERYDAIAERVGVPGGRGHALYEQHRSLPLNDPARTAIENESMEYYDLVRG
>A0A543LY53_9SPHN
ARRAIASSTLQTMLERAPAAKAEVDALADRIADVFGGRVAKAPVKSEGRALEKIMADYAGDASRIKDLVRNTIIVDAKDIERVVARLEAAGAKVKAVATASDPLGYSGINATIVTKSGLTAEIQVNTAKMIFAKESAGNARAILGDASYQAIAREVGVPGGRGHRLYEQWRALPPDSPQAKAIAAESRAYYAHFR
>A0A5P9EUU3_9GAMM
NEKSDNANEIEGFDEIYAMAPTAKIEIDALADVIATLTGGQVAKVPIKSKDRAQLKIINDYGGDPTRITDLARNTIIVPQNKIKEVIEMLRAKSTIVKISDGALDLLGYSGVNSKIKTKSGLIAEIQVNSPEMIYAKEPPEIAKALLGEDVYGSIASKSPVAGGKGHKLYEKWRSLEEGDPNRRKLEAESKEYYESIRSK
>A0A3C0A0P0_9BACT
ASPATKAHLAEIYEKASAAKAEIDNLAGNIAHKVGGRVATAPLKSQERALDKVFKDYKGDVTHLKDLARNTIVVEESQYAQAVSLLREQGAKVKTISSASDPLGYSGTNTLIRTKAGIPAEIQVNTPEMIYAKELPVNARKILGEQKYAELRVKTGVEGGRGHELYEKYRSLPEGDPQAAKIAAESRAYYDLIRRA
>A0A4R8HVP1_9HYPH
LTEQLAKIYEKAPAAKQEIDAIAAEIAEKTGGAVAKAPLKDIDRARAKIIADYQGDASRIRDIARNTIVVEKENFDAAVALLKEKGAKCKIIDAGSDALGYSGANTVLKTEAGIMAEIQVNTPQMIFAKETPEVAKLILGEEKYAEIAEAANLEGGRGHALYEAYRDLPAGDPRAAEIEAESRAYYDAIRRAGG
>A0A378Z9U9_9BURK
LKMAAAQAPATLTQMLAVAPQAKAEIDELAQRLAEPHRGTVLRGPIKSAVRAQQKVDADYGGDPTRLKDLVRNTIVVSAPSMGPVTESLRRQGAAVKVIDGKSDPLGYSGVNSSMKTSFGIFGEIQVNTPAMLYAKQGGEKVRQQLGDAVFNEVASRTSVPGGMGHKLYEEWRVLSPDDPAAQVIAQKSRTYYDTVRADNG
>A0A523Q226_9BURK
DEAFQQVYKLAPAAKLEVDELASAIAKKYDADLATAPVKSAERAWQKVVNDYDGNASRINDLARNTIIAGEADIPRIVDDLAAAGAKVKVINAADDALGYSGINASIKTKAGIHAEIQVNTPAMIFAKESPEIAGRLLGATRYAEIAKQADVPGGLGHKLYEQHRVLDKGSDVARAIASQSRQYYDSVRGRV
>A0A1I3VM54_9BURK
FEEKPPVTLSDLYQKAPAAKVEIDNLAGQIADENGGRVVEAPIKSMARAQAKIDQDYEGDPTRIKDLVRNTIVVPDDQIPAVTSQLQDAGASTKVISAETDPMGYSGVNSTLKTSNGLTGEIQVNSPEMIYAKGPPEVAKSILGEDGFNDMQQKTGLPSGMGHDLYEQYRVLDDPNSPEAQSLAQQSRDYYNAIRAGA
>A0A386YIY0_PSEFL
IYEKMYTSKSENDDFSKKIAKDYGGKLITAPMKTIDRALTKINNDYGGDMGKIKDLTRTTVIINSEKVDNVVADLEKKGGINIKRIDGDVDPLGYSGINATYKSEAGGNCEMQVITPAMIFGKMNPSTAKSMLGEDYCKQLEETSGQKGGLGHKFYEQYRTLDPNSTEAKDIAQQSKNYYAAIRSS
>U7QVV4_PHOTE
DAKFEKLYRMAPEAKSEIDDTADAIAASFKGDVAKAPLKGRARALEKIMHDYGGDPGGIKDLARNTIVVENDQISSVRKVMKHYVGADIKTIEPTRKSFGYSGVNSTMKTRVGVVGEIQINSPDMIFAKESERNARRVLGDAKFDALDAHYSARNVDGGQGHLFYDILRDPSSREDLKTTLTDVSMRYFDKFRK
>A0A7X1W0E3_9PSED
GMRRFTQKRQFNAMYSQAPAAKQHIDEIAIGLAKKYRGTAIPAPLKGRDRAWEKVINDYGGDASKIKDIARNTLVVKRRNIGNVVNDLQGRGATIKVINSLPGDSGYRGVHATISTRSGLSAEIQIHTPSMVVANLPESVSRGALSAQTYSDINGFVTRNGYSSGKAHSLYEIIRDANQSIRVRDQAASDLRDYFSFVND
>A0A266N460_9PSED
WKAKAQINIMYVKAQGANSYIDGISKVISTQFRGRIITPGLKTKERILDKTLTRFYGNPQGVQDIARNTIVVKKKNVNSVINALKDRGAYVILNNPGSRPDGYSGAHAYIKAPSGLMAEIQVKSPNMIYASYPENIARQTLGSQHYSDLDRHARMHGYQGGLGHGMYEKIRSAGTSLANRSEAIRESRDYYSFIRD
>A0A1X7HSC2_9PROT
GVFADAAASKAEIEQVGQSIAAKYRGVISAAPIKSEERASQKVGMDYDGDWHSIKDLARMTIIVPTLADCRSVLVDLKRAFTASQGRGLIQVKEVGADADPCGYSSTTVFVRTSNGRPAEIQINVPEIIYAKQSEESVRRILGPVRFMNIKMKYQLDGGLGHALYEIYRVAPASSRGQSAAALSRSYYAFFRQ
>A0A853HJ13_9PROT
KQGVFRDAAAAEAEIAAFGQLMAQKYGAIIARAPTKSEERASQKVASDYGGDWHQIKDVARITIIVPTLEAVRGVLIELRRYFQASRGGSVMQVKDVSGAMDPCGYSSTTVFVRTKTGRPAEIQINIPQIIYAKQSAMSFIKVCGPKTFLKIKTAYQMEGGLGHALYEIYRVAPMTPAGQQAATISRSYYDYFRNPPG
>A0A5B9W4S6_9BACT
NRLFKDAKESDDLLRALGTKIAGEVPGCRTSFGPIKKMARASKKVNSPKADGGYDGDWYELKDVARMTIIAPWHSEVATVGSKVEGACGLGKQMKLLKRKVVKEDEDDCGYSGLNYVIQMPNQRPVEIQVNVPELIYGKEGEDDAQNVLGFELFNQLKCKFIIEGGHGHKLYEIYREAPSSRIGRAAAQVSIEYYGYLRRG
>A0A4Y1KPH5_9PSED
KEWSARAKLRTMFAKAPEANIYLDDAAQQLGKIYGASWVPAPQKTWARAWEKTQQKYAGDPTLLKDIVRNALVAKKRTAPQIVKAIEALGGKYKYIDASTDPLGYSGINAIIPTPNGLWGEIQVIPKRMSYARFSPELSPTSMSKRSFDRINNHAESLGLSAGVGHKYYRIFREANASIRDKAEAAKLSKAYYGALVK
>A0A373G481_9BACE
QNINTENSAKELVNRASLVGNEVQSLAESIAKKNKGFVTPINYKSISSITRKVTTEGITPYDIKDAVRTTIIVPRSQIDQVLNELSESDSFVRLKRQKPESFMGYSGNIVNIQTSNGLIAEIQVNTERMIYAKEKPEDAKRILGEKRWKEIQKQTGMEGGLGHKYYEEWRVLDKADKKAQKIAEKSIEYYSHF
>A0A015X9S3_BACFG
QNINTENSAKELVNRASLVGKEVQSLAESIAKNNKGFVTPINYKSISSITRKATTEGITPYDIKDAVRTTIIVPKSQIDQVLNELSENDSFVRLKRQKPESFMGYSGNIVNIQTSNGLIAEIQVNTDRMIYAKEKPEDAKRILGEKRWKDIQNQTGMKGGLGHKYYEEWRVLDKADKKAQKIVEKSIEYYSHF
>A0A0X8JAP0_9FLAO
AKKLMQKASAASIEVETLSKSVAEKFKGFTTEVNLKSEQSILRKVTNEYNGDFSLVKDAVRTTIIIPENKMQECFDYLQKSSIFARIKKQAPEKHLGYSGILTNINTSQGVMAEVQVNTAKMIYAKEKPSSAIRIIGKERWQQIKNEVGVEGGLGHKYYEEYRVLDKNIPAELKRMKELEKLSFDYYNNFR
>A0A1G7ALR8_9FLAO
KSEIKGLMLKAKQSESEVSKVINQLTPKHNGYATPINFKSYQSIQRKLQLELNGDISQIKDSIRATIILPKEKMRNLELYLEKSSIFERVKVQKPERFMGYSGILTNIKATNGISAEIQFNTEKMIYAKEKPTNAIRIIGKKRWDEIRKETGLKGGLGHKYYEEYRLLDMNIPKQLERMKELEELSKNYYKNFR
>D1VXL3_9BACT
EKIKDCSLLMSKARNVGNAVQEQAEIIAKKYGGVVTPINYKGFSSMYRKLNSEKGMLVSDIKDSVRNTIIVDKENIDKVVKDLQGLSSFSRYKQQIPENFRGYSGNIINLKMPNGIQAEIQVNTPKMIYAKETETNARRILGDKIWEQISKETGMLGGLGHKYYEEIRILDEEKDRVKIAELTKLSKSYYALFR
>A0A5C7PRA2_9DELT
AVPKVNKQSKELIARAKTVGQELQDMGEKVAKKYNAEITPLNHKGYESMVRKANDELKGNVFRVKDAVRNTIVTDAENIKDVAKDVGKFGVKGLKVQNYDSGYRGYITNPRLSNGVIGEIQVNTHEMIFAKEEPTIAKMIIGEDKWNEIAKKTGLPGGLGHKYYEQDRKIVIDPEKPDPINDPIKLKLKDEIREKSRDYYSKF
>A0A413TQ45_9BACT
ARLRAQATSMRRKAESVGNKLQAIAEGIAKKYGARVTPINYKSVDSIVRKAKGEANGIKDIKDSYRTTIIADKGSIPKIIKDLKGKYKGFEFVRLKEQKLDTGYSGNIINIRNKKTGLIGEIQVNTAKMIYAKENYSIAYKLLGGKTMREIYKETKKPSGWGHALYEQSRTAKSNGGKKQRSVSMQQAYYATF
>A0A510J1Z9_9GAMM
RLMKYLYNDAGGSNEQLAELASAISSNCYGGLKIIPGPVKGKNRALDKINKDYGGDVYDLKDLVRMTIIADNKSCLSQVRQGLIASCISRNGYGIIKNSETFPEQDPCGYSGLNFVARLPNGRAGEVQANTPNRMYGKMAKEDFEKFLGPHKYISILCKYRIEGGLGHGLYEIYRSNMGGFRKAAASLSKQYYAFLRSDN
>A0A328EHN5_9BACT
ESAKKELDGFLDDIAKNYGGNAVKPSLKFLNPDGSIRKEGIARIIEKASKKAGGISEVNDIARGTVVFKDQSGLEQLVNGLQQKGIKLDNKFNNPTKLGYKDVSFLYETKKGVKAEVQANVPEMIVAKEGKNAVKYGMLDQATYDAIVKKTGVKGGLGHKYYEQRRTLDEQLKNVPKSQQEGIERQMRQIEIKSQEYYAK
>A0A7L9GKQ7_9PSED
KIHRWRISAQLTVTYRYAHTSKQFIDSQAAGIAKNHGGSLISTSFKQNRLRVIDNVQRLGVQHPRELGDIVRNMVILPQEQMSSAAKDLGRIFKSKPRNFNGTAAGYRGIHVRYSPRGGVHGETQFHTKQQAFAILPENVARPVIGADLYDAWSSKAQAQGFHPGQAHELYEIFRVSGDSNNIRESSLANSRAYWSFIES
>A0A366AU68_9VIBR
GIANQNYPIVQPYQDFDVLYSKAHQAQIELETLCKSTALLTHTQAYFAGTKSRQRALEKVELELDGQAERITDLARATIVANDVASLVTAYETLSREATVVKVKNRFKNPAESGYRDLNVLVQLPKTGIIAEVQLHLAAIAQVKSG
>D2YAV4_VIBMI
GISSQNYPVTQPYQDFDVLYSKAHQAQIELETLCKSTALLTDTQAYFAGAKSHQRALEKVALELDGQAERITDLARATIVANDVASLVTAYETLNREATIVKVKNRFKNPAESGYRDLNVLVQLPKTKIIAEVQFHLAAIAEVKSGA
>A0A6G8D0R1_9VIBR
GIANQTNLVTQPYQDFDVLYSQAHQAQLELETLCKSTVLLTNTQAYFAGAKSRQRALEKVTLELDGQVERITDLARATIVANDIASLVNAYETLSRSATIVRVKNRFKHPVESGYRDLNVLVQLPKTQIIAEVQFHLAAIAKVKNGAE
>E8LP68_9VIBR
GIQSMSTTPTQPYSDFDVLYSKAHQAQAELETLCKSTALLTSTESYFAGVKSAERAKEKIAYELNGQPERITDLARATIVADDIESLMAAYEVLNRETTVVKVKNRFKKPGASGYRDLNLLVKLPKTNLVAEVQLHLKAIADVKSGPE
>A0A0F4NJJ1_9VIBR
GIQSMSTSPTQPYSDFDVLYSKAHQAQAELETLCKSTALLTSTESYFAGVKSADRAKEKITYELGGQAERITDLARATIVADDIEGLMSAYEVLNRETTIVKVKNRFKKPAASGYRDLNILVQLPKTKLIAEVQLHLKAIADVKSGAE
>A0A7Y4CHL2_9VIBR
GIKSMSTTPLQPYTDFDVLYSKAHQAQAELETICKSTALLTSTESYFAGVKSSDRAKQKIAYELDGQTERITDLARATIVADDIESLMSAYEVLNRETTIVKVKNRFKKPAESGYRDLNVLVQLPKTNLVAEVQLHLKAIADVKSGPE
>A0A0H2NAE2_9VIBR
GIKSMSTTPLQPYTDFDVLYSKAHQAQAELETICKSTALLTSTESFFAGIKSSDRAKEKVAYELNGQAERITDLARATIVADDIEGLMSAYEVLNRETTVVKVKNRFKKPAESGYRDLNVLVQLPKTNLIAEVQLHLKAIADVKSGPE
>A0A432CT58_9VIBR
GIQSMSMSPTQPYNDFDVLYSKAHQAQAELETLCKSTAMLTSTDAYFAGVKSSQRAKEKIAYELDGQVDRITDLARATIVADDIEGLMSAYEVLSRETTIVKVKNRFKKPAASGYRDLNLLVQLPKTNLVAEVQLHLKAIADVKSGPEHA
>C9QKM3_VIBOR
SISSSPVQPYSDFDVLYSKAHQAQAELETLCKSTALLTSTEAYFAGVKSSERAKEKIAYELDGQTERITDLARATIVADDIEGLMSAYEVLNRETTIVKVKNRFKKPAASGYRDLNLLVQLPKTNLVAEVQIHLKAIADVKSGPEHA
>A0A7Y4EI70_9VIBR
IKSMSTFPTQPYSDFDVLYSKAHQAQAELETICKSTALLTSTDAYFAGVKSSERAKEKIAYELDGKTDRITDLARATIVADDIEGLMSAYEVLNRETTVVKVKNRFKKPGESGYRDLNLLVQLPKTNLVAEVQLHLKAIADVKSGPEHA
>A0A0A5HYL0_PHOS4
PIASTPLQPYSDFDILYSKAHQAQAELETICKSTALLTSTEAYFAGVKSAERAKEKIAYELDGQTERITDLARATIVADDIESLMSAYEVLNRETTIVKVKNRFKNPAASGYRDLNLLVQLPKTKLIAEVQVHLKAIADVKSGPE
>E8M650_PHOS4
KPISSTPLQPYSDFDVLYSKAHQAQAELETICKSTALLTGTDAYFAGVKSAHRAQEKIAYELDGQTERITDLARATIVAEDIESLMSAYEVLDRETTIVKVKNRFKNPAASGYRDLNLLVKLPKTNLIAEVQVHLKAIADVKSGPE
>A0A0A0SWI4_9VIBR
STPTTPLQPYSDFDILYSKAHQAQAELEMICKSTAMLTSTDAHFAGVKSAERAKQKIAYELDGDAERITDLARATIVADDIEGLMSAYEVLNRETTVVKVKNRFKKPGASGYRDLNLLVQLPKTNLIAEVQLHLKAIADVKSGPE
>A0A0F4NMH7_9VIBR
STPTTPLQPYSDFDILYSKAHQAQAELEMLCKSTAMLTSTDAYFAGVKSADRAKQKIAYELDGDTERITDLARATIVANDIESLMSAYEVLNRETTVVKVKNRFKKPGASGYRDLNLLVQLPKTKIVAEVQLHLKAIADVKSGPE
>A0A0M0HTX2_VIBNE
IQSTSTTPLQPYADFDILYSKAHQAQAELETLCKSTALLTSTEAYFAGVKSSERAKEKIAHKLDGQAERITDLARATIVADDIDSLMSAYEVLSRETTIVQVKNRFKSPKASGYRDLNLLVQLPKTKLIAEVQVHLKAIADVKNGPE
>A0A850K4D4_9GAMM
GIASTNNTPRQPYSDFDILYSKAHQAQAELETLCKSAALLTSTEAYFAGVKSSDRAKAKIEHELDGQVERITDLARATIVADDIESLTTVYEILNRETTIVKVKNRFKNPAASGYRDLNLLVQLPKTQLVAEVQIHLKAIADVKSGPE
>A0A0A5I4D0_9VIBR
IQSMSSAPVQPYTDFDILYSKAHQAQAELETLCRSTALLTSTDSYFSGLKSSQRAKEKIAHELNGQPERITDLARATIVANDIQGIVSAFEVLNRETTIVSVKNRFKKPAASGYRDLNVLVQLPKTKLIAEVQIHLKAIADVKSGPE
>A0A427TZP5_9VIBR
MSTTPIQPYTDFDVLYSKAHQAQAELEMICKSAAMLTSTNASFSGIKSAQRASEKIIHELNGQTERITDLARATIVANDIESLMSVYEVLNRETTLVKVKNRFKKPAASGYRDLNLLVQLPKTNLVAEVQLHLKAIADVKNGPE
>A0A6L8LQV8_9VIBR
TSTTPTQPYNDFDVLYSKAHQAQAELEMICKSAAMLTSTQAYFSGVKSSHRASEKIAFELDGQVERITDLARATLVADDIEGLISLYEVLNRETTIVKTKNRFKNPTASGYRDLNILVQLPKTNLIAEVQLHLKAIADVKNGPE
>F9RFW7_VIBSN
GIKSTNQTPTQPYSDFDVLYSKAHQAQFELETICKSTALLTNTEAYFAGVKSSQRAKEKVALELDGQVNRITDLARATIVADDVASLMEVFEVLDRETTIVRVKNRFKQPAASGYRDLNVLVQLPKTNLVAEVQLHLKAIADVKSGPE
>A0A0C2NQK3_9VIBR
GIKSTHQTPTQPYTDFDVLYSKAHQAQYELETICKGTALLTNTDAYFSGIKSSERAKEKIALELDNQVNRITDLARATIVADDVASLMEAYEVLDRETTIVKVKNRFKQPAASGYRDLNVLVQLPKTNLIAEVQLHLKAIADVKSGPE
>A0A3N3E0B4_9VIBR
GISSTDSKPLQPYSDFDVLYSKAHQAQFELETICKSTALLTGTDAYFAGVKSSQRAQEKIALELDGQVNRITDLARATIVANDVASLMEAFEVLDRETTIVKVKNRFKKPAESGYRDLNVLVKLPKTNLVAEVQLHLKAIADVKSGPEH
>A0A7W2IU93_9VIBR
GISSTDTTPIQPYSDFDVLYSKAHQAQFELETICKSTALLTSTDAYFAGVKSSQRAQEKIALELDNQVNRITDLARATIVADDVASLMEVYEVLDRETTIVKVKNRFKKPAASGYRDLNLLVKLPKTNLVAEVQLHLKAIADVKSGHE
>A0A1Q9HF16_9VIBR
TYDQPLQPYSDFDVLYSKAHQAQFELETICKSTALLTGTDAYFAGVKSTQRAQEKIALELDNQVNRITDLARATIVADDVASLMEAYEKLSRETTIVKVKNRFKKPAESGYRDLNVLVKLPKTNLVAEVQLHLKAIADVKSGK
>A0A3A6QK99_9VIBR
SVDFNPVQPYSDFDVLYSKAHQAQAELETICKSTALLTSTDALFAGVKSSHRAKEKIALELNNQPERITDLARATIVANDVASLMEAYEVLSRETTIVRVKNRFKKPVASGYRDLNILVKLPKTNLIAEVQLHLKAIADVKSGPE
>A0A511QV35_9VIBR
GIQNHDVSPVQPYSDFDVLYSKAHQAQSELETLCKSTALLTTSEAYFSGIKSQQRAQEKVQYELGGKAERITDLARATIVANDISSLMNAYEVLEREATIVKVKNRFKKPNESGYRDLNVLVQLPKTNIIAEVQLHLKDIADVKNGHEH
>A0A4Y3IQ26_9VIBR
PNHDVSPLQPYSDFDVLFSKAHQAQSELETLCKSTALLTSSEAYFAGVKSQQRAQEKVQYELGGKAERITDLARATIVANDISSLMNAYEVLEREATIVKVKNRFKKPTESGYRDLNVLVQLPKTNMIAEVQLHLKDIADVKNGYE
>A0A1X1MXN4_9VIBR
PNHNVTPLQPYTDFDMLYSKAHQAQAELETLCKSTALLTSSSAYFAGAKSSERAKQKVQYELDGKAERITDLARATIVANDIPSLVNVFEVLEREATIVKVKNRFKKPTASGYRDLNVLVQLPKTNIIAEVQLHLKEIAEVKNGPE
>A0A7Z2YDJ0_9VIBR
PNHDVTPLQPYSDFDVLYSKAHQAQLELETLCKSTALLTSSEAYFAGVKSQHRAQEKIAHELDGKVERITDLARATIVAHDIESLMDVYEALEREATVVKVKNRFKKPTASGYRDLNVLVQLPKTDIIAEVQLHLSAIADVKNGPE
>U3A2F4_VIBPR
AIDVTPLQPYTDFDVLYSKAHQAQRELETICKSTALLTSTDAYFAGVKSEQRAKEKIAHELNGKSERITDLARATIVANDVASLVDVYEALDREATIVKVKNRFKKPAASGYRDLNLLVRLPKTGVIAEVQLHLKAIADVKSGPE
>A0A3G2PVH1_9VIBR
QSIDSKPTQPYSDFDVLYSKAHQAQFELETICKSTALLTDAQPYFAGVKSQHRAEEKIAHELDGQVERITDLARATIVADDVASLVSVYEALERETTIVKVKNRFKKPTASGYRDLNLLVRLPKTNLIAEVQLHLKAIADVKNGPE
>A0A227JCH0_VIBPH
IQSIDSRPTQPYSDFDILYSKAHQAQFELETICKSTALLNDAQPYFAGVKSKHRAEEKITHELDGQVERITDLARATIVAEDVASLVSIYETLERETTIVKVKNRFKKPGPSGYRDLNLLVRLPKTNLIAEVQLHLKAIADVKNGPE
>A0A6F8WSI5_VIBAL
IQSIDATPIQPYTDFDILYSKAHQAQFELETICKSTALLNDAQPYFAGVKSKQRAEEKIALELDGKVERITDLARATIVAEDVASLVSIYETLERETTIVKVKNRFKKPGPSGYRDLNLLVRLPKTNLVAEVQLHLKAIADVKSGPE
>A0A3A2HXC7_9VIBR
IQSIDAKPTQPYSDFDILYTKAHQAQFELETICKSTALLTDAQPYFVGVKSKHRAEEKIAHELDGQVERITDLARATIVANDVASLVSIYETLEREITIVKVKNRFKKPVASGYRDLNLLVRLPKTNLIAEIQLHLKAIADVKNGPE
>A0A2A9FYQ4_9VIBR
GIQNIDSTPTQPYSDFDILYSKAHQAQFELETICKSTALLNDAQPYFAGVKSKQRAEAKIALELDGKVERITDLARATIVAEDVASLVSIYETLERETTIVKVKNRFKKPSPSGYRDLNLLVRLPKTNLVAEVQLHLKAIANVKNGPE
>A0A812FVR5_9VIBR
QSIDSKPTQPYTDFDILYSKAHQAQYELETICKSTALLTDSQPYFAGVKSKHRAEEKIAHELNGQVERITDLARATIVAEDVASLVSIYETLEREMTIVKVKNRFKKPGPSGYRDLNLLVRLPKTNLIAEVQVHLKAIADVKNGAE
>A0A0C3HMK2_9VIBR
QSFDTQATQPYSDFDIIYSKAHQAQFELETICKSSALLNNALPLFAGVKSQHRAEEKVRIELNNQVERITDLARGTIVADDVPSLISIYETLERETTIVKVKNRFKKPGPSGYRDLNLLVRLPKTNLIAEVQLHLKAIADVKSGPE
>A8T1L0_9VIBR
GIQSTDFAPTQPYADFEELYSKAQQAQFELEGICKNAALLTGTQPYFAGIKSQHRAKEKITHELDGQVERITDLARATIVANDVASLVSVYEALERETTIVKVKNRFKKPTASGYRDLNLLVRLPKTGLITEVQLHLKAIADVKSGPE
>A0A7T0RW45_9VIBR
GIQSTDTQPTQPYSDFDILYSKAHQAQLELETIVKSTALLTDTHPYFAGVKSAQRAKEKVALELHGDASRITDLARATIVANDVASLVSVYEALSRETRIVKVKNRFKTPAESGYRDLNLLVRLPKTNLVAEVQLHLKAIADVKSGPE
>Q7MK45_VIBVY
GIQSTDTQPLQPYTDFDVLYSKAHQAQFELETIVKSTALLTDTQPYFAGVKSQQRAKQKIALELNNQPERITDLARATIVADDVASLVSAYEALERETRIVKVKNRFKNPGESGYRDLNLLVQLPKTNLVAEVQLHLKAIADVKSGPE
>A0A7X6S5U3_9VIBR
GIQSTNTQPLQPYNDFEVLYSKAHQAQFELETLCKSAALLTSTEAYFAGVKSRDRALTKIAHELDGRADRITDLARATIVANDVPSLVEAYEVLNREATIVKVKNRFKSPGASGYRDLNLLVQLPKTNVIAEVQLHLKAIADVKNGPE
>A0A7Y3QUK1_9VIBR
GIQSTNNQPLQPYNDFEILYSKAHQAQRELETLCRSTALLTSTEAHFSGVKSRDRALNKIEHELGGRADRITDLARTTLVANDVPSLVEAYEVLSREASIVKVKNRFKSPAASGYRDLNLLVQLPKTNIIAEVQLHLKAIADVKNGPE
>A0A223MWT9_9VIBR
IQSTNNQALQSHSDFDILYSKAHQAQFELETLCKSAALFTSTEAHFSGIKSRERALAKIDHELEGRVERITDLARATIIAHDVPSLVQAYEVLSQEASIVKVKNRFKSPAASGYRDLNLLVQLPKTNVIAEVQLHLKAIADVKSGPE
>A0A1G7YJ00_9VIBR
EVSPLQPYADFDVLYSKAHQAQAELETLCKGAALLTNTTPHFAGVKSYDRSVEKVQHELDGRAERITDLARATLVADDVASLMEAYEVLNRETTIVKVKNRFKKPAASGYRDLNVLVQLPKTQLIAEVQLHLKAIADVKSGPE
>A0A511QE90_9VIBR
IQSSPTQPYSDFDVLYQKAHQAQLELETICKMTALLTHSQPYFAGVKSKQRAQDKINYELDGQVERITDLARATIVARDVASLMAVYETLERETSIINVKNRFKKPKKSGYRDLNLLVRLPNSNLVAEVQLHLKAIADVKSGPE
>A0A2N7GAY4_9VIBR
TDVTPLQQHSDFDTLYSKSHQAQYELEDICNSTALLTQTNAYFAGIKSSQRAQEKIKHELNGKVERITDIARATIVADDVESLMEVYEALDRETDIVKVKNRFKNPAASGYRDLNLLVKIPKTNIIAEVQLHLKAIADVKNGPE
>A0A1B9R392_9VIBR
STNVTPIQPYSDFDTLYSKSHQAQFELEDICNSTALLTQTHAYFAGIKSSHRAQEKIKHELGGKVERITDVARATIIANDIESLMEVYEALDRETEIVKIKNRFKSPAPSGYRDLNLLVKLPKTNIIAEVQVHLKAIADVKNGPEH
>A0A0X8LME7_VIBFL
QTTQNSVLQPYQDFDVLYSKAHQAQCELETLCKSTALLTSTQAYFAGVKSQHRAAEKIELELNGQPERITDLARATIIANDVPSLVDAYEALSREATVLKVKNRFKSPADSGYRDLNVLVQLPKTGIIAEVQFHLKAIADVKSGPE
>A0A0Q2UVV9_VIBFU
QTTQNSVLQPYQDFDILYSKAHQAQCELETLCKSTALLTSTHAYFSGVKSHHRALEKIELELNGQPERITDLARATIIADDVPSLVDAYEALSREATVMKVKNRFKSPAESGYRDLNVLVQLPKTGIIAEVQFHLKAIADVKSGPE
>A0A1T4KXQ1_VIBCI
QTTHHTMIQPYSDFDVLYSKAHQAQHELETLCKSTAMLTSTQAHFSGVKSHQRAKEKVALELDGQAERITDLARATMIADDVPSLVEAYEALGREATIVKVKNRFKSPAPSGYRDLNVLVELPKTKIIAEVQFHLKAIANVKSGPE
>A0A7X4XUR8_9VIBR
THDNVLQPYDDFDVLYSKAHQAQHELETLCKSTAMLTSTHSLFGGVKSQHRAREKVALELGGQAARITDLARATIIADDVPSLVEAYEALGREASIVKVKNRFKSPTPSGYRDLNVLVELPKTKIIAEVQFHLKAIADVKSGPEH
>A0A2J8GTY9_VIBDI
TSKEAIYQPYNDFDILYSKSHYAQAELETLCKSTALLTSTEAYFAGVKSAHRAKEKVMTELDGNAARITDLARATIVANDVSSLMDAYESLSKEATIVKVKNRFKSPAPSGYRDLNILIELPKTGIIAEVQFHLKAIANVKNGAE
>A0A6G7CHD3_9VIBR
EDTVFQPYDDFDVLYSKSHYAQAELETLCKSTALLTSTEAYFAGVKSAHRAKEKVNTELDGDTARITDLARATIVANDISSLMDAYETLSKEVTIVKVKNRFKTPAPSGYRDLNILVELPKTGIIAEVQFHLQAIADVKNGA
>A0A4R2F2S0_9VIBR
AFDSRPTQPYTDFDILYSKAHQAQAELETICKSTALLTNSEALFAGVKSQARAEEKIALELDGDVTKITDLARATIIANDVESLVEVYEALSREADVVKLKNKFKSPADSGYRDLNLLVRLPKTNIIAEVQLHLKAIADVKSGPEH
>A0A5N3QYB3_9VIBR
AFDSNPTQPYTDFDVLYSKSHQAQAELETICKSTALLTNSEALFAGVKSQARAEEKIALELNGDVSRITDLARATIIANDVESLVEVYEAVSREADVVKVKNKFKSPADSGYRDLNLLVRLPKTNIIAEVQLHLKAIADVKSGPEH
>A0A7Y4AM30_9VIBR
DSKPSQPYTDFDILYSKAHQAQAELETICKSTALLTQSDALFAGVKSDTRAKEKIKLELNGDVSKITDLARATIVANDVESLVEVYEALSREADVVKVKNKFKTPADSGYRDLNLLVRLPKTNIVAEVQLHLKAIADVKSGPEHDLYEIIQGIERNAIAEKRNVN
>A0A7Y4AFG1_9VIBR
IKPIQSSPTQPYDDFDILYSKAHQAQLELETICKSTALLTDSSALFAGVKSQDRAIEKINLELDGQTNRITDLARATIIADDVESLVTVYETISREAEIVKVKNRFKSPAPSGYRDLNLLVRLPKTNIIAEVQLHLKAIAEVKSGAE
>A0A3G4V8M8_9VIBR
VNSNALQPHSDFDILYSKAHQAQHELESLCKTTALLTGTDAYFAGVKSYDRAQEKIRTELNGEVNQITDLARGTIVADDVEGLVGAYETLNREAKVVRVKNRFKSPAPSGYRDLNILVQLPKTGIIAEVQLHLKAIADVKSGPE
>A0A1H5YI55_9VIBR
NSNALQPHSDFDVLYSKAHQAQHELEALCKTTALLTTTEAYFAGVKSAERAKEKIRTELNGETNQITDLARGTIVADDVESLVSAYEALNREAKVVRVKNRFKSPAPSGYRDLNILVQLPKTGIIAEVQLHLKAIADVKSGPE
>A0A090SP10_9VIBR
GAAFQPHNDFDILYSKAHQAQHELEALCKTTALLTDTDAYFAGVKSAERAKVKIDTELNGQVNQITDLARGTIVAKDVESLVGAYEALSREAQVVRVKNRFKNPAASGYRDLNMLVKLPKTGIIAEVQLHLKDIADVKSGPE
>A0A2N7D575_9VIBR
PVDTDVAQPHADFDVLYSKAHQAQHELESLCKSTALLTQTDAQFSGVKSSERALEKINTELNGEVNQITDLARATIVANDVSSLVSAFEALSREAKVVRVKNRFKSPNPSGYRDLNLLVQLPKTGIVAEVQLHLKAIADVKNGPE
>A0A2N8ZA04_9VIBR
NSNPIQPYTDFDVLYSKAHQAQFELESLCKSTAMLSGTQAFFSGIKSADRAKQKIELELNGNTNKITDLARATIIADDVEGLMAAYETLTREATVVKAKNRFKTPNKSGYRDLNVVVELPKTKLMVEVQLHLRAIADVKSGPE
>A0A7Y3QIQ8_9VIBR
QSTHHSVIQPYSNFDELYQKASDAQLELEALCTGTAMLTSAQALFSGTKSRSRALEKIALELNGQPERITDLARATIIADDVPSLVEAYEVLGREARIVKVKNRFKTPAASGYRDLNLLVELPKSKIIAEVQLHLKAIAEVKSGPEHA
>A0A7X4RUZ4_9VIBR
GIQTTNAAIKQPYDDFDILYTKAHQAQMELENLCKSTAMLTGTQPHFAGVKSKERAQEKIRAEFAGDNTRITDLARATIVADDVPSLVKAYEILNREATVVKVKNRFKKPAPSGYRDLNLLVRLPKTNIVAEVQLHLANIAQVKSGPEH
>U4K4F3_9VIBR
SMNTQPVQPYSDFDVLYSKAHQAQFELESLCKTTAMLSGTSPYFAGVKSKERAQEKIEKELNGEVSRITDLARATLVADDISSLVASYEMLHQNAKILKVKNRFKSPTPSGYRDLNVLLELPGTKIVAEVQLHLSDIAEVKSGAE
>A0A432DGR7_9VIBR
TNAKPIQPYSDFDVLYSKAHQAQFELENLCKTAGMLSGTTPYFAGVKSESRAKDKIEKELDGNVSRITDLARATLVAKDIPSLVAAYEMLHKNAKILKVKNRFKSPTPSGYRDLNVLLELPGTKLIAEVQLHLSDIAEVKSGAE
>A0A1R4B252_9VIBR
ISSTPLQPYRDFDVLYSKSHQAQHELTNLCKKTAMLTGTTPFTCGVKSRERAQQKIAADFAGQNERITDLARATIVANDVPSLVQAYEMLRRSATIVKVKNRFKNPTPSGYRDLNILVRLPKTQLIAEVQLHLKGIEKVKSGEE
>A0A2N7DIS7_9VIBR
LSTDPIQPYSDFDELYSHSHQAQSELEALCINTALLTGSTTSFAGIKSQQRALEKINLKFNGQVNRITDIARATIVSNDVESLVDVYEKLSQEAEIVQVKNRFKSPKASGYRDLNLLVKLPKSEIVAEVQLHLEAIAHVKNGKE
>E3BNC3_9VIBR
TNYSPTQPHVDFDVLYAKAHHGQKELEQICKNTALLTSTHAYFSGVKSEQRARQKIAHELSGEVNRITDLARATIVAEDIESLMLAYEQLNRFTKIVKTKNRFKTPARSGYRDLNLLVQLPHSNIVAEVQLHLKAIADVKSGEEH
>A0A7Y4CAE8_9VIBR
THAIQPYNEFDALYSHAAIAQQELETICMSTSLLSQSQAVFAGIKSEQRAKEKIDTDLSGEVNKITDLARATIIADDVAGLVTAYENINKQTKVVAVKNRFKSPAASGYRDLNILVELPESKIIAEVQLHLSEIEKVKSGPE
>A0A1B9NY57_ALILO
QFSHQPYSDFDILNSKAHQAQRELENICKETALISNTQPQFAGVKSSERALLKIEQELNGQVNKLTDIARATIVADSIPDLVTAYESLNRETTILSVTNRFSTPAKSGYRDIKLLVELPKTKLVAEVQLHLKDIAIVKNGAE
>A0A090IM31_9GAMM
HFSHQPYDDFDILNSKAHQAQRELENICKETALMSNAQPQFAGVKSTERALLKIEQELNGQVNKLTDMARATVVADSIPDLVTAYESINRETTVLSVTNRFAEPAKSGYRDIKLLVELPKTKLVAEIQLHLKEIATVKNGAE
>A0A4Q5KPU7_9GAMM
NYFSHQPYDDFDILNSKAHQAQRELENLCKETALISNSQPQFAGVKSAERALLKIEQELNGQVNQLTDMARATIVADSIPDLVTAYESINRETTVLSVTNRFAQPAKSGYRDIKLLVELPKTKLVAEIQLHLKDIATVKNGAE
>Q5E423_ALIF1
FSHQPYNDFDILSSKAHQAQHELENICKQTALISNSQTQFAGVKNNERAKIKIEQELSGQVNQLTDIARATVVADSIPDLVTAYEALNRETTVVSVTNRFSQPAKSGYRDIKLLVELPKTKLIAEIQLHLKDIADVKNGV
>A0A3D1Z2G9_VIBSX
ATIRQPIADFENLYSQAPQAQHELEVLCKSIALNTQTQPIFAGVKSQQRAKEKVEKELNGQADRITDLARATIVSQDLPSLVRAYQQLHQQANVLQVKNRFKTPAPSGYRDLKVLVQMPHSGLVAEVQFHLDEIAKIKSGEE
>A0A557PH61_9VIBR
QQFSNDFEVLYQRAPIAQNELEVLCKSIALNTQTTPLFSGVKSKERASIKIDKELNGEANKITDLARATIVSQNIPSLVTAFEQLQQQATIIEVKNRFKNPNPSGYRDLKVLVQLPKSQLITEVQFHLEEIAKIKNGEEH
>A0A2T3NLN9_9GAMM
ETLSQPYHNFDDLYHHAHAAQQELEQLLTQISLHTEAKPIIPGIKSRQRAEQKIATELNGQPEKLTDLARGTLVANNISSLVDAFNHLSRESTIVETKNRFKQPASSGYRDLKMLVQLPQSGLIAEIQLHLDSIAEIKSGPE
>A0A0C5WGT3_9GAMM
EALSQPYQNFDELYQHAQAAQQELEQLLAQISLHTAAQPILPGVKSRQRAERKIATELNGHPERLTDLARGSLVANNISSLVDAFNHLNRESTIVETKNRFKQPASSGYRDLKVLVQLPETGLIAEVQLHLDTIAEIKSGPE
>A0A2T3IZD3_9GAMM
EALSQPYSQFDTLYLHAHAAQKELEQMLTQVSLHTEAKPIIPGVKSRERAEKKIATELKGRPEMLTDLARGTLVANSISSLVDAFNHLNRESTIVETKNRFKQPASSGYRDLKLLVQLPQTGLIAEVQLHLDTIAEIKSGPE
>A0A0J1JIJ0_9GAMM
ASVNQPFTDIDTLYQHAEPAQHELQQLLTQVSLHTTTLPILPGVKSKERAAYKIATELNGHPELLTDIARGTLVADNIASLVDAYSLLSREATVLETKNRFKTPAASGYRDLKMLVQLPQTGIIAEIQLHLNAIADIKSGPE
>A0A2T3P0A4_9GAMM
LYQPHDQFDELYAQAEPAQKELEQLLTEISLHSSTTPQLPGVKSEQRAKDKIATELDGHVEHLTDMARGTLIAKDIPSLVHAFEQISKEATVVEVKNRFKQPAPSGYRDLKLLVQLPQTNIIAEVQLHLDSIAALKSGPEHV
>A0A0J1JXB8_9GAMM
ELKQPYADFDTLYSKGEVAQAELKQLLTQISLHTDTKPILPGIKSKQRAKFKVDTELNGHADKLTDLARGSLIAKDIPSLIDAFELLGHEATIIETKNRFKSPAPSGYRDLKVLISLTNSQIIAEVQLHLETIAEIKNGPEH
>L8JHG5_9GAMM
KDSSITQPYSDFDQLYQNASPAQQELDNLLREISLITETQAILPGIKSEHRARTKVATELQGQTHKITDLARGSLVADDIPALVQAFELLDKEITVVAVKNRFKDPTDSGYRDLKLLVKLPESNIIAEVQLHLDAISTVKNGKE
>A0A444JRP5_9GAMM
KDAGIAQPYSDFDQLYLAAAHAQQELDTVIREISLLTNTQAILPGVKSEQRAKAKVETELQGNTSQITDLARGSLVAEDIPNLVQAFELLNKEVAVVAVKNRFKSPTDSGYRDLKMLVRLPESQLIAEVQLHLDAISTVKNGAE
>A0A1Q9G915_9GAMM
DEGIAQPYSDFDQLYLAAAHAQQELDTVIREISLVTSTQAILPGVKSQHRAKTKVDTELQGNTNQITDLARGSLVAEDIPSLVQAFELLNKEVTVVAVKNRFKSPTDSGYRDLKLLVQLPESQIIAEVQLHLDAISTVKNGAE
>A0A264T5S1_9GAMM
EPAITQPYSEFGMLYTAATHAQTELDALIKEISLVTHTQAIIPGVKSKARAQKKVATELQGDASRITDLARGSIVADDIPSLVQAFELMNKEVTVVAVKNRFKKPTASGYRDLKMLVQLPETNIIAEVQLHLKGISDIKNGAE
>A0A178K6V4_9GAMM
QDSNIAQPYSDFGSLYTAATHAQTELDTLIKEISLISHTQAVMPGVKSQQRAEKKITTELQGDVTKITDLARGSIVADDIGNLVQAFELMNKEVTVVAVKNRFKSPTPSGYRDLKMLVRLPKSNVIAEVQLHLQGISDIKNGAE
>A0A2T3MYW8_9GAMM
KEADIAQPYRDFTQLYQAATLAQLELETLMSEVALVTNTQPIIPGVKSEHRAKQKIDTELKGEAHKITDLARCSLVATDIPGLVQAFELLNNEVSVVAVKNRFKSPTASGYRDLKMLVRLPKSQMVAEIQLHLDAISTIKNGAE
>Q6LK79_PHOPR
EQNITQPYSNFSQLYHAATHAQQELDTLAREIALHSNTQALVPAVKSEERAKEKIKTELQGETHRITDLARCSLVASDIPSLMQSLELLNKEVSVVAVKNRFKSPTASGYRDFKLLIRLPKSQVIAEVQLHLEAISTVKNGAE
>A0A0J1HFN0_9GAMM
SDIRQPYSHFNALYQVAPHAQEELSNLIKEVGMMTGNDVIIPDVKSKERALSKIETELNGDASQITDLARASIVARDIPSLVQAFELVGKESTLIAVKNRFKNPAPSGYRDLKVLVQLPETGMIAEVQLHLDAISTVKSGPE
>A0A0J1H5D3_9GAMM
RQANIMQPYAHIDQLYQVAPKAQLELATLVKEVGMISKTTTVLPDVKSKDRAEAKIASELNGDASKITDLARASIVADNIPELVQAFELIGKESQIVAVKNRFKQPNASGYRDLKVLVELPESKMIAEIQLHLDAISTVKNGDEHA
>A0A2T3NLW1_9GAMM
ADIQQPHQNFEDLYKVAPSAQQELANLMNEVGLMTNTNIVMPDVKSRERAEKKIATELNGDASKITDLARASLVAEDISGLVHAYELISKEATIVSVKNRFKSPTDSGYRDLKLLVQLPGSELIAEVQLHLDAISDVKNGEEH
>A0A0B9GU77_9GAMM
ADIQQPHLNFEDLYNVAPSAQQELANLMNEVGMMTDTSIVMPDVKSRARAEKKIATELNGDASKITDLARASLVADDIPGLVHAFELISKEATIVSVKNRFKSPTDSGYRDLKLLVKLPESELIAEVQLHLEAISDVKNGEEH
>A0A2T3IZ99_9GAMM
DIQQPYTHFEDLYNIAPSAQQELANLMNEVGLMTNTDIVLPDVKSRERAEKKIATELNGDASKITDLARASLVADDIHGLVNAFELISKEATIVSVKNRFKTPTDSGYRDLKLLVQLPDSELIAEVQLHLDAISDVKNGEEH
>A0A2T3P062_9GAMM
KQAALQQPYSDFESMYHAAPAAQHELANLINEISLVTETASVVPPVKSKERAEVKINTELNGQVDKITDLARASIVADDIPSLVQAFELMNKEVEIVAIKNRFKSPTESGYRDLKMLVQLPKSKMIAEVQLHLSAISTVKNGEEH
>A0A090QI46_9GAMM
IAQPYADFNKLYAQAPAAQDELNNLMQEIGLLTSTDVILPGVKTKQRAQTKVDTELEGDATKITDLARASLVANDIPSLVQAFEWMGKEATLVAVKNRFKNPTASGYRDLKVLVRLPQSQLIAEVQLHLAAVSDVKNGEEH
>A0A0M9F8A4_PHOLD
KSDNITQPYNDFDALYQASTQAQVELEQLMRSICLVSSAEALIPPVKSAQRAQQKIATELNGQTNKITDIARASLVAEDISSLVQSFELLNKEATVVGVKNRFKKPTASGYRDLNVLVELPHSKIIAEVQLHLKDISDVKNGKE
>A0A2T3LH71_9GAMM
KNNNIAQPYDDFTTLYQASTQAQVELAHLMRSISLVSSTEALVPAVKSMARAQHKIETELNGQPNKITDIARASLVANDVSSLVQSFELLSKEATIVGVKNRFKKPTASGYRDLNVLVELPQSKIIAEVQLHLKDISDVKNGKE
>A0A2T3HZQ3_9GAMM
NLRQPFTNFDELYLAATDAQVELQTLLQSVSLASTTNAIIPEIKSAQRAQQKITTELQGQTDKITDIARGSIVANNIPALVQAYELLSKEATIVSVKNRFKNPTPSGYRDLNVLVRLPNSQVITEVQLHLNEISTIKNGPE
>A0A2T3PSP9_PHOPO
DDNLRQPFNHFDALYLAATNAQIELQTLLQTVSLASATNIIIPDIKSAQRSQQKITTELQGETNKITDIARGSIVAKDIPALVQAYELLAKEATIVSVKNRFKNPTPSGYRDLNVLVRLPHSQIITEVQLHLDEISTIKNGPE
>A0A2N4UV43_9GAMM
NLRQPFNNFDALYLASTTAQIELQTLLQSVSLASATNIVIPKIKSAQRSQQKIATELQGETDKITDIARGSIIANDIPTLVQAYELLAKEATIVSVKNRFKNPTPSGYRDLNVLVRLPHSQIITEVQLHLNEISTIKNGPE
>A0A1T5HVI5_9GAMM
NLRQPFNDFDALYLASTDAQVELQTLLQSISLASTTNIIIPQIKSAQRSQQKIATELQGETAKITDIARGSIVAQNIPALVQAYELLAKEVTIVSVKNRFKNPTPSGYRDLNVLVRLPHSQIITEVQLHLDEISTIKNGPE
>A0A1T4QAE0_9GAMM
NLRQPFNNFNDLYLASTNAQVELQTLLQSVSLASTTDIVIPNIKSAQRSQQKIATELHGETNRITDIARGSIVAKNIPALIQAYELLVKETTIVSVKNRFKNPTPSGYRDLNVLVRLPHSQIITEVQLHLDEISTIKNGPE
>A0A2T3QYZ1_9GAMM
DDNLRQPFKNFDDLYLAATDAQIELQTLLQTVSLASTTNIIIPNIKSAQRSQQKITTELRGEVDKITDIARGSIVAKNIPALVQAYELLAKEATIVSVKNRFKNPTSSGYRDLNVLVRLPNSQVITEVQLHLNEISTIKNGPE
>A0A0D8Q0N5_9GAMM
KDNNLRQPFRNFDSLYLASTHAQIELQTLLQSVSLASTTNIIIPEIKSVQRSQQKIATELQGETDKITDIARGSIVAKNIPALVQAYELLAKEATIVSVKNRFKNPTPSGYRDLNVLVRLPHSQIITEVQLHLDEISTIKNGS
>D0Z4G4_PHODD
DSIQQPYSDFATLYQNAELAQHELSVMMHEIALASNAHPIIPTVKSEQRAKVKIAQELNGQVDRITDLSRATLIADDIPSLMQAFELLNKEARIVAVKNRFKNPAPSGYRDLKVLVELPKTQLIAEVQLHLDEIATIKNGEEH
>Q1Z0G4_9GAMM
HITQPQNDFDSLYLQAQIAQNELEQLIQQTSMITGTSASSPGIKSRDRAEYKIATELNGSVHKLTDLARGSLVADDISSLVQAFELLSKEVTIVEVKNRFKQPAKSGYRDLKMLVCLPNSQHIAEIQLHLEGISDIKNGKE
>A0A2T3LDZ4_9GAMM
VQDQNDLDSLYQQAYIAQHELEQLIQQTSMMTGTRASSPGIKSRDRAEYKIATELNGSVHKLTDLARGSLVADDIGSLVQAFELMSKEVTIVEVKNRFKQPAKSGYRDLKMLVRLPNSQHIAEIQLHLEGISDIKNGK
>A0A2T3MYU4_9GAMM
SHITQPYDDFDSLYQQGQQAQAELEQLIQQVSLSTDTQSQLPGIKSPTRAKYKISTELNGEVNRLTDLARGSLIASDIGSLVQAFELLSKKVTIVEVRNRFKLPATSGYRDLKMLVRLPQTQHVAEIQLHLQAISDIKNGAE
>A0A1Q9G8W4_9GAMM
IQPHSDFDALYQQAASAQSELENVLSQVSLLTAAQPVLPGLKSEARAQQKIATELEGQTELLTDLARGSLVTNNIGSLVQSFELLNKEVTVVEVKNRFKTPAPSGYRDLKLLVRLPKTQHIAEIQLHLEEISVIKNGAE
>A0A3S3UMB7_9GAMM
LQPYSDFDALYNQAASAQSELKDVLNQVSLLTVTQPVFPGLKSKARAEHKIATELGGQAELLTDLARGSLVSNDIGSLVQSFELLNNEVTVVEVKNRFKHPAPSGYRDLKLLVRLPKTQHIAEIQLHLEEISEIKNGAE
>L8JDT1_9GAMM
LYQNHTDFDSLYSEAVQAQDELEKIIRQVGLLTGNQPKLPGVKSKARAQHKIDTELNGNTHKLTDLARGSLVANDIGSLVQSFEQLSHEVTVLEVKNRFKQPGPSGYRDLKMLVRLPKSQHIAEIQLHLAAISDIKNGEE
>A0A7X8TQW8_9VIBR
GITNFDNTPPQPENDFERLYDNALTAQTELETLCSSAALLSDTKTVFAGVKSRERAQEKIATELGGNVSAITDIARATISADSIEALVSAFEVLERETTIVRVKNRFKEPARSGYRDLNILVKLPQSGHIAEVQMHLAAIAEVKSGPEH
>A0A4U1BUQ4_9GAMM
DSSQVQQPISDFENLYAQAEQAQQELAMLTHKVAFLSGTEASVPNIKSRERAKAKVASKFNGDVTALTDLARTTIIANDVEGVVRAYQTLQQQGQIQQVKNRFQNPKANGYRDLNVLVTLPETQLVAEVQIHLSDIAAIKSGPEH
>A0A1G8QBG7_9GAMM
QEYASVIQPTTDFENLYQHAQMAQNELAMLTHRVAYLSSTQASVPDVKSRERALAKLEGKLDGDVRLLTDLARTTLVASDVEGVVRAYHHLNQHGQVVKVKNRFQTPKANGYRDMNVLVRLPQSELVAEVQIHLADIAAIKSGAE
>A0A4U1BHA8_9GAMM
QEYASAIQPTSDFENLYLRAQLAQNELAMLTHRVAYLSSTQADVPAVKGRERALAKLEGKLDGDVRLLTDLARTTLVAEDVDGLLRAYHELDRQGEVVRVKNRFLTPKANGYRDLNLLVRLPDSQMVAEVQIHLRSFANIKSGPE
>A0A6H1UCY3_9GAMM
QAYQPTQALTTFEPLYQQAQHAQNELAMLTQKSAYLSATDALIPQVKSPQRALAKLHADCDGDVTRLTDLARSSLVANDVDGVVRAYRQLKSEVEVVRVKNRFATPKANGYRDMNLLVRLPASGHIAEVQIHLSEIAAIKNGPE
>E1SVF6_FERBD
KRDKRALQPHTDFDTLYRQANAAQFELVQLTRHVATLTETEALLPGIKSRQRAEAKLHGELDGDVTRMTDLARTSLVANDIGSLVAAYEQLDARVEVVGVKNRFKQPKANGYRDLNLLVRLPKSDMVAEVQIHLSPIAEIKNGPE
>A0A137SFD5_9GAMM
NSNIMQPYSDFDSLYSLAKSAQDELATLTQQIALMSQTSAVIPAIKSIERAQAKIANKHDGAVEKITDLARSSLVAKNSHELLSAYELLEQETDIIQVKNRFNSPKQNGYRDINLLVRLPKTQMIVEVQLHLDRIEAIKNGPEH
>A0A2I0F452_9GAMM
TNIIQPYTDFDALYALAGSAQDELATLTKQIALMSQTSAVIPAIKSVERAQAKIANKHDGAVEKITDLARSSIIAKNSQELITAYELLEQETDIVQVKNRFNNPKQNGYRDINLLVRLPKTQMVVEVQLHLDRIEAIKNGPEH
>A0A2G2IID9_9GAMM
NTNIIQPYSDFDSLYSLAEAAQDELTTLTQQIALMSKTNAVIPAIKSIERAQAKIANKHDGAVEKITDLARSSLIAKNSQQLISAFELLEQETDIVQIKNRFNNPKQNGYRDINLLVRLPKTQMVVEVQLHLDRIEAIKNGPEHD
>A0A1X9U5X8_PHODD
HQIQQPFSQFDELYQHAEIAQHEMISLLSKTQKITETQIILPGLKGKLRAQEKIESELGGQADKLTDIVRASIVADSIPDLVKAYDEITQHSTLLEVNNRFATPAKSGYRDLKLLVRLPESKHIAEIQLHLSAIAEVKSGPEH
>Q2BZC0_9GAMM
QHNITQPYSQLEKLYQYAYPAQQELNMLLEAAALVSNSQAFLPGIKKQKRAETKIATELRGNVNKLTDIVRGSVVATNISDLVKAYNHLAQYSDIVRVKNRFDTPAVSGYRDIKVLIRLSNSGLIAEIQLHLEAIAKIKNGEE
>A0A2S7VJP6_PHOAN
QHNITQPYNQLEKLYQHAYPAQQELNILLEAAALVSHSQAFLPGIKKQKRAETKIATELRGKVDKLTDVVRGSVVATNISDLVKAYNYLAQYGDIVRVKNRFDTPAVSGYRDIKVLVRLSNSGLIAEIQLHLEAIAEIKNGEE
>A0A2T3LH53_9GAMM
QHNITQPYNQLEKLYQHAYPAQQELNMLLESAALASHSQAFLPGIKNQKRAEKKIATELLGNVNKLTDVVRGSVVATNISDLVKAYYYLAQYSDIVRVKNRFDSPAVSGYRDIKVLIRLSNSGLIAEIQLHLEAIAEIKNGEE
>A0A2T3KSG3_PHOLD
HNITQPYNQLSVLYTNAFPAQQELNMLLETSALYSQSKALLPGIKSQQRAKTKIATELNGHTNKLTDIVRGSLVCDNISDLIKTYDFIAQHASVLEVKNRFSAPAASGYRDIKMLVRLNNSGLVAEVQLHLEAIAEIKNGEEH
>A0A2T3PYD0_PHOPO
LQQPYHQFETLYKHAKFAQIELNQLIKKAALRTDCHAILPTHKSRIRAQQKIMTELNGNANALTDLARGSIIASNIDDLISAYDYLIQYTDVRGVKNRFNRPTASGYRDIKLLIRLPNSHFIVEIQLHLKKIASIKNGAEH
>A0A1Y6MEU1_9GAMM
IHQPHQQFEKLYQHAKFAQIELNLLIKKAASDTGCHPILPGQKSRTRALQKITTELHGKSDALTDLVRGSIVASNIDDLIKAYDYLIQHTDVCGVKNRFSQPTDSGYRDIKLLIRLPNSHFIAEIQLHLKKIASIKNGAEH
>A0A1Y6KZ73_9GAMM
INQPYQQFELLYKHAKFAQIELNLLIEKSASHTDCHAILPGKKSRVRALQKITTELHGKSDALTDLVRGSIVATNIDDLIKAYDYLIQYTDVCAVKNRFSQPTDSGYRDIKLLIRLPNSHFIAEIQLHLKKIASIKNGAEH
>A0A2T3QYY2_9GAMM
DDNIQQPHQQFEALYEHAKFAQVELNQLIKKSALRTDCHAILPGQKSRIRAQQKITTELHGKSEALTDLVRGSIIATNIDDLIAAYDYLIQYTDVCGVKNRFSRPTDSGYRDIKLLIRLPNSHFIAEIQLHLKKIASIKNGV
>A0A220UR01_9GAMM
DTPRQASACLDNLYSNAHAAQNELASLLQTVAASSQAQVILPDVKSYQRAAEKVATKFNGDASQITDLARASIVSNSISELMQSYYALSEQAQVVKQKNRFAEPKASGYRDLNLLVRLPESGMIAEVQLHLKDIADIKSGPEHKVYEQVQQIEANAIKQQRG
>A0A7X9LH32_9GAMM
TPRQSLSCLDKLYSNAPIAQNELGNLLQRVTTDTQAQVILPDVKSYQRAAEKVASKFKGDASQITDLARASIVSNSISELMQSYYALSEQAQVVKQKNRFAEPKASGYRDLNLLVRLPESGMIAEVQLHLKDIADIKSGPEHKVYEQVQQIEANAIK
>A0A2M7HVS8_9GAMM
DTPRQSSSCLDNLYSSAQLAQYELGSLLQRIAARSQVQVILPEVKSYQRAAEKVASKFNGDASQITDLARASIVADSISELMQAYYALSEQTQVVKQKNRFAEPKASGYRDLNLLLRLPESGMIAEVQLHLKEIAEIKSGPEH
>Q8EAQ1_SHEON
TPRQSSNCLDNLYLGAHAAQHELGNLLQKITTHSQTHAILPEVKSYQRAAEKVASKFNGDASQITDLARASIVADSISELMQAYYTLSEQTQVVKLKNRFAEPKASGYRDLNLLVRLPESGMIAEVQLHLKEIADIKSGPEH
>A0A379YDC3_9GAMM
APRQTSNDLSVLHHQAYDAQAELAQLLTRIAHHSQTQVIIPPVKSYQRAADKVATKFNGDASQITDLARASIVTDSIQDLMQAYQALNEQTQVVKQKNRFAEPKASGYRDLNLLVRLPQSGMIAEVQLHLQDIADIKNGPE
>A0A847R3C0_9GAMM
APHQSSNDLSVLHHQAYDAQAELAQLLTKIAHYSQAQVIVPPVKSYQRAADKVATKFNGDASQITDLARASIVTDSIQDLMQAYQTLNEHTQVVKQKNRFAEPKASGYRDLNLLVRLPQSGMIAEVQLHLQDIADIKNGPE
>A0A380AJY8_9GAMM
EPRQASSNLSVLHQQAYDAQAELAQLLTKIAQRSPTQVIIPPVKSYQRAADKVATKFNGDASQITDLARASIVAGSIQDLMQVYQILNEQTQVVKQKNRFAEPKTSGYRDLNLLVRLPQSGMIAEVQLHLQDIANIKNGPEH
>F7RKS2_9GAMM
TPRQASSDLANLYASAHYAQAELSQLLQNVATQSGSQVIIPPVKSYPRAAQKVATKFKGDASLLTDLARASIVTDSIQELMQAYHILTEQTQVVKQKNRFAEPKASGYRDLNLLVRLPSTGMIAEVQLHLKDIAQIKSGPE
>A0A6N3J890_SHESW
LQTSSNLANLYSQAHKAQAELSQLLEQITTQSQAHIIIPEVKSYQRAADKVATKFSGDARKITDLARASIVTDSIQELMQVYQVLSEQTQIVQQKNRFATPKASGYRDLNLLVRLPESGMIAEVQLHLQDIADIKSGPEH
>A8FZ41_SHESH
PRQTSSDLDSLYSQAQTAQDELNHIMNTIAGNSHSSPLLPPIKSYARAQEKVTAKFNGDASQLTDLARATLVSNNIHDLMQAYESLSTQTQVVQVKNRFASPKESGYRDLNVLIRLPNSQMIAEVQLHLDEIAKIKSGAE
>A0A3S0I884_9GAMM
QHQIPRQTSTDLDSLYSQAQPAQDELNHIMNTIADNSHSSPLLPPIKSYARAQEKVTAKFDGDASQLTDLARATLVSNNIHDLMQAYESLSTQTQIVQVKNRFASPKESGYRDLNVLIRLPGTQMIAEVQLHLDEIAKIKSGAE
>A0A3S0LNT9_9GAMM
PRQTSSDLATLYAQAQPAQDELNLIMNSIAENTHGSPLLPPIKSFARAQEKVITKFNGDASQLTDLARATLVTNNIHDLMQAYESLSTKTQIVQVKNRFASPKESGYRDLNVLIRLPGSQMIAEVQLHLDEIAKIKSGAE
>B1KFN8_SHEWM
HQQHTPRQTSSDLDSLYSTAQPAQNELNHIINTITQQGSLNASLPPIKTYERALNKVTTKFDGDASQLTDLARASILANNIHDLMQAYQTLSEQTQVLQVKNRFSSPKESGYRDLNTLIKLPQTGMIVEVQLHLNEIAKIKSGPEH
>A0A553JEM3_SHEHA
HQAPRQTSSDLDTLYSQAQPAQDELNLLIEQMINNTSLTASLPPIKTYARAKNKISTKFNGDASQITDLARASIVANNIHDLMQVYQTLSEQTTVLQVKNRFASPKESGYRDLNALIKLPKTEMVVEVQLHLNEIAKIKSGAE
>A0A5N8UJX7_9GAMM
HPPRQTSTDLDALYSQAQTAQDELAQILKQISTGTQIETQVPGIKSYSRASEKVSSKLDGDASLLTDLARASIVTKNIHDLVTAYEALTSQTQIIKVKNRFASPKDSGYRDLNVLIRLPKSQMIAEVQLHLSEIANIKNGAE
>A9D770_9GAMM
HPARQTSTDLDALYSQAQTAQDELAQILMQISTGTQIETQVPGIKSYSRASDKVSSKLNGDASLLTDLARASIVTNNIHDLVAAYEALTGQTQVIKVKNRFASPKDSGYRDLNVLIRLPKSQMIAEVQLHLSEIANIKNGAE
>A0A1S6HVB3_9GAMM
HPPRQTSTDLDSLYSQAQTAQDELTQILKQISTANQIETQVPAIKSYSRASEKVSSKHAGDASLLTDLARASIVTNNIHDLVTAYEALTSQTQIIKVKNRFASPKDSGYRDLNVLIRLPKSQMIAEVQLHLSEIANIKNGAE
>D4ZBK9_SHEVD
HPARQTSTDLDVLYSQAQTAQDELAQILMDISTGTQIEAQLPGIKSYSRASEKVKAKFYGDASLLTDLARASIVTNNIHDLVSAYEALTSQTQVIKVKNRFASPKDSGYRDLNVLIRLPKSQMIAEVQLHLSGIANIKNGAE
>A0A550AH05_9GAMM
QQYQVPRQTSSDLDSLYSQAQDAQQELSNILNAVSSENSLEILLPPIKSYNRAASKVAHKLNGDASQLTDLARASLVADSIYDLVHAYETLSTQSQIIKVKNRFASPKQSGYRDLNVLIKLPKSQMIVEVQLHLSEIANIKNGAE
>B8CQS8_SHEPW
QQPRQTSADLDSLYANASNAQQELAHLLNHITEQTQTQSILADVKTRERAEAKVRNKLDGDAGQLTDLVRASIVSNDIQNLMQAFALVKTDSQIIQVKNRFAEPKESGYRDLNLLVRLPQSQMIAEIQLHLADIAEIKSGDE
>B0TR75_SHEHH
VPRQTSADLDTLYSQANDAQQELAKLLKLITAQSQTQSVLADIKSRDRAQAKVQNKLDNDASQLTDIVRASIVSHDIHNLMQAFALLKSDSELIQVKNRFADPKESGYRDLNLLVKLPQSQMIAEVQLHLADIAEIKSGAE
>A8H7F7_SHEPA
QVPRQTSADLDTLYSQAASAQDELAQLLNMITTQSQTQSVLADIKSRDRAEAKVQNKLDNDASQLTDIVRASIVSHDIHNLMQAFALLKSDSQLIQVKNRFASPKESGYRDLNLLVKLPESQMIAEVQLHLADIAEIKSGVE
>A0A2I0DSK2_9GAMM
YQQPRQTSADLDTLYAIAPDAQQELADLLSSITNQTQTHAVLADIKSRDRAQVKLKNKLNNDASQLTDLVRASIVSKDIYNLMQAYALVKSDSQIIQVKNRFSEPKDSGYRDLNLLVKLPKSQMIAEIQLHLADIADIKSGDE
>A0A7U0PQN6_9GAMM
YQQPRQTSANLDTLYATAPDAQQELAELLGNITNQTQTSAILADIKSRDRAQMKLQNKLSNDASQLTDLVRASIVSKDIYNLMQAYALVKSDSQIVQVKNRFADPKDSGYRDLNLLVKLPKSQMIAEIQLHLADIAEIKSGDE
>A0A1E5IV16_SHECO
QAIHQPIADFDQLYANAHNAQEELGNMLSKLNAQQQYELQLPGIKSYERAAQKVATKFDGDASRITDLARATIVADDIHSVMMAFESLSEQANIVQVKNRFAAPKASGYRDLNLLVQLPKTDMIAEVQLHLKAIAEIKSGDE
>A3QH90_SHELP
LIRQSSDDLDSLYAQAQNAQQELTSLLEGLNTQESYQLLIPEVKSYERAKAKIAAKFDGDASRITDLARASLVANDIQGLMTAFEDLQQQVKVLQVKNRFAEPKVSGYRDLNLLVQLPQTGMIAEVQLHLKAIAEIKSGEEH
>A0A0C3LV99_9GAMM
LIRQSSDDLDTLYAQAQNAQQELTSLLEGLNAQDSYQLLIPEVKSYGRAKAKIDNKFDGDASRITDLARASLVAEDIQGLMTAFEDLQQKVKVLQVKNRFAEPKASGYRDLNLLVQLPQTGMIAEVQLHLKAIAEIKSGEEH
>A0A6L7I3C2_9GAMM
LIRQSSDDLDSLYAQAEHAQQELTNLLEGLNGQENYQLLIPEVKSYERAKAKIAAKFDGDASQITDLARASLVADDIQGLMTAFEDLQQQVKVLQVKNRFAEPKASGYRDLNLLVQLPKSCMIAEVQLHLKAIAEIKSGEEH
>A0A4Y6IZE0_9GAMM
AVSIHQASQDLDSLYALAGEAQQELAALLEGLNFTQRYQLMLPEVKSYERAKAKIAAKFDGDASRITDLARASLVADDIQGLMTAYEALNSQVKVLQVKNRFAAPKASGYRDLNLLVQLPETGMIAEVQLHLKGIAEIKSGD
>A0A0Q0J714_9GAMM
AGAAPIQYTDNLDQLYERAPLAQNELSRLLNDISQTCHTQVIIPEIKTYQRAQQKIQRKFEGDASYITDIARATLVADDVSTLMRSYHALNQSTEVVQVKNRFAEPKASGYRDVNLLVKLPESEMIVEVQLHLAKIADIKSGPEH
>A0A2N7CPM3_9GAMM
SGTAPQQETDSLQQLFERAPLAQTELSNLLNNISQESHTHILMPEIKSYQRAQQKIERKFNGDASFITDIARATLVADDVETLMRSYDALAETTEVVQVKNRFADPKASGYRDLNLLVKLPQTKMIVEVQLHLSKIAEIKSGPEH
>A0A2N7DQD4_9GAMM
GAAPQQFSHDLDALFERAPEAQSELSNLVTKISQQNQAYTIIPKIKSYQRAQQKIALKFDGDASYLTDIARATIVTNDVASLMSAYKAIVAHAEVVQVKNRFATPKASGYRDLNLLVKLPQSQMVAEVQLHLNKIAEIKSGPE
>A0A4Y5YHZ9_9GAMM
TSAQVNQDTDDLDALMNRAPVAQQELINLLHSITQLSNTGTIIPATKSYQRAAQKVHTKFDGDASQLTDIARASVVANDVKSLLSSYQQLRQHTEIVQLKNRFAQPKMSGYRDLNVLVKLPTSQMVVEIQFHLNDIAEIKSGPEH
>A0A7W4AWD1_9GAMM
LQDTDNLHALMSRAPVAQQELISLLKMISQSSNTDIITPATKSYQRAAQKVQAKFNGDASQLTDIARASVVADDVKSLLSSYQQLRQHTEIVQLKNRFAHPKVSGYRDLNVLVKLPESQMVVEVQFHLNDIAQIKSGPEH
>A0A3N4DT72_9GAMM
QDSDNLHALMTRAPLAQQELIDLLHVISQSSNTTTIIPAIKSYQRAAQKVQAKFNGDASQLTDIARASVVANDVKSLLSSYHQLRQHTEIVQLKNRFSRPKMSGYRDLNVLVKLPASQMVVEVQFHLNDIADIKSGPD
>A0A7W4ATY5_9GAMM
VTQDSDNLHALMSRAPVAQQELIDLLHFIDQSSNTKTIIPATKSYQRAAQKVQTKFNGDASQLTDIARASVVAYDVKSLLSSYQQLSQYTEIVQLKNRFSHPKVSGYRDLNVLVKLPVSQMVVEVQFHLNDIADIKSGPE
>A0A411PEN5_9GAMM
LQNSRDLDELMQQTEAAQSELASLINLVSAQTQTQAIIAQPKSRIRAEQKIATKFAGETAKITDLARASIVASDVSSLMSAYKQLEQHAEIVQLKNRFANPKASGYRDLNALVKLPNSQMIVEVQLHLNDIAEIKSGAEH
>A0A6L5NY69_9GAMM
LQPSNDFELLMSLSITAQDELGYLINQVSMASHTQAVLAPNKDKQRAQIKIDTKFAGQADQLTDLVRASIVADDVSSLISAYEALTKQADVVQLKNRFAQPKASGYRDLNALVRLPHSGMIVEVQFHLNNIADIKSGPEH
>A0A380AE64_9GAMM
FSAPRQPVSSLNALYKQAPLAQNELHSLLSQIANQSETELQLAKVKERQRAEVKVAHKLNNNPAALTDLVRATLIADNLDDLQLAFDTLNQQANVLQVKDRFAQPKASGYRDINLLLQLPKSGLIAEVQLHLREIAAIKNGAE
>A1SXY5_PSYIN
INIKQPHNDFNQLYQKAISGQTELETVTQKIAQQSNTYIYSSGVKSKQRARDKVAAKYTGHSEKITDLARTSMVAQDIPGLINAFELLEKNTQILRIKNRFVTPNPSGYRDLSLLVRLPESGIVAEVQLHLEAFSVIKNGKEH
>A0A2N1DR84_9GAMM
NIKQPHNDFNQLYQKALSGQTELETVTHKIAQQSNTYTHTSGVKSKQRARDKVAVKYTGNSDKITDITRTSIVAKNIPALMDAFELLEKNTQILRIKNRFVTPNPSGYRDLSLLVRLPESGIVAEVQLHLEAFSVIKNGKEH
>A0A2N1A2U3_9GAMM
QSNDIKQPYSEFNLLYQNALVGQSELEIITEGITLATGTHSFSSGVKSQPRALDKINRKLAGNSDQITDLARTSIVAKDVPALMNAFELIEQKTQILRIKNRFKTPRASGYRDLNLLVRLPDSQIVAEVQIHLEAFSVIKNGEEH
>A0A1M5YBD7_9GAMM
DAYPRQDSNDFATLMAQAELAQQELAALTQTLAGQYHAEALVPGVKSQARAEAKLHGDLDGDAARLTDLARASLVADDVATLVELHQAVAESVEIVRLKNRFKTPKANGYRDLNLVVRLPQSGHLAELQLHLDAIAQVKNGA
>A0A1M5VI83_9GAMM
TQQHHCVRQPLAEFDALYALAPSAQQELGQLMAQVSLLSGSRAVVPDHKARCRAQRKMATELGGDPQLLTDLARATLVADDIDGVNDAYRHLAESTTVLSVENRFSNPKDNGYRDLKTLVRLRDSDLVAEVQIHLSAIEQVKNGEEH
>A0A1E5BXY6_9GAMM
QAIAQPHADLTKLYASAPAAQAELEQLASDIAKQSNGNVLSAGLKGLERATEKVNKELDGDVSRLTDLVRITVETDSIEDLNIAYEQLAASAKTMEVINRFHTPRPSGYRDIKVLVALPESKMIAEVQLHLKAISGVKNGKE
>A0A128EWK6_9GAMM
QVNQPVNDLDTLYKRAPAAQQELETLATGIADSVNAKVLSAGMKGQDRAAVKVDKELNGDVSRLTDIVRITIESDSIDSLNQAYEKLAASTQTLEVINRFQAPRPSGYRDLKVLVILPESQLVAEVQLHLNAISKIKNGPE
>A0A6M1RMW0_9GAMM
QVNQPVSDLDTLYKLAPDAQQELETLATGIADSVNAKVLSAGIKGQDRAAVKVDKELNGDVTKLTDIVRITIESDSINSLNQAYEKLAAQTQTLEVINRFQAPRPSGYRDLKVLVTLPESQLVAEVQLHLNAISKIKNGPE
>A0A128F6A5_9GAMM
QVNQPVNDLDTLYKLAPDAQQELETLAAGIADSVSAKVVSAGLKGQHRAAVKVDKELNGDVSKLTDIVRITIESDSIDSLNQAYEKLAAQTQTLEVINRFQAPRPSGYRDLKVLVTLPESQLVAEVQLHLNAISKIKNGPEH
>D0IA45_GRIHO
VAQPFSDLDALYQAAPDAQQELETLAAKIAQSVNGNVLSAGLKGKARAVEKVTKELGGDASLLTDIVRITVETDSIGSLNKAYEHLAANTQTVEVINRFHFPQPSGYRDLKVLVTLPESKLIAEVQFHLRAISEIKNGPEH
>A0A135I979_9GAMM
HLEQPYTDLNELYDVASAAQNELEALASDIATQVNGEMLSPGIKGQQRAAEKVAGELNGDASKLTDIVRVTIETDSIADLNSAFDKLASATKTQEVINRFHTPRPSGYRDVKVLVTLPETNLVAEVQLHLKAISAIKNGEEHA
>A0A1T4UXF3_9GAMM
HLEQPYTDLTELYNVAPLAQEELETLASDIASQVNGTMLTPGIKGEQRAAEKVAGELKGDASKLTDIVRVTIETDSIADLNNAFDKLASATKTQEVINRFHSPRPSGYRDVKVLVTLPETNLVAEVQLHLKAIAAIKNGEEH
>A0A2N7L3Z2_9GAMM
VRQPHQSLESLYDMAPNAQQELEDLAHQIADHVDGTVYSAGIKGEVRAKQKVEGELGGDASQLTDVVRVTVEVDSVDALTAAYAELAASTQTKEVINRFHAPRPSGYRDLKVLVALPETQMIAEVQLHLKKIADIKNGQE
>A0A291B9R9_9GAMM
VSQPYQTLAKLYNIAPQAQQELENLTHQIAHHVNGTVHSSGLKEKTRAEEKIVGELAGDASKLTDIARITVEVDSVEGLIRVYTELTAAARTQEVINRFQLPKPSGYRDLKVLLMLPESQFIVEVQLHLKGIFEIKNGQE
>A0A6H1UEQ1_9GAMM
LQPDLPLPQLHQLAFEAQQELAEALTSLIKGNCCVLVNPGVKSFQRAQGKIETELQGNIRRLTDLARATLVVTNLSTLVATFAALAERVEIVSLLNRFQRPKANGYRDLKALVRLSATGMLAEVQLHLEAIQTVKNGEEH
>A0A7W0Q7Q0_9DELT
SDAPRQGSNDLDQLYRDAAVAQQELANITRTIASDLGGRPMIPDKLKGRERAQQKIDADYGGDPGRITDLARSSIEFDSPQQLRAAVEQMRAAGEVVRVKDRFETPADGYRDIMMNVRMSNGHIVEVQMHLKAILDVKN
>D8FFC1_9DELT
GIPPRQHTRDLNSLYRDAAAAHKHLQQITQNIAACTGGKAVFPPGGGLKGRKRAEEKIEVELGGDASQLMDITRSSIAYDTVDQVYGALTYILRQGYEVVRLKDRALEPLPSGFWDIHLNLCMPNGHIAELQLHLKAI
>A0A1W9WPC4_9DELT
VPRQNTLSLDALYEDAAVADKKLKEMARTIAECTGGTAVFPPGGGLKGRKRAREKIEVELGGDASALMDISRGSIEYDDVIQVYHALEFILRHGYAVVRVKDRALEPLSSGFWDIHLNLCMPNGHIAELQLHLKEI
>A0A1W9W5A3_9DELT
IVHQLAAVADKNLKKMTCEIAECTGGTAVFPPGGGLKGRKRAKEKIEVELGGNASALMDISRSSIEYDDVDQVYQALEFILHQGYEVVRVKDRALEPLASGFWDIHLNLCMPNGHIAELQLHLKEI
>A0A352ALD5_9CYAN
VAGNLDILYKEAEVAQKELYEKVTKVAGETGGEAKLPSSLKGRERAMEKVMADYKGDASKLVDIARGSIVYNSYADLMGGIDICNKNLTLVREKNRFAEPTPAGYRDILLNVKLSNGHIAELQLHLTQILAVK
>A0A4R6QCF0_9FLAO
HQISNDLDELYSAASTANRELKNATKEFAKKTNGKAGFRNGLKSRERALEKIDSDYFGDASRLVDIAGSKVVYETVDDLYIALNKFNKEYKILKIKDRIQQPLNGYRDILMNIEMKNGHIVEFRLHLKEMDE
>A0A1M6VQQ1_9BACT
NQTKPRQQTADLDKMYADAEAATTELSKVMDEILSDPKVSKTGGRKEMRPGLKGRERAEQKVRDEYGGDASWLVDIAGGKIVFTTLEGIYQALAVIKSKFGSRIIKVKDRFADPQQSGYRDVLMSIKMSNGHIVELRLHLEQIDK
>A0A6B9Z7Y8_9BACT
NQGKPRQQTGDLDQLYADAEVASTELGNVIDDVLSDPGVSKAGGRKAMRPELKGRERAEQKVRDEYAGDASWLVDIAGGKIVFPSLEGIYQALQVIKNKFGARIIKVKDRFVDPQQSGYRDVLMSIKMSNGHIAELRLHLEQIDK
>A0A7C9LMU0_9DEIO
AKPVQPSSAMNTVYEGSRAANKELIPLTDTLARRYGATFQTRDGLKDVTRSTEKVQADYKGSAAPLLDVAGSRLLFNKLDDVYQALAYIRSRYNVVQIKDRFVEPMATGYRDIVLNIRASNGYVVELRLELTKMSNFAATEH
>A0A2T3W3D5_9DEIO
AKPLQPSSAMNTVYEGSRVANKELIPLTAYLSRRYNVKFETRNGLKDVTRSTEKVNADYQGNAAQLLDVSGSRLLFTKLDDVYGALAYIRSKYNVVQIKDRFVAPMASGYRDIVLNIRASNGYVVELRLELTKMSSFAA
>A0A2T3W7N6_9DEIO
AKPLQPSGNLNAVYEGSRVANRELLPLTDTLARRYGVKFQTRDGLKGEARSAEKVNSEYKGSAAQLLDVAGSRLLFNSLDDLYAALTYIRSKYNVVQIKDRFVEPMATGYRDIVLNIRASNGYVVELRLELSKISG
>A0A2W4IQ93_9ACTN
ISHYLEGLYKQWDVAQQELTELAKSVARECGGKPGWRTNPKDRRRAMDKIKADYEGDASSLVDLAGAKVEFQKLTDLYAALDRLIKEPGVQIVRFKDRFQKPQDSGYRDVQLCLRLSNGHIGEFRLHLAAMDEINEWEHAL
>A0A1S8XZF2_9ACTN
QSEYLDNLYREAAVAQQELIVLAQQLAYEGDRSVGVAGWRAEPKGRQRAEDKIKKYKGEASRLTDLAAAKVEFDSLDDLYRALDRLRQHPTVRIVEFNDRFRNPQRSGYRDVQLLLRLSNGHVAEFRLHLAA
>A0A0D0VWX9_9ACTN
TTYQSEYLDSLYREAVVAQQELIVLAQQLAHEGDRSVGVAGWRVEPKSRQRAEDKIKKYKGEASRLTDLAAAKVEFDSLGDLYRALGRLREHPAVRIVEFNDRFRNPQGSGYRDVQLLLRLSNDHVAEFRLHLAA
>A0A420EZP2_9ACTN
REQYLDALYAKAAVAQEELNELAISLAHEGGERVGQPGWRTRPKDRRRAEDKVTKYRGDASRLIDLAAAKVEFQTLDQLYAALSRLRERPDVAVVRFEDRFVAPQQSGYRDVQLILRMSNGHLAELRLHLAR
>I0KX55_9ACTN
YRKRYLDDLYSAAAVAQLELNQLATSLAQVGDRRVGEPGWRPQPKDRRRAEDKVNKYGGDASRLIDLAAAKIEFRRLDDLYDALQRMRDRPDVMIIRCQDRFMSPEDSGYRDVQLVLRTENGHLAEFRLHLAA
>A0A7Y9X605_9ACTN
SYRQHYLDSLYAAAAVAQTELNQLAMSLAQVGDRRVGEPGWRSQPKDRRRAEDKVDKYQGDASKLLDLAGAKVEFRNLDDLYAALERVRDHPNVVIVSCRDRFISPQDSGYRDVQLVLRMGNGHMAEFRLHLAAL
>A0A1C4UBC9_9ACTN
SYRQHYLDDLYAAAVVAQAELNQLAVSLAQVGDHRVGDPGWRSEPKDRRRAEDKVDKYRGDASKLLDLAAAKVEFRNLNDLYAALERIREHPDVVVVSFQDRFISPEDSGYRDIQLVLRMRNEHLVEFRLHLAAL
>A0A328NHL2_9ACTN
SYRQQYLDDLYAAATVAQAELNQLATSLALVGDRRVGEPGWREQPKDRRRAEDKVTKHQGDVSKLLDLAAAKVEFRNLDDLYAALGRIRDHPDVVIVGRDDRFISPRDSGYRDVQLVLQMRNGHLAEFRLHLAAL
>A0A7J5CNV6_9ACTN
RQYLDDLYAAAAVAQAELNQLAVSLAHVDGQQVGEPGWRSQPKQRRRAEDKVNKHQGDASKLLDLAAAKVEFRSLDDIYAALGRIRDDPDVVVVSCQDRFISPEDSGYRDLQLVLRTRNGHLAEFRLHLAAL
>A0A840W223_9ACTN
RRYLDDLYAAAAVAQVDLNELAVSLAQVHGHRVGEPGWRPEPKDRRRAEDKVNKNQGDASKLLDLAAAKVEFRSLDDLYAALGRIRDHPDVVIVSCQDRFISPEDSGYRDVQLVLRTRNEHLAEFRLHLAAL
>A0A318NU03_9ACTN
RRYLDDLYAAAAVAQADLNELAVSLAQVDGRRVGEPGWRARPKARRRAEDKVNKNQGDASKLIDLAAAKVEFRSLDDLYAGLGRIEEHRGIVVVSCEDRFISPMSSGYRDVQLVLRMRNGHLGEFRLHLGA
>A0A4Q7UQ29_9ACTN
YLDDLYLAAIEAQADLNQLAVSLAQVDGHRVGEPGWRPQPKDRRRAEDKVAKHQGDVSKLLDLAAAKVEFRNLDDLYAALGRLKERPGIVVVSCEDRFVSPMSSGYRDVQMVLRMRNGHLAEFRLHLAAL
>A0A3N9W9V9_9ACTN
KRYLDGLYSAAIEAQADLNQLAVSLAHLGDRRVGEPGWRPQPKDRRRAEDKVAKHQGDASKLLDLAAAKVEFRNLDDLYAALGRVKEHPGVVAVSCEDRFVSPMSSGYRDVQIVLRMRNGHLAEFRLHLAAL
>A0A846R7Z3_9ACTN
RRYLDDLYSAATEAQVDLNQLAVSLAHVDGRRVAEPGWRSKPKDRSRAEDKVHRHQGDVSKLLDLAAAKVEFRCLDDLYAVLGRIRDHPDIEIVRYQDRFLSPEDSGYRDVQLVLRTPSGHLAEFRLHLAAL
>A0A3L7BRE5_9ACTN
SRYLDDLYSAAAVAQVELNQLAVSLAQVGDLRVGEPGWRPEPKDRRRALDKVHKHQGDASKLLDLAAAKVEFRCLDDLYVALARLRDHPDVVIVSFEDRFVFPMSSGYRDVQLGLRMRNGHIAELRLHLAAL
>A0A1C4V5R5_9ACTN
TYVSHYLDDLYSAAAVAQVDLNQLAVSLAQIGDLRVGEPGWRPQPKDRRRALDKVNKHQGDASKVLDLAAAKVEFRCLGDLYAALARLRDRPDVVIVSFEDRFLFPMSSGYRDVQLGLRMRNGHIAEFRLHLAAL
>A0A0M8XJI4_9ACTN
KRYLDDLYVAAAGAQTDLNQLAVSLSLVDGHRVGEPGWRAEPKDRRRAEDKVEKRQGDASKLFDLAAAKIEFDSLDDLYAALERIQGHRDVLIVSCEDRFVSPMSSGYRDVQLVLRMRNGHLAEFRLHLAAIDA
>A0A1C5HA40_9ACTN
AYLDDLYASAAVAQAELNRLAQELACVDDEVVGRPGWRLKPKDRRRAEDKIEKYRGDAAKLIDLAAAKVEFQSLDQVYAALSRLRDHPGVRIVRYEDRFVVPQDSGYRDIQLVLEMSNGHLAEFRLHLA
>A0A1C6RPY0_9ACTN
RQYLDGLYVAAAEAQAELAGLAERLARDGNQQIGKPGWRAAPKNRRRAEDKVDKYHGDVSQLRDLAAAKIEFRSLGRLYSVLDRLRHESDVRIVSIDDRFERPQRSGYRDVQLLLKMSNGHIAEFRLHLAAL
>A0A562WM71_9ACTN
RQYLDGLYVAAAEAQAELAGLAERLAWDGNQQIGQPGWRAAPKDRRRAEDKVDKYRGDASQLRDLAAAKIEFRSLGQLYSALDRLRREPDVRIVFIDDRFQRPQKSGYRDVQLLLKMSNGHIAEFRLHLAAL
>A0A1C6T1X7_9ACTN
RQYLDDLYAAAAEAQAELKTLAVRLARDGDQQIGNPGWRTAPKDRRRAEDKVSKYHGDASQLCDLAAAKIEFQSLGQLYRALDRLRREPGVRIMSCDDRFQSPQPSGYRDIQLVLEMANGHIAEFRLHLAAL
>A0A1C4V529_MICEC
RYLDALYVAAAEAQIELTGLAVRLAWDGVRQIGRPGWRSAPKDRRRAEDKVSKYQGDVSQLRDLAGAKIEFQSLDQLYQVLDRLRHEPDVRIVSCDDRFRHPQPSGYRDVQLLLEMSNGHIAEFRLHLAAL
>A0A136PM53_9ACTN
AEYLDGLYAAAVGAQRDLNKLASELAELDGVRVGVPGWRVEPKLRTRAEDKVAGHRGDASRLRDLAAAKVEFRSLDHLYQALRRLRDHPQVEIVTFEDRFRLPQKSGYRDLQLVLRTSNGHLGEFRLHLAQI
>A0A4R4MRR9_9ACTN
DYLSGLYVAAAEAQHDLNRLAVELADLKGDRVGVPGWRSVPKLRTRAEDKVVRYEGDASRLWDLAAAKVEFRRLDHLYQALGRLRDHPQIEIVSFEDRFLSPQKSGYRDLQLVLRMPNGHLGEFRLHLAQI
>A0A562IC77_MICOL
GEYLDSLYEMASVAQSELVELANWIARVDGREVGAANWRREPKDRQRAEDKIAEYEGDVSRLLDLAGAKVEFSTLDDLYGALERLARHQGVSIVRYRDRFQNPQDSGYRDVQLVLRMSNGHLAEFRLHLAS
>A0A810N935_9ACTN
SRYLDALYAEAAVAQRELRDLAIRIAREGEEGGGHPGWRERPKDRVRAEDKIRGYDGDVSRLTDLAGAKIEFRSLDDLYRALQRLIADPDVEIVRFHDRFRDPMRSGYRDVQMLLRTSNGHLAEFRLHLAAL
>A0A1C4YBL0_9ACTN
EYLDGLYVAAEGVQPELSNLAQRLAESGGRRVGKAGWRRGPKERGRVRDKIDEYEGDASRLVDLAGAKVEFESLDDLYEALERLTGFPEVQIVRFKDRFKVPQSSGYRDILLVLRMRNGHLAELRLHLAS
>A0A562DUF5_MICEC
RKEYLDDLYVAAAEAQIELTDLAKRLAGHGAEQVGVAGWRKRPKDRQRAEDKVAKYEGDAARLTDLAAAKVEFRSLDRLYVAFKKLSEDPNIQLLVVEDRFRRPQFSGYRDILTHLRMANGHIAEMRLHLAGMDEV
>A0A4Y9VMT1_9ACTN
VDRLYADAVVAQQELNRLAIKLAAHGGTPGWRTEPKSRERVLDKLEGEYENDASQLKDLAGAKVQFDSVDAVYQALGRLAADPEVVILHIKDRFLNPQASGYRDLLLNLRMSNGHVGELRLHLVSL
>A0A386WP66_9ACTN
IDQLYADAVVAQQELNRLAVNLAADDGTPGWRTEPKSRERVLDKLEGEYEYDASQLKDLAGAKVQFDSLDAVYQALGRLAADPEVLILHIKDRFLDPQASGYRDLLLNLRMSNSHVAELRLHLAS
>W7VYI6_9ACTN
YIDRLYADAAVAQEQLNTLAVKLAADEGRPDWRSEPKSRERVLDKLEAEYGYDASQLKDLAAAKVQFHTLDAVYQALGRLEADPEIVILHIKDRFLKPQASGYRDILLNLGMPNGHVAELRLHLVSLDD
>A0A1C4V8J2_9ACTN
IDRLYADAAAAQPELNTLAVALAGDQGSPDWRKEPKNRDRVLDKLIEYENDASKLKDLAGARVQFDTLDAVYQALGRLAADPDVVILHLKDRFLDPQDSGYRDLLLNLRMSNGHMAELRLQLAAVEEVAEWEH
>A0A2P8AZI5_9ACTN
YVDQLYVDATMAQRELTELAIAVAGDDGQPAWRTEPKSRERVLDKLVEYENDASELKDLAGAKVQFHRLDDIYRALARLAADPEVVIVHIKDRFLKPQQSGYRDVLLNLRMSNGHVAELRLQLASLDDVAE
>A0A1A9AEX8_9ACTN
VENLYAEAALVQPELNRIAIDVAGECGRPDWRSQPKDRERVLDKLVEYGNDASRLKDLAAAKVEFGQLDDVYQALGGLSADPRVVMLDIKDRFLSPQSSGYRDVLLNLSMANGHVVELRLQLA
>A0A1A9A7P8_9ACTN
YVEKLYADAAEAQPELNQIAIRSAGDRGRAAWRTEPKKRSRVMDKLVEYANDASRLKDLAGARVEFDSLDDLYRALSDLANDSSVLVLDVKDRFKSPQGSGYCDVLLNLRMSNGHVAELRLQLGS
>A0A0M2S4T4_9ACTN
VEKLYVDAAEAQLQLNALALRLAGDCGHPGWRSEPKKRDRVMDKLIEYRNDASRLKDLAGAKVEFDRLDDIYRALSQLAADPSVRILSIKDRFQSPQGSGYRDVLLNLDMPNGHVAELRLQLRSVE
>A0A6H9X9H9_9ACTN
LSGLRAEAAVAQAELNTIATALAGEKGQPGWRNEPKSDDRVSDKLVEYGNDASRLKDLAAAKAEFSTLDDIYDALGELVGDPDVTILDVKDRFVAPNGSGYRDILLNLRLSNGHVGELRLHLKALEDVAEWEH
>A0A1Q5HQL4_9ACTN
AYVAAYLDGLTAEAAVAQGELNATATVLAGEKGKPGWRTEPKRHDRIMDKLVEYGNDASRLKDLAAAKVEFSTLNDIYDALADLVEDPEVMILDVKDRFVAPNGSGHSDILLNLRLSNGHVGELRLQLKALEAVAEWEH
>A0A5D0MSQ6_9ACTN
SYLEKLYADAAVAQQELNQIAREISVGRGRPGWRTAPKSRERVQDKLVEYENDASRLKDLAGAKVQFDRLEDVYGALCELAGDPGVVILDIKDRFTSPQSSGYRDVLLNLSLSNGHVGELRLHLA
>A0A2T3VGW4_9ACTN
DYVDRLYAGAAVAQLELNDIASTIAGETGTPGWRSEPKSRKRVRDKLVEYANNAARLKDLAGAKVEFATLGEIYGALATLADHPDVLIMDIKDRFVSPQSSGYRDILLNLNLSNGHVGELRLHLAALEDV
>A0A1C6SFG1_9ACTN
YVRELRAKAVEAQRELNQLAARSAGAGGRPGWRTAPKGDRRVRDKLVEYDNDASRLKDLAAAKVEFDSLDHLYDALNAISDSSAVVVVGVKDRFINPQGSGYRDVLVNLRMSNGHIAELRLHLAP
>A0A1C5AAU9_9ACTN
YLKNLYQAAEVAQRELNQVASSLAAGNGRPGWRRQRKGYRRVLDKLIEYDNDASKLKDLAAAKVQFDRLEDVYAALAALGRRTDAVVLNIKDRFIKPLTSGYRDVLLSLRMSNGHVAELRLHLAAMD
>A0A1C4ZNY2_9ACTN
LSHLYADAEEAQQELNRLACDLAGGRGRADWRKAPKGYQRVLDKLVEYENDASKLKDLAAAKVEFRHLDDVYQALEDLASRSSIVVLNIKDRFLRPQFSGYRDILLSLRMSNGHIAELRFHLAAV
>A0A3B0ACX1_9ACTN
LRDLSAKAEVAQRELNELVARLASDRAKAGWRREPKAHRRVLDKLVEYDNDASRLKDLAAAKLEFERLDDLYDTLHDLGGDPDVVVVEVKDRFLRPQPSGYRDVLLRLRMSNGHIAELRLHLDAV
>A0A1N7AN98_9ACTN
DYLRRLYDEAAAAQLELNAMVVRLAGDRGQPGWRRAPKAHRRVLDKLVEYDNDASRLTDLAAAKLEFRRLDDLYDALHELSRDPDVVVLEIKDRFVRPPSSGYRDVLLKLRMSNGHVAELRLHLVAL
>A0A5D0TMG5_9ACTN
DYLRRLYAEAAAAQPELNDLVVRLAGDRGLPGWRRGPKERGRLLDKLVEYDNDASRLTDLAAAKVEFHGLDDLYDALDELTRDPDVVLLDIKDRFVRPQLSGYRDVLLRLRTSNGHVAELRLQLVA
>A0A317CXR7_9ACTN
YLRQLYVEAETAQRELNSLVIRLAGERAQPGWRASPKDHQRVLDKLVEYGGDASRLRDLAAAKLEFQTIDDLYLTLSELAQDPDVVVLDIKDRFLRPLSSGYRDVLLRLRMSNGHVAELRLHLA
>A0A1C5GEN5_9ACTN
QRLFVESTEAQRELNRLATSLAAGVGRPGWRAKPKGVDRVKDKLVEYENDASRLKDLAAAKVEFHRLEDLYNALDQLDRDPKVVIAGIKDRFLRPMRSGYRDILVNLRMPNGHVAELRLHLAAIDEVAE
>A0A561WCQ4_9ACTN
VDHLWAEAVPAQVELNELARALTGENGIPGWRTKPKGHERILDKLIEYDNDASDLKDLAAAKIEFQTLDEIYSALARLTHMPQVTILNIKDRFRRPQGSGYRDVLLNLRMSNGHVAELRLHLAAVDR
>A0A498AKM7_9ACTN
YLSNLYREASAAQLELNELAVRMAGERGLASWREKPKDHQRVLDKIGEYGNDVSSLKDLAGARIQFDSLSDLYQTLSRIGQDPDVEVIAKKDRFLGPQLSGYRDVLLSLRLSNGHIAELRLQLLAL
>A0A1C5HFL7_9ACTN
RNLIREAEGAQSELQQLAIRVAGDHGGHPAWRTEQKKLSRIEDKLIEYENDASRLKDLAGAKVQFRTLRALYRALDDIGSDRAVQVVGVKDRFQQPQASGYCDVLLNIRTSGGHIGELRLHLTEVDEVAEWE
>A0A1C6V292_9ACTN
QQYLDQLYASAVVAQAEIDALGRSLAEALGSKGTYYPRPKPKDRGRAEDKIDGYGGDVSQLTDLAAGRVAYERLDDLYEALASLRGDERLRLVEFEDRFVAPQKGGYRDVQMMVRTSTGHIAEFRLHLAAL
>A0A7J5C6Z8_9ACTN
KQYLDELYSSGVVAQAEIDALGRRLAEASRGDSQYYPRPKPKERGRAEDKIDGYGGDVSQLTDLAAGRVSFGRLDDLYEALALLRGDERLQLVEFEDRFVAPQEGGYRDVQMMVRTSTGHIAEFRLQLAA
>A0A1C5H4Z5_9ACTN
RRQYLDQLYEAAAVAQIEIDTLGRRLAEASQGGAEYRPRPGPKDRQRAEDKVAKYEGDASRLNDLAAGRVSYQCLAHLYAALEVLRGDREVRIAQFEDRFLSPQRSGYRDVQMMLRTSSGHVAEFRLQLAALDKVA
>A0A1C6TU10_9ACTN
RQYLDQLYSAAAAAQVEVDALGRRLAEASHGAEYWPRPGPKDRKRAEDKVAKYGGQASRLLDLAAGRVSYRRLGDLYAGLATLQGDEQVRIVRFEDRFRTPQKSGYRDVQMILRTSSGHVAEFRLQLAALDEVA
>A0A7K3X5M0_9ACTN
TYQRQYLDQLYEAAVLAQAEVDVLGRSLAEKSHGAEYSPRPGPKDRRRAEDKVVKYGGDASRLLDLAAGRVSYRRLGELYAGLSALQGDLRVTVVQFEDRFIDPQDSGYRDIQMMVRTSSGHVAEFRLQLAAL
>A0A1C4ZRS5_MICVI
RQYLDELYEAAVAAQGEIDGLGRRLLEASKGDGEYQPRPGPKDRMRAEDKVAKHGGDASRLRDLAAGRVSYQRLDDIYAALAALQGDPQVTIIEFDDRFLEPQDSGYRDVQMMLRTSSGHIAEFRLQLAA
>A0A1C4ZZ44_9ACTN
RYLDHLYQEAVAAQRELDSLGRELAGLSANGAAYKPRPGPKDRVRAEDKINRNGGNAARLRDLAAGRVAYQTLDDLYAGLAELSNNPRFQVAEFSDRFREPQDSGYRDVQFLVQTSTGHIGEFRLHLAALDQVAE
>A0A1C5HV88_9ACTN
RSYLDNLYQEAEIAQGELDSLGHELAGLSAYGADYKPRPGPKDRARAEDKIERNGGQADRLRDLAAGRVSYQTVDDLYAGLANLRTNPRLRVARFEDRFRNPQDSGYRDIQFLVRTSSGHVGEFRLQLAALDQVAE
>A0A1A9BHT5_9ACTN
RYQKQYLDQLYRAASIAQGELDSLGRELAERSANGAEYKPRPGPKDRVRAEDKIARSGGNAARLRDLAAGRVSYQTLNDLYAGLASLGTDPRVQIADFEDRFRKPQDSGYRDIQFSLRTSTGHIAEFRLHLAAMDDVAEWE
>A0A1C4V6L8_9ACTN
LDQLYVAAAEAQRELDSLGRELAGMSSNGAEYQPRPGPKERTRAEDKVAKHGGNASRLRDLAAGRVSYRTLEDLYLGLAHIRANSQLQVARYEDRFREPQDSGYRDIQFLVRTSTGHVAEFRLQLAALDRV
>A0A6N9Y0D7_9ACTN
KHYLDQLYEEAAVAQSELDSLGRNLAESCGGGAEYRPRREPKDRARAEEKIKGYGGDASQLKDLAGGYVSFGNLDDLYGGLARLRNDGRLDLVKFEDRFQSPQKSGYRDVQMFLRASNGHIAEFRLQL
>A0A6N3JY81_9ACTN
KQFLDQLYEEAAVAQSELNALGRDLAESCGGGAEYHPRREPKDRGRAEDKIKGYGGDASQLKDLAGGYVSFGNLDELYGGLARLRNDGRLDLVKFEDRFQSPQKSGYRDVQMFLRASNGHIAEFRLQL
>A0A1C6U7J1_9ACTN
RRQYLDELYVEASLAQQEVNAIAERLAAHARFDARAEGRPRPKDRQRAEDKVAKYDGDASQLTDLAAGKVSFSSLMDLYATLALLKVDVGVEIVAFDDRFRNPQSSGYRDIQMMIRTSRGHVAEFRLHLLA
>A0A1C3N5G1_9ACTN
YLDQLYVDSGVAQAEMLALGEGLASGAASGAEACGRPGQKDRQRAEDKIRGYDGDVSLLTDLAAVKVTFNALSDLYTALAAILGDPSVEVVELDDRFANPQASGYRDIQMLIRAANGHIAEFRLHLAAMDQVAEWEHA
>A0A7J5A1K8_9ACTN
KQYIDQLYVEAARAQVEVLALAERLASQAHFPATSAGRPGPKDRRRVEDKVDKYEGDASLLTDLAAAKVTFGRISELYDALASIRVDNALDVVEFDDRFISPQMSGYRDVQLMIRASNGHVAEFRLHLRALDEVAEWEH
>A0A1C5A3L3_9ACTN
KYRGNVALLTDLAAAKVSFRNVSDVYTALDAIGGNSAFDVVEFDDRFVNPQASGYRDLQLMLRTSSGHVAEFRLQLAALDE
>A0A317DDN3_9ACTN
YLDQLYVEASLAQPEVTELARRLASRSARGAVAEPRPGQKDRRRAEDKVNKYRGDVSLLTDLAAASVAFERLSDLYGALETIRREPGIEIVYFEDRFLTPQESGYRDVMMMLRTTSGHIAEFRLHLQALEEV
>A0A6I5UJ15_9ACTN
TYRREYLDQLYRDAARVQPEVTRLACSLASSSAGAAEAKPRSGPKDRQRAEDKVTKYGGDVSSLTDLAAASVSFEKLADLYAALEALQGELGDDIVYFEDRFVVPQKSGYRDILMMLRMPDGHIAEFRLQLKAL
>A0A3A9YRK9_9ACTN
KAYLDGLYVSAARAQVEVTALAQRIAQESGLVATAVSRPGPKVRKRAEDKVDKYGGDVSQLTDLAAAAVVLTSIPDVYSVLGSIAADPNVEVVEVEDRFVIPQESGYCDILMMVRASNGHIAELRLHLAAV
>A0A3A4KF33_9NOCA
EFLDRQYAAWPETQRALNELAGEIAGQTGGAAHWRTQPKDRERAWEKIGEYRGDVSRLVDLVGARIVFDRVDEVYRALACIADDTRVEIVYIKDRFDCPQASGYRDVLLNLRMPNGHIAELCLHLRRIEAV
>A0A6P1DFE3_9NOCA
RSQYLDRQYAQWQATQEALNDVVREVAEETNGQPGWRREPKDRVRAEDKIAGYQGNASRLTDLVGAKIVFDSVADIYRAAGLLAHDERIEIVDFDDRFNEPVGSGYRDLQMKVRMPNGHIAELRLHLSHIDE
>A0A5R8NIA8_9NOCA
RSQYLDRQYQQWEATQDALNAVVREVALETDGQAGWRNEPKDRVRAEDKVAGYEGNVSRLTDLVGAKIVFDSVSDIYRAAGLLASDERIEIVDFDDRFNEPVGSGYRDLQMKVRMPNGHIAELRLHLSHIDEV
>A0A6P1CTA8_9NOCA
VSEYLDRQYAQWRSTQDALNDVVRQVAQETSGDPGWRNEPKDRVRAEDKISGYGNDASKLTDLVGAKIVFDTVSDIYRAAELLANDERIEIVDFEDRFAEPVGSGYRDLQMKVRMPNGHIAELRLHLSHIDDV
>A0A6I2FU21_9NOCA
EFLRQQYDLWETTQTALNEVVTDVAGDTGKPGWRTEPKDEARAWDKIREYGGDVSRLTDLVGAKIVYTDVAEAYKALDKIANDPRIEVVSFEDRFEHPEPSGYRDLQMKVRMPNGHIAELRVHLSHV
>A0A291RV43_9NOCA
FLEQQYADWEHTQDTLNHLVRDIARNANGDPHWRSSPKSRQRAWDKVAEYGGDVSRLTDLVGAKIVFDRVADVYHALELVANNPHFEVVGFSNPHIEVVGFKDRFVAPRRSGYRDLLLNIRMSNGHIAELRLHLSHV
>A0A6I8M3J1_9PSEU
TRQYLAERYAEAARADAKLKEILPPLAAETGGHAGFRPGPKSEGRAMDKINTNYDGDASRLVDLAGAMIQFERVQDAYAALARIADHPDLEIVDFDDRFANPAPAGYRDLQMSVRIDGHVAELRLHLKALDDV
>A0A428W1U7_AMYBA
TYTREYLAERYREAARADLKLKEILPPLAEQTGGHAGFRPGPKSEGRAMDKINTNYNGDASRLVDLAGAMIQFERVQDAYAALARIAEHPDLEIVDFDDRFANPAPAGYRDLQMSVRIDGHVAELRLHLKSLDDV
>A0A1H5QS16_9PSEU
LGHRYEEAARAQAVLERTLPPLAEETGGTPGFRPGPKSIGRAMDKIAGYEGDASQLIDLAGAMIQFERVQDAYAALERVAAHPELDIVKFEDRFANPAEAGYRDLQMSVRIDGHVAELRLHVKALDDV
>A0A229TIN7_9PSEU
LGHRYEEAARAQEVLKRTLPPLAEETNGTPGFRPGPKSLGRAMDKIADYGGDASRLIDLAGAMIQFERVQDAYAALERVAAHPELDIVKFEDRFANPAEAGYRDLQMSVRIDGHVAELRLHVKAL
>A0A428YFK6_9PSEU
PQNQGDLNRIAERIAEENNGDASGRPGPKDDDRAKAKIAGYDGDASKLTDLVGVKIQFDTLADVYNALNAVMADPDLRIVSFDDRFANPQDSGYRDLQMNVRLPNGHVAELRLHLKHIDTVS
>A0A193BPV1_AMYOR
PRNQGDLNAIADRIAAENNGESSGRPGPKDDDRAKAKIEGYDGDASKLTDLVGVKIQFDTLADVYNALNAVMNDPDLRIVSFDDRFANPQDSGYRDLQMNVRLPNGHVAELRLHLRHIDTVS
>A0A429DLS3_9PSEU
PQNQGDLNRIAERIASENDGQAGSRQSPKDDDRARAKIAKYEGDASLLTDLVGAKIQFDTLADVYHALDAVIADPDLEIVSFDDRFAKPQDSGYRDLQMNVRLPNGHVAELRLHLTHIDTV
>R4TEQ1_9PSEU
QGHLNRIVAELAGENDTPGARTEPKTESRALAKIAKYGGDASRLVDLVGAKIQFNTVADAYQALDKIMKRDDLKIVKFEDRFANPQASGYRDLQMNVRLPNGHVAELRLHLKSI
>A0A841B5D4_9PSEU
QGHLNRIVAELAGENDTPGARTEPKTEARALAKIAKYDGDAARLVDLVGAKIQFNTVADAYNALNKIMARDDLKIVKFEDRFANPQASGYRDLQMNVRLPNGHVAELRLHLKTI
>A0A229RB01_9PSEU
QGHLNRIVDEIAGNNDGTAGARTEPKTESRALAKIAKYGGDASRLVDLVGAKIQFKTVADAYNALNAVMAHPDLKIVSFDDRFANPQASGYRDLQMNVRLPNGHVAELRLHLESID
>A0A2N8MVG7_9PSEU
ENQGRLNRIVAEIAGDNDGTAGARTEPKKEGRAMAKIAKYGGDASRLVDLVGAKIQFKTVADAYNALNAVMAHPDLKIVKFEDRFANPQASGYRDLQMNVRLPNGHVAELRLHLESI
>A0A6B2DDK5_9PSEU
ETQGTLNRITERIAGETDGHPGFRPEPKDDVRALAKIAKYGWDGSRLTDLVGAKIQFERVADMYRALDAVRGDPELTIVKFSDRLAEPQDSGYRDLQLNVRLPNGHVAELRLHLTHIDEVASYE
>A0A427TCP9_9PSEU
PETQGTLNRITERIAGETDGHAGFRPEPKDDVRALAKIAKHEWNGAKLTDLVGTKIQFDQVADMYRALDAVRNDPELRIVDFTDRLAEPKDSGYRDLQLNVRLPNGHVAELRLHLTHIDEVA
>A0A1H4J285_9PSEU
PETQGTLNRITERIAGETDGHPGFRPEPKDSIRALAKIAKHDWDGSKLHDLVGTKIQFEQVADMYRALDAVRRDPELTIVDFTDRLAHPKDSGYRDLQMNVRLPNGHVAELRLHLTHI
>A0A066U101_9PSEU
ETQGTLNRITERIAGETDGHPGFRPEPKDSVRALAKIEKHGWDGSLLHDLVGAKIQFEQVADLYRALDAVRRDPELKIVDFTDRLVDPKESGYRDLQLNVRLPNGHVAELRLHLTHI
>A0A1K1Q1R1_9PSEU
QDTLNAIAERAAGEDGDVKGRLEPKEDERAMAKIRKYGFDGAKLTDLVGARIQFERVADLYRALDRLHQDPGVRIVDFTDRIADPKPSGYRDLQMSVRLANGHVAELRLHLKGID
>M2NZD7_9PSEU
EFLDALNAIWEPTQNELNDLARQVAGEDGKPGWRTEQKNVDRALAKIAEYNGNVSKLTDLVGAKVEFKTVAEAYEALRQVHAAEGIEIVKFKDRFAKPQDSGYRDLQMNLRMSNGHIAEFRLHLAEMDKVAA
>A0A154MB04_9PSEU
EYLADLYRSWGRDQKELKKLAEWLAGHAGGTAACRSEPKSRVRAQDKIDGDYAGDPSRLLDLVGALVRFDTVAEIYQALYALQAHLAEGGAPIRIVGIKDRFTNPQMSGYRDILMTVRLSNGHIAELRLHLGHI
>A0A229SEH3_9PSEU
LDGLERSWRANQDELNELADWLAAEAGGIAKYRDKVKSRLRMMDKLGKDDGSGSVLTDVVGALVRFDTVADVYRALAILHARLASDGSPIDIVSLDDRFTGPQKSGYRDIQMSVRLSSGHIAEFRLHLKSIDEVAR
>M2ZDS6_9PSEU
YLDGLERSWRSNQDELNELADWLAAEAGGIAKYRDKVKSRVRMVDKLAKDDGSGSVLTDVVGALVRFDTVADVYRALAILHARLASDGSPISIVFLDDRFAGPQKSGYRDIQMSVRLSSGHIAEFRLHLKSIDEVAR
>A0A4Q7JD14_9PSEU
KADYQEKLKKYLDARYDDHKVAQKRLTQIATDIAGAISQDAIAKGREQPKERGRAWDKIKNDYDGDAAQLTDLTGVYIQFDSVAQVYSALAAVSSHPELEIVKFKDRFANPQGSGYRDLQMNVRMEPNNHIAEFRLHLKSLDAVSEYEH
>A0A7W9M1F6_9PSEU
REQYLEGLYRNWATKQQQLHTLANEVAEATGGEAFSRRTEKSRVRAADKIAEYKNDASSLTDLVGSKIQYSTVADAYKGLDVLLNKIQADGSKVTIVKFKDRFLKPQDSGYRDLQFNVRLELDDGTFHVAELRLHLRAI
>A0A1V2QL46_9PSEU
QQYLEGLYRNWATKQQQLHTLADEVAKATGGEAFSRKTEKSRVRAADKIAEYENHADKLTDLVGSKIQYGTMADAYKGLEVLLDKIQADGSKVTIVKFKDRFLKPQDSGYRDLQFNVRLQLEDGTFHVAELRLHLRSI
>A0A495X5E9_9PSEU
RYLDELYRDWSGKQARLHALADEVARATDGEAFSRQTEKSRVRAQDKVNGYRGEADRLTDLVGSKIQYRTVADAYRGLEALLARLDDDGVKAELVDFDDRIAQPEKSGYRDLQCKVRLELDDGTSHVAELRLHLKAMDD
>A0A1G6R104_9PSEU
EYMDRLYDNWSGKQRQLHELAERVAAATGGHAESRKTEKSRVRANDKVDGYNGVASRLTDLVGSKIQYDTIDDAYRGLSVLLTETQKPESKIEIVEFSDRFTTPQKSGYRDLQMSVRMELPGGGHHVAELRLHLKSID
>A0A1G6JVU8_9PSEU
EYLNKLYRDWETKQAMLHEFAAAVAAATGGDAYSRKEPKSKIRAKDKLGGKDPSKLVDLVGSKIQYDSVGEAYRGLSAVVEMSERDDSKIKVVAFDDRFAAPQSSGYRDLQMSVILNLGNGERHVAELRLHLKSID
>A0A344LDZ7_9PSEU
REYLDSLYEGWDEKNTMLREFAERIAGDAEGVKVKSREVPKSKVRAMDKIAGYDGHADKLNDLVGSIVQYQTVDQAYEGLAKVLEESRRPGSKIRVVDFSDRFVKPQKSGYRDLQMNVRLDLGDGNYHIAELRLHVKAIDDVAAYEHALYEVL
>A0A543I9P3_9ACTN
FVNRYLDELYQKADEGKDTLRNVLNELANDPADAKMRPGRKDRVRALDKIINESDGDASALNDLLGGKVQFDSVADLYRALDRVQETARRHGVEVVSIKDRLRKPQPSGYRDIRMTVRMPNGHIGELRLHLRSF
>A0A4R5DXZ1_9ACTN
NEFVNRYLDELYQRAAEGTGPLRNVLNELANDPADAKMRPGPKDRVRALDKIINESDGDASALNDLLGGKVQFDSVADLYRALDRVQDVARRHNVEVVSIKDRLRKPQPSGYRDIRMTVRMPNGHIGELRLHLRS
>A0A4R4ZL10_9ACTN
NDYLDDLYNAADAHKDTLNNVLKDLANDPDDAKMRPGRKDRVRALDKIIIESGGNPSKLNDLLGGKVQFDSVADLYQALDRVQEVVARHGVEIVSIKDRLQNPQPSGYRDIRMTVRMPNGHIGELRLHLRSV
>A0A6L3VQT9_9ACTN
VNDYLDDLYRAAEEQRGTLHDVLRDLANEPDDAKMRPGAKDRVRALDKIINENNGDASTLNDLLGGKVQFDSVADLYRALDRVQDVTARHGVDVVSIKDRLRSPQPSGYRDIRMTVRMPNGHIGELRLHLRSFDA
>A0A6I4MPK7_9ACTN
VNDYLDELYRAAEEQRGTLHGILRDLANEPEDAKMRPGPKDRVRALDKIISENDGDASKLNDLLGGKVQFDNVADLYRALDRVQDVTRRHGVDVVSIKDRLRSPQPSGYRDIRMTVRMPNGHIGELRLHLRSFDA
>A0A1Q9TW21_9ACTN
NDFLDNLYEAADSQKGTLQSILQELANHPDDAKMRPGRKDRVRALDKIIEDYNGDASALNDLLGGKVQFDNVADLYRALARVREVTGRHGVEVVSIKDRLRKPQLSGYRDIRMTVKMPNGHIGELRLHLKSVDD
>A0A6L9Q7G1_9ACTN
NEYLDGLYAAKHESEALLHALVHDPELAEMGADPKLRPGDKDRVRALDKIMGDYEGDASRLNDLLGARIQFRSVDGLYQALGNIQRIAGEHGVQIVSVKDRMQNPVPSGYRDVQLTIRMPNGHIGELRLHLRSIDDV
>A0A239L8Z2_9ACTN
NAYLDGLYDAKHESEAVLHALVHDPELAEMGADPKLRPGDKDRTRALDKIMGDYQGDASRLNDLLGARIQFRSVDGLYRALGDIQRIAGNHGVEIVSVKDRMQTPVPSGYRDVQMTIRMPNGHIGELRLHLRSIDDV
>A0A1I5GB53_9ACTN
NEYLDGLYDAKHESEAALRALVHDPELAEMGADPKLRPGDKDRTRALDKIMGDYDGDPSRLSDLLGARIQFRSVDGLYRALGDIERIARNHGVEIVSVKDRMQNPVPSGYRDVQMTVRMPNGHIGELRLHLRSIDD
>A0A7W3R663_9ACTN
NRYLDGLYQGMRESVPVLRDLVNDPAIREAGGDPHLRPGEKDRVRALDKIIGDYQGNASRLNDLLGAKIQFSSVDGLYRALGDIRQIAARHGVEIVSVKDRMQNPQASGYRDVQMTVRMPGGHIGELRLHLTQIDRV
>A0A1W2CZ37_KIBAR
AAVRRFLDGMYKTGRPAQQALIDIVSPIAKDLGGTAGHRNPKTLKDPERAMKKINDDYDGDPSRLVDLVGSMIVFDRLDQIYDALAVLRDKAVIKDGTGFEIVRYKDRFQKPQGSGYCDIQMNVRLPNGHIGEFRLHLAKVE
>A0A428YNM1_KIBAR
AVRRFLQGMYETGGPAQRALMDIVNPIAADLRGTAGHRDPKTLKDPERAMKKINDDYDGDPSRLVDLVGSMIVFDRLDQIYDALAVLQDKAVIEGDSGFEIVRYKDRFQNPQGSGYCDIQMNVRLPNGHIGEFRLHLQKVE
>A0A7H8HQL4_9PSEU
ATEFKKYLDNVYERAEVAMAKLREVVPDIAAETEGEPDLRKTLKGRGRAEDKIESNYGGDPSRLTDIAGGIVRFDKIEMLYAALEKIRARDDIEIVEFEDRFVKPQPAGYSDLQMKVRIDGHVAEFRLHLKAV
>A0A511N853_9DEIO
PLQTMEAAREYAGEAHRELVPLTERLAKATGGKAEPRESLKSEERIQRKLDMEYQGDFTRVVDISGSRIIYKTLNKLYKGLAYMLEAPELQGRIVRFKDRFAHPAPSGYRDILMNLKMSNGAIVEMRLEIEAFNKAAKEEHNY
>A0A7K0DQ63_9NOCA
TAFIDKLRAEAVPTQQALNEITSRIAHDTGGEASWRTEVKQRERCLAKTFEAHGDASKLLDVVGAKIRFTGIEPLYAALDALRADPRLEIVRIKDRIADSTPSGNRSVLLNVRMSNGHIAELKLGLKS
>A0A427TH91_9PSEU
YQRESVDRLRAEAPAAQEKLNRIVTDIAAENGGEASWRPGVKDLGRSLRKVAGYVETYPTGDASMLVDVVGAKIRFESVDKLYRALDVLKSDPRLTIVRIKDRVARSTPSGNRSVLMNVRLPDGHVAELKFSLKS
>A0A1V2IKW4_9ACTN
EFVDRLRAEAXQAQEQLNRIVTDIARDNGGEARWRPGVKDRVRCLKKVHEYVEEGKDPSHLVDVVGAEIRFDSVDDLYRALDNLKDDGRLTIVRIKDRIAESSPSGNRTMLMNVRTGGTQVAELKFSLK
>A0A1V6KG97_9DELT
LQPSGDIDTLYKMAEEVRADFRKVMEGLKEQLGASELLSRPVLKNKERVIEKMKEDGAKDASQIYDIDGHTLVFNDLESLSKAVDFFQKDPRVMRIKNYYANPTPLGYRGVNINVKLPNGMISEIQLNTKAMIEAKENY
>A0A0N9I1S9_9PSEU
KPGETISAYLDARYADAAIAHRKLTELVNDLADRFDGYAVPRTALKNRADAEKYTDPGGKYEDDPTRLVDIASACIQFNRLDDVYRALDHINRDDDIRIVDFNDRFTQPQKSGYGDVRMSVQFQPDNHVSELRLHLVAVDDVAEFEHEVR
>A0A5C7PBE0_9DELT
KKGGMLLLAPVKGGARLQEKVKNELGGNWAGVTDFVRGTIAVDTIDEIPALLRKLRASGLRFAKQPKDRFSNPLPAGYRDALTVVKLPNGHAAELQLHVKSMLPAKEVAHKLYEQERTILGK
>A0A1Y6CU36_9GAMM
AFQPHNTENELYASAEKALPKFKKALANVAEIIGGKVSGSVEEALGAKGPAIVVAPLKGKERARQKVRADYAGKWKKLRDVLRASIKCDTVEELHKVVEGLKASGIQLAKAPKDRFQHPTPEGYRDALLIVKVPGSDMLAEIQLHLSHILAAKSAGHEHYNVI
>A0A3M1VR85_9BACT
QGNNSFEGLYADAARTAPVFFEKLGLISRVTGTELQLPPTTESNPYGLKGRERARQRLEDFAGDTTQLTDILRASIACESLEQVYQVLQVITNDQDMEIVAIKDRFLEPLDTGYRDILLKIRIEGHVAELQLHLNSILEVKNG
>A0A098S1L9_9BACT
PNYCADATVAKTELDNIMNSITSQVGGTPSSRLKDPARAREKIDLDPDPDANYSWLTDLAGGRIVYDNLDDFYDALDNVVGNYQVARLNERVVMPLPTGFRDVLMNLRMSNGHVVELQISLKEMIEAS
>A0A5S9F1N3_9BACT
KHAKELTMIYAVAVEEAKRLGNLTNLLLMKGGEKAKVVVRKFPGVKSMDRAAFKAVIKKKGETKQIADILASSLVFDDVEDLKDALPGIRAYLDNNKDNVTLVNIKNRFTTPSPQGYRDILMNVKLASGHVGEIQLHISKMIAAKKK
>A0A1Z4C0F3_9GAMM
YKPKLTLDEIYAKAAEAKPGFDSELERLAKESGGIAQLTPIKDKARALAKINALYDGDASQIRDVLRGSIIVNNAKEVDKAFQLVKDSFPVAGRMRNGYATAVNSSDGYFDAMLEVRTHGIVAEVQIHTQAMVAAKESV
>A0A7W8WIX1_9BURK
REALRRAYREAATQKPEFDRTVHGIAEALGGYAETPDLKGRDRAIDKIVNDYGGDATQIKDVLRGTIVTPNVEAAREAVRRIGEQFEVVGSHRDRLSAGSAAQHDGYRDAKFNVRVGNVTAEIQVSIPEMIAAKRQA
>A0A2W4KUF8_9PROT
RRTLLEMRQEAEALKPEFDAAVRQIAEAIGGDVKLAPLKGIARSVEKIVADYGGDPTKLKDTLRATIVIDSPQQARAALAAIRQVFDVVGEPRLLLLEPDAPSPDGYRDLKFNVRAGNQLAEIQVNSRAMLEAKSR
>A0A1L1PK43_HYDIT
LARVAKVEFDQKVIDLAERVGALGQILGNIKSTARAVEKMHQEAKAQGRPMRAEDVKDLLRATLVVDQYPDADAVVDAVEREFVVLRTKDRRDEQARSAQDGYADVLMQIELPSGITAEIQINVPSMLAAK
>A0A7X0UDW9_9BURK
AQAALELQPYLERAEQAKPVFDQAVRDVANKAGALGVQLAPVKGIKRASEKMVLDGVPADGIKDLLRATVVVPTYGDAQAVIHAMEQNFTLVKIKNRTEEAVASGLGVPVEQTGVLRSGYADVLVLLEFLGMPAEVQINVPAMLSVKAG
>A0A7W8DN28_9BACT
LKPEYDRRLEDIAKSIPEAHVILAPLKGAPRALEKVAKVAKRKGDDGKSPSPEKAISKLTDMLRGSIVVDSIDQVPEATRAVLRSFAPDAKLVGTNKWGASIYQTGDGRKVIVNDRFKNPTAEGYSDVQIMLEMTPGHMVETQIHIPEMIVAKEGDSVKALGLPEKYWPENLPINGFDPKRTGHHMYEEKRSLPDDSPAADLVALEM
>A0A356FWX7_9PROT
EMRVPKTLDEAYEIAAESKPALDAFGQELADKVGGKFEAAPLKGRERAEEKLNSKYRGDLTQLQDLARCRLICDSLEQIDAVKKVIESRVKPVRAVDRMDKPTENGYRDVKYVLPTRNGGVAEMQIQLTD
>A0A1V5LCR8_9PROT
RAPKDLDEAFNLAIDAKPELDKFGKGIAEKFGVEYVDAPLKSRKRAKQKLETKYDGDITQLQDIARCKVICETLEDVRKVQKYLEENVNPHIKKDRIHDPNERGYRDLKYTFPANNGLLVETQITLRAFEEADKRTHVVYE
>A0A1H8G4S1_9PROT
RRPQPDLSFDDLYKQAESSVPVLEKSAQDFLNRLKVRNPELFKNVTFEVGPLKEPDRALAKVNTDYKGDTRQIKDIVRGRFIVDTPEQITAIKQAILEELDVDSMKDKFVHPVTTTGYRDINTKIGLENGHIAEIQIQQRDMLRVNT
>A0A1I2GT87_9PROT
IKRPQPDLSFDELYKQAQASALMLENVGQSILDRLKAQNPEMFEGVIFEMGPIKTRDRALDKINRDYGGDLRQIKDLVRGRFVVDTPEQIAVIKQAIIDDLDIDSMKDKYAEPSSTTGYRDL
>A0A2A5GRP4_9PROT
KQKITDFSLLYEQANVSPPLLNESGKAITSAMQNQFPDILGDVTFEQGPIKTFDRAAAKVINTAGQVDQSRTSGITDLVRGRIIVDTPEQIIAVRKFLLEHDAEFGIVKVKDRFAKPSGSHYRDINLSIELENGHIAEIQINQRDMLAASEYTHDAYE
>A0A1W9KMV0_9PROT
NPDLSLEQLYEQATQAQPELKSYGENFLHYLQEKHPGQFDGAYFEQALLKEIERIQDKVTADYDGDHTRVADMVRGRLLVETPEQIEIIRQEMTALQQDMRIEKYKDFYAEPLLTHFRTLNTQVRLPGDHVAEFRID
>A0A2E2W978_9FLAO
HSRQAYASIDDIMARNEAFNVELNAAVQKAAGEHKVDYFAGPLKTRDRVEAKINDKYVGELNRISDASRATIAVSTPDEADAFIKSLAKKYHVVDEGYQAAGTTSYFDKKLMVIDKDGTVGEVKIIERNLYDA
>F4GL43_SPHCD
ESRVYALAEESRTEFSDTVRAMAAAFHLPDDAVMFRRDLKGVERARVKVTQDYGGDWGRLLDINGAMLVFEESSDAQAAYERILKEHADIVAREKKKDTPFGYKDFTVNIRMSNGFIGEVQLLGKAIFHAKET
>F4GI46_SPHCD
ESRVYALAEESRTEFSDTVRAMAAAFRLPDDAVMFRRDLKGVERARVKVAQDYGGDWGRLLDINGAMLVFEEYDDAKSSFERFIAEHPEKVARQKIKDDDFGYRDFTVNIRMSNGFIGEVQLLDKVIFHAKETG
>A0A7I8ER09_9CHLR
KRINNDYGGQANKVLDYASRSMVYETVEQMYMALKKLHEEKKYHIVGFRDRFVYPQLCGYRDLMLHIKMPNGFITELRLCLKSI
>A0A7I8ER89_9CHLR
YARMARRINADYGGHAELVLDYYSQRLVYETVDDMYHALEKVSEEQRATLVGYWDRFAEPQQCGYRDIILNFTMPGGFIIERRLC
>A0A1H3JFV1_9PROT
DGYLFIAPLKGEKRAREKVEGDYDGDWSQLRDVVRATISVPTMAQVKQAVGHLHDVGIDLAQKPKNRFEKSTHEGYRDLMAIVKLPNGMVAELQIHVKAMTQAKN
>A0A7Y3ZM47_9VIBR
RKQLFLLYKRIIEAQVALRVLCDDVVSTVGGKVCAPPGAFNGIKSFNGALNKITQRERSDEVGDLKDCARMTIEFDNQKQMLLAKAKIAQSQEFLAVKGYQKALKDRYSSGTQEDGLLKFNSSAQKSGYKDIKFFLKMSNGVIGELQLNTKDMLIAKEKEHVIYDILRE
>A0A7Y4FRZ4_9VIBR
NAHLKRKQLFMMYREIIQAQEELKEFSKHVVSLFNGKLSVPPGAYGGIKSFNGALDKITNRNPLDDIGDLKDCARMTIEFDSVRAMSAAKVFISRTKEFKDLQHYQSALKDRYGLGSKLSGLSQFNKKAQGSGYKDIKFFLKMKNGIIGELQLNISGMLVAKEKEHVIYDILRDA
>A0A2G1AS95_VIBSP
NAHLKRKQLFMMYRDIIQAQEELKEFSKHVVSMFNGKLSVPPGAYGGIKSFNGALDKITNRNPLDDIGDLKDCARMTIEFDSVKAMSAAKVFISRTKEFRDLEHYQSALKDRYGFGSQLSGLDRFNTKAQKSGYKDIKFFLKMQNGIIGELQLNISGMLVAKEKEHVIYDILRDA
>A0A7Y4EG94_9VIBR
QVANTKLKRKQLFLMYREIIQAQVELRTFAKTVASAFNGELSEPPGAFGGIKSFSGALAKMTTRDRDTYVGELKDCARMTVMFDSLTALHAAKLFICRTEEFRKVAHNQNALKDRYSFAGGKSTLAKYNKGATGSGYRDIKFFLKLSNGQIAELQLNIPGMLVAKAKEHIIYDI
>A0A097QLU4_9VIBR
NAKLKRKQLFLMFKEIIQAQVELNTFAQRLKVAFGAEISFPPGAYGGIKSYSGALAKITTRERTNDVGDLKDCARITVKVKSFRDLQGAKLFICRTEEFRAVAQYQKALKDRYQLAKSGSNLERFNVEADGSGYKDIKFFLKMSNGQIAELQLNIPGMLVAKKKAHIIYDI
>A0A178JFM3_9VIBR
KLKRKQLFLMFKEIIQAQVELNTFAERLKVAFGAEVSFPPGAYGGIKSYSGALAKITTRVRANDVGDLKDCARITVKVKRFRDLQSAKLFICGTEEFQAVATHQKALKDRYQLARGGSNLEQHNVAPDSSGYKDIKFFLKMSNGQIAELQLNIPGMLIAKKKAHIVYDI
>A0A4Y8WG03_9VIBR
KLKRKQLFLMFKEIIQAQVELNTFAQRLKVAFGAEISFPPGAYGGIKSYSGALAKITTRMRNNDVGDLKDCARITVKVKKFKDLQGAKLFICGTEEFKAVASHQKSLKDRYQLAGTSSALAQHNVEPDSSGYKDIKFFLKMSGGQIAELQLNIPGMLIAKKKAHIVYDI
>A0A1I1MY71_9GAMM
NTQLKRKQLFVMFQNTCEAQEELKEYAVQISSVCNGIVKQPPGAYFGVKDFHGALDKITNRKRNYDIGDLKDAARMTIIFDNMEDMVAAKSMISLTKEFSELQHFQSAMKDRYGTGKGAHSKYNCGATDAGYKDIKFFLKMSNGHIGELQLNTKNMMVAKKNGHIIYDVL
>A0A558GVX0_9VIBR
SRNQVANATLKKKQLFMMFMETVEAQEALKEYAVKVASVCNGTVKQPPGAYLGVKDFHGALDKITNRKRNYDIGDLKDAARMTIVFETSQDMVAAKSIIALSTEFDKLKHHQSAMKDRYGTSKGQNAKFNCGATDAGYKDIKFFLEMENGHIGELQLNTKNMMVAKKNGHIIYDILSD
>A0A4R2G240_9VIBR
SRNQVANATLKKKQLFMMFMETVEAQEALREFAVQVASVCNGTLKQPPGAYLGVKGFHGALDKITNRKRHYDIGDLKDAARMTIVFESMDDMIVAKAMIILTKEFVELKHHQSAMKDRYGTSQGDNAKFNCGATDAGYKDIKFFLKMANGHIGELQLNTKNMMVAKKNGHIIYDILR
>A0A0F4QYZ7_9GAMM
KRKQLFLMFEEIATAQMELIEYSKEIQSVVGVENATLKQPPGAYGGLKDFHGALDKVTNRKRKYDMGDLKDAARMTIIFKDLDDMVEAKNLIFNTNEFQVIKSKQSVMKDRYGTSKNEEYNCGATAAGYKDIKFFLQMSNGHIAELQLNTENMMKAKKKGHIIYDIL
>A0A1Y5D5X1_9GAMM
LKRKQLFLMFEEIATAQTELIEYSKEIQSVIGVENATLKQPPGAYGGLKDFHGALDKVTNRKRQYDMGDLKDAARMTIIFKNLEDMVEAKNLIFQTEEFQSIKSKQSAMKDRYGTSKNEEYNCGATAAGYKDIKFFLKMSNNHIAELQLNTENM
>A3YHR4_9GAMM
KRKQLFLMFDEIATAQMELIEFSKNIQSVVGSKDAVLKQPPGAYGGLKDFHGALDKVTNRKRKYDMGDLKDAARMTIVFTNMNDMIVAKKLIILSQEFNCIKDKQSVLKDRYGTSKNAEHNCGATAAGYKDIKFFLKMSNGHIAELQLNTENMMQAKKKGHIIYDIL
>A0A1Y5DD45_9GAMM
QFERMKVAQAQLVSLSKDLAAEYHGRISCPPGAFLGLKSFNGALDKITNRERESDFGDLKDIARMTVEFDNEFDMNMARNRIEGSDEFKQVRQYAKSLKNRYGTSSSSDVKDPHNSGALNSGYQDIKFFLPMDNGIIGELQLNTKGMLVAKDKEHLIYDLM
>A3YCE4_9GAMM
FERMKIAQAQLVSLSKDLAAEFHGRISCPPGAFNGLKSFNGALDKITNRERESDFGDLKDIARMTVEFDNEFDMNMARDKIEGSDEFKQVRQYAKSLKNRYGTSSGGSEQDPHNSGALNSGYQDIKFFLPMDNGIIGELQLNTKGMLVAKEKEHLIYDLM
>A3Y6U3_9GAMM
FEKMKVAQAQLVELSKDIASVYDGKISKPPGAYNGLKSFSGALDKITLRERSSDYGDLKDVARMSVEFDTLDAMTAAANYLEGSKEFHELKGFQKSLKDRYKPKGKDPHHCGATKEGYRDIKFFLKMSNGILGELQLNTKSMLVAKSKAHHIYD
>A0A0F4R6Z4_9GAMM
FEKMKVAQAQLVELSKDIASVYGGVISKPPGAYHGLKSFSGALDKITLRDRSSDYGDLKDVARMSVEFDTIDAMTAAANYLEGSKEFHELKSFQKSLKDRYKPKGEDPHHCGATAEGYQDIKFFLKMDNGILGELQLNTKSMLVAKSKAHHIYDL
>A0A349DWJ9_9BACT
EALQQLFIQANLSLMEFDQKLEEVAAMFQRGGKFAKAKASSIKGWERAHEKQHDKYGRDASRILDLVRGTLVFDSVTDLVQGQKYISQVFEVYRIKNTIGSSFTDTGYQDMKINVQLSTGHIGELQLNLKSMVHQK
>A0A1Q3GMM0_9BACT
DESLQQLFIQANLSLMEFDQKLEEVASMFQRGGKFVKAKASSIKGWERAHEKQHDKYGQDATRILDLVRGTLVFESVTDLVQGQRYISQVFEVYRIKNTIGSEFTDTGYQDMKINVQLSTGHIGELQLNLKSMVHQK
>A1ZJS5_9BACT
VDSKAALDELFIQANLSQKEFDTQLLEVQKLLSKGHRKVTAHKSDIKGWDRAYDKQQNKYRDASLIKDLVRGTLVFNSVTDLVQGRDYIYQCFTVYGTKNSIGHPTETGYQDMKINVKLSTGHIGELQLHLQSMVESKH
>A0A1Q3GUC5_9BACT
HLLQRIMAQAALSKQEFDQKLGDLHHQVRQSEIEFAPLKGWARAWEKTEEKYEHNPGKVLDALRGSIIFSNVGHLIHARKHIIPSIFRVVRSKGTIGQSGPENASGYQDMKVNVMLDNGHIAELQLHLHSMVEAKQQ
>A0A349DNZ5_9BACT
DSIKSKIDHKIDETLTLADAAQVEFIKRMNKLKSTHQAANYEVKPGPLKKKERIEEKTFGKYDRDAGQVIDIVRGSLVFDTLEDLIKIEPVIKDFFYILRRKNDIGKETPAGYADMKINVRLDNGIVGELQLQVKSLNTAKT
>A0A1Q3GZ66_9BACT
VDTLLSDEDKKTQDFEIHEAPVKKKDRILDKTLNKYDKDPTRVVDIVRGSIVFKDLEALMSAEIRIRKHEIFQIVRTKNAIRDVSKDKKKDREKDAGYMDLKLNVRLANGMVGELQLQVKSLNEAKSEE
>A0A1Q3GUD3_9BACT
RVNTLVRNQMIDESIDSMLQRADASLKEFSDKMEAASKKIQTKLAGDYQVAGLKGRDRIKQKTDLKYNYDPNRVIDVVRGTFTFKTAQDLADGAKILIGDFKIAQQKNDIGRQSDTGYRDMKLNVRLSTGFMGEIQLQLKALNDAKT
>A0A1Q3GUD9_9BACT
IHAHAYAATRKKYKRAKDKYNQYPDGALDIVRGSIVFNSIKDLIHAQSMLSSMFHVIKTYGNLGDSKVTYQDFKMLVRLEGGHIAEVQLHLNAMTQAKYEQ
>A0A1Q3GUD2_9BACT
RQPLADVLEFAKVAKVEFDQLVTGAALAFRHVGEVKTAPVKGIERSLEKVVGKYKNNPDKVIDAVRGTIVFDTLQDLRAGYEHLRRTLNVVQVKNEIGTGGTSKYRDTKLNIRLSRESGGMMAELQLQLSRLNQTKERE
>A0A349DNZ2_9BACT
REPLANVLEFAKVAKVEFDRLVRGVARGFRHVGEVKTAPVKGIERSLEKVVGKYKNNPDKVIDAVRGTIVFDTLQDLRRGYEHLIQELNVVQVKNEIGTGGTSKYRDTKLNIRLSRESGGMMAELQLQLSRLNQTKERE
>A0A2W5FIJ9_9PROT
KDYRQRSTSLDALIGKAEQARSGMNIFGMALAREIGGEFNLAANKDYKRAKQKVDNKYNGDASRLTDLVRGRIFVDDVESIIRAREILNPKADNVVFK
>A0A2A4Z729_9PROT
MDLDELYDTCEETRLKAGRLLSQVLEASKAADAFMGANKDKASAIRKINQRFDGNPHCITDIVRGKIIVDTSEQLDAVMAVFRDTDSGPLKKANIKVELEKNNFEEPKPYTGYRGLSYKLSVPTGNADKPHVIELQIVSTAMEAKSGMTHKHKRAAEDIYRNA
>A0A2A5H463_9PROT
MELDELYATSAETRFKVGAFLLHILDEANVSDAFMGPNKNKEDAERKIDQRFDGDSRCITDIVRGKIVIDTSDQLAAIMSIFRNPDTGPLKEAGIKVELEKNNFENPKPYTGYRGLSYKISVPTGDDGKPHVVELQIVSTAMEAVYDMTHE
>A0A7T9Q9P3_9PROT
AFTGPLKDLTAAEKKAKRDYNGRNELVTDYVRGKVVVRTPEEINALKQTLGNRNSDLMHKSGIYLVHMTDFFEDPKDLTGYRALNCKLAVPVSGGDYHVVELQVVAEQIE
>A0A3D2GU60_9PROT
EVLRRRGFEAAPEFRKLVDRLFGDLPVDVSKINHKSKTRIAQKAIKDHDGIVDLVGDAIRVKITCQTTEEVQQVQQILWRQQELAIARYGRPRQDTSKPAEPVITRIKDNFAEPKRHGYRAMNAKIRMPNGVIAEIQVVHSAIEAANAQTHG
>A0A662ZCB8_9GAMM
FTKDVDSIDELIEKNEAVRDEFYRKVNEIHSALGGELKFRPPKAKARIIEKINKSYRDKIGGVTDILAGRLIFENSEDILKSLDYIKRRNDVISFEDRWNTPLESGYMDVISYIRMSNGVIGELQFSLKAIIDIND
>A0A845WYC5_9CYAN
MAKAMAIAVASVEAFEKIVRQLGAESKAASVELRPFPSVKKMERAAFKTVVKYDGQVGNLTDVCAASLVFTRLDEVLYAADTLNNFLRQDARMRLTNVKNRFIEFAKQVEQNADNGDDGFLDDVGYCDMLWNIQLPSGYIGEVQLHMRSLKDTKD
>A0A0Q7BJV8_9ACTN
KEGEAPDKKALHQPVADLGEIYAHCSMLEAEFKYQVEQVAAKSKGKTQFRPGGKMKSLDRTMEKVTADYKGDMSRIVDLTGGSISFDDPKDLVKCYGTIAKNPMFHLVRVKNSLVNGKGYGDINLSIEM
>A0A661P5S3_9DELT
KKWRNSATSPDKLVADAKATEPLLREVVDDSAKAAGGTSNYGPDDAFATKSKDSILRKHNDKGTPYNEMSDAVRGTIIVDKPEQVGPAIDALQKKVDAAGGKLIVDNKFKGPNDVGYSGVHADMELPTPDGGTIRSEVQVHLKSIH
>A0A0C1JZ37_9BACT
ASTITELHNSALEVKSEFLAMVAATCQESGVHSFHGDANQFLIKNQESMTRKASLWVGNGADFLGALKKLNDTIRTTFIANNIDEMRQAIHIFAKESRKRGYEIVFSNKFKEDYSSGYVGIHAKVYLKTPYTGKRIMGEVQFHFLQVHD
>A0A3T1CCV2_9BACT
STITELHDSALEVKSEFLAMVAATCQESGVYSFHGDESQFLIKTQVSMDRKASIWAGNGADFSGAVKKLNDTIRTTFIANNIDEMRQAIHIFAKESQKRGYEIVFSNKFKEDYSSGYVGIHAKVYLKTPYTGKRIMGEVQFHFLQVHD
>A0A1M3DWS2_9PROT
VQDLFSAATRNVNGFMAKFRNIASQVPGARVSFGPGDQFAQKSLESLTRKINQMIDEGVEFPVKKVNDALRGTIIIDSPGGVAQVIPILNRNFPNNAIIFSNKFAQTYASGYVGIHGSVLYINGNDAIIAEMQIHLSNIMDG
>A0A7W1GVR9_9BACT
TWQNSAQSSDELLRDAKKVSLFFLDFCEKIATDTDSNTYFGPDNDYLLKSKSSLLRKIKKDVKRLGTESKAISIMPDSIRGSIITDSPLNIARIVAEIKEAANEINGKVFFHNYWEEEKQSGYVGVHAKILFPIKGINSDEETRYIIAELQIHLDCIMD
>A0A2U7PH42_9BACT
AIKNIIEKLSQDGGASEVFGPEKTFDRAFKKLIADYGGNYNEIGDLTRLRIISSGIDDLIYNVVAFIRFSEQYDEITHVSIVDKIGEPLSLPKENSGYRDTKLLLKLKSGNTVEAQFQIEEMYKVKDK
>A0A2W4ICC2_9BACT
LRGTDSGFGPEKAFNRAFIKLISSYGGNFNNLGDLTRMRIICSDINSTVDKIIEFIKSAEQNENITHISVVDKIGEPISMPKEKSGYRDVKLLLKLKSGNTTEVQFQIKEMFDVKDE
>A0A328EJ11_9BACT
GPDKRFSRAFIKLISDYGGNFNKIGDLTRMRVVSESIDESINSVIRFAETLTNNKDITNISIIDKIGEPLSLSGTGTGYRDIKLLLKMKSGNTTEVQFQCEEMYQVKDKGL
>A0A2G6GAV4_9BACT
KKNGQQVKLRPQKQFARAFEKFIKNHSANGNRIIDLGGGLSVQNSIRGCIQTVVGEIEKMMNEKRVTHISIIDKTGEPLSFAKLSTGYRDIKFLITLDSGNTIEYQIHFESMLNMKTEGPTQK
>A0A7Y7QM20_9BACT
EKDFGRIIIKLVKEYVGDFHKIGDLNRFRLIGKLDGTDEDSLYFILKGVANLKDSEIVENISFENAAGHLFSNPEKKSGYRDIKANILLKSGNLVEVQIHFEEMIGAKAG
>A0A7C6DRV5_9BACT
VANVKSINRIIEKMERKGKETLEEVNDVVRGRINCKDVNQAQKILEILKEKLGSQNKEIIEVDDMINNPRPDYMGRIHLTIKDKETGVNFELQIGSKNITDFIER
>A0A7C2MVA9_9BACT
LKNITYEDSDVIFYANIKSLNGIIEKIERKRKNKLGEITDIVRGRIDCKDINKAQEIYNKLKEKLNSKNKEILEVDDMINNPRPDYMGRIHLLIKDRETGSTFELQVGSKNITDFIEKA
>A0A425WG73_9FIRM
IESLRNELKEKNGMDPVEHCLSRIKDEDSMREKCVRKGLPVTTESALTKIYDAVGIRVVCAFLDDVYKFREHLVALPGAEVIEEKDYIKHAKPNGYRSYHMILRMHGKFYAEIQLRT
>I5AVA8_EUBCE
ELQESIDKLREEIREETGMDPVEHCLARIKSEESMREKCRRKMLPEDTETALTQIYDAVGLRVVCAFIDDIYRIRDHLVQQPGTEVVEEKDYIRNVKPNGYRSYHMILRIHGKFYAEVQLRTISMD
>A0A1G4WEP0_9FIRM
LCRIKSEESMREKCRRNNLPETAESALTKLYDAIGLRIVCAFVDDVYTIRDYLVNSEQYKIVKEKDYIRRAKPNGYRSYHMILRTQSGYYAEIQLRTISM
>A0A7W8CXB2_9FIRM
ERIDACRHQMKERLGMDPVEHCLCRIKSEESMREKCRRKGLPETCDSALKEIHDAIGIRVVCAFLDDVYTIRDNLAQWQDAKIVTEKDYIKNVKPNGYRSYHMILQADNGYYVEIQLRTISM
>A0A7X2TNL3_9FIRM
AEIDTLRKNVKQKYGMDPVEHCLARIKSEESMREKCRRRGLPETTESALTEIHDAVGIRVVTSFISDVYLVRDYLASLPDCRVVEEKDYIRHAKPNGYRSYHMILLVDNHVYAEIQLRT
>A0A0D0SAC3_9FIRM
EISNLREQIITSTGIDPIEHCLSRIKSEDSMREKCERKGLPVTTESALQKIHDAIGIRVVCAFINDVYLVKNYIAKLEDIKVIEEKDYIKHAKPNGYRSYHMIVQFQDEIYAEIQLRTISM
>A0A6N2SDS6_9FIRM
LQEDCNTALTKIHDLIGIRVICSFGEEVYRVAEWISNRDHVEVIERKDYIAYPKPNGYRSLHLIVKFTEKGMEQITAEIQIRT
>A0A2Z4UB24_9FIRM
IKTRIKTPESMIEKLKRHGMKEDSQTALQHIHDALGVRVICSFVEDVYQIAKWLQERNEIQIMEKKDYIAYPKPNGYRSLHLIIRFATDDLKGITAEIQLRTI
>A0A380KAQ1_9STRE
KHSPIEFVTGRVKSIESIKEKMVLRDIRFENLATDLQDIAGLRIMVQFVDDVDDVLELLRKRQDMTIVQERDYIHHMKASGYRSYHVIVEYPVDTIHGQKKILAEIQIRTLAMNFWATIEHSLNYKYQGDFPEEIKKRLEVTAKIAFELDEEMRKIREDIREAQ
>A0A0N8FXH2_9STRE
EFVTGRVKSIESIKEKMALRGVLEENIAQDIQDIAGLRIMVQFVDDVEDVLTLLRQRQDMTIVYERDYIRNMKSSGYRSYHVVVEYPVDTIEGQKKVLAEIQIRTLAMNFWATIEHSLNYKYGGDFPEEIRKRLESTAKIAFDLDEEMRKIREDIREAQ
>G5K3F1_9STRE
EFVTGRVKSVESIKEKMFLRGVLEENIAQDIQDIAGLRIMVQFVDDVEEVLSLLRQRQDMTIVYERDYIRNMKSSGYRSYHVVVEYPVDTIEGQKKVLAEIQIRTLAMNFWATIEHSLNYKYGGKFPEEIKKRLEVTAKIALELDEEMRKIREDIREAQL
>A0A2X4HEC7_STRUB
EFVTGRVKSVDSIKQKMQLRGVLEENIARDIQDIAGLRIMVQFVDDIEEVLNLLRQRQDMTIVYERDYIRNMKASGYRSYHVIVEYPVDTIDGQKRVLAEIQIRTLAMNF
>A0A0E2U9X5_9STRE
EFVTGRVKSVESIKEKMQLRGVLEENIAQDIQDIAGLRIMVQFVDDIDEVLNLLRHRKDMSIVYERDYIRNMKSSGYRSYHVVVEYPVDTIDGQKKVLAEIQIRTLAMNFWATIEHSLNYKYRGEFPEEIKKRLSTTAKMALELDEEMRKIREDIREAQLLF
>G5KBQ3_9STRE
EFVTGRVKSVESIKQKMVLRGVLEENIAQDIQDIAGLRIMVQFVDDIDEVLNLLRQRQDMTIVYERDYIRNMKRSGYRSYHVVVEYPVDTIDGQKKVLAEIQIRTLGMN
>G5KFS0_9STRE
EFVTGRVKSVESIQEKMIRRHVLEENIAQDIQDIAGLRIMVQFVDDVDEVLSILRKRQDMKIVFERDYIRHMKSSGYRSYHVVIEYPVDTIDGQKKVLAEIQIRTLAMNFWATIEHSLNYKYQGEFPKEIKRRLETTAKIALELDEEMRKIREDIREA
>A0A6G2ING2_STREE
IEFVTGRVKSVESIQEKMALRGVRLENIAQDIQDIAGLRVMVQFVDDVDEVLRLLRQRHDLKVVQERDYIRHMKSSGYRSYHVVVEYPVDTIDGQKTILAEIQIRTLAMNFWATIEHSLNYKYQGDFPDDIKQRLEITAKIALELDEEMRKIKEDIQEAQ
>A0A6N7WR70_STRAY
IEFVTGRVKSVESIQEKMALRGIKLENIAQDLQDIAGVRIMVQFVDDVDEVLTLLRSRHDMTIIQERDYINNMKSSGYRSYHVIIEYPVDTIDGQKTVLAEIQIRTLAMNFWATIEHSLNYKYKGEFPEEIKKRLEITAKIALELDEEMRKIREDIREAQ
>A0A1C3SNJ6_STRMC
IEFVTGRVKSVESIKEKMELRGIKPENIAQDLQDIAGVRVMVQFVDDVDEVLALLRGRHDMTIVQERDYINNMKASGYRSYHVIVEYPVETIDGQKTVLAEIQIRTLAMNFWATIEHSLNYKYKGEFPDEIKKRLETTAKIAFELDEEMRKIREDIREAQ
>A0A4R5G7L6_9STRE
EFVTGRVKSVESIKEKMVLRGIKPENIAQDLQDIAGLRIMVQFVDDVDEVLALLRSRHDMKIVQERDYITHMKASGYRSYHVIVEYPVDTIDGQKTVLAEIQIRTLAMNFWATIEHSLNYKYKGEFPDEIKKRLETTAKIALELDEEMRKIREDIREAQ
>A0A8B4RFA6_STRAG
EFVTGRVKSVESIQEKMVLRGISEENLAQDLQDIAGLRIMVQFVDDVDEVLALLRKRHDMTVVQERDYITHMKSSGYRSYHVVVEYPVDTIDGQKKVLAEIQIRTLAMNFWATIEHSLNYKYQGEFPEEIKQRLEKTAKIALELDEEMRKIREDIREAQ
>A0A1G6A924_9STRE
IEFVTGRVKSVDSIQEKMIVRGIKPENIAQDLQDIAGLRVMVQFVDDVDEVLALLRQRHDMTIVHERDYINNMKSSGYRSYHVIIEYPVDTIHGLKTVLAEIQIRTLAMNFWATIEHSLNYKYQGEFPEEIKKRLEVTAKIALELDEEMRKIREDIREAQ
>A0A372KP52_9STRE
EFVTGRVKSVESIQEKMLMRSIKQENIAQDIQDIAGLRIMVQFVDDVDEVLDLLRQRHDMKIVQERDYINHMKPSGYRSYHVVIEYPVDTIQGQKTVLAEIQIRTLAMNFWATIEHSLNYKYKGEFPQEIKQRLETTAKIAYELDEEVRKIREDIREAQL
>A0A1L7LJ85_9STRE
EFVTGRVKPIESIKEKMVLRGIKKENLAQDMQDIAGLRIMVQFVDDVNDVLELLHQRKDMKVIQERDYINNLKPSGYRSYHVIIEYPVDTISGQRIIMAEIQIRTLAMNFWATIEHSLNYKYHGEFPDDIKKRLELTSKIAFQLDEEMRQIRDDIKEAQL
>A0A1Q8RI44_9STRE
EFVTGRVKPIESIKEKMTLRGIKQENLAQDMQDIAGLRIMVQFVDDVDDVLELLRQRKDMKIVQERDYINNLKPSGYRSYHVVIEYPVDTISGQKIILAEIQIRTLAMNFWATIEHSLNYKYRGEFPDEIKKRLELTARIAFQLDEEMRQIRDDIKEAQLL
>A0A2X3VZ49_9STRE
EFVTGRVKPVESIKEKMLLRSIDEEHLAQDMQDIAGIRIMVQFVDDVDEVLELLRQRKDMQVVQERDYIHNMKSSGYRSYHVIVEYPVDTIDGQKRVLAEIQIRTLAMNFWATIEHSLNYKYHGDFPEEIKQRLEITAKIAYQLDEEMRQIRDDIKEAQIL
>A0A380JGU6_STRDO
EFVTGRVKPIESIKEKMALRGIKREFLAEDMQDIAGIRIMVQFVDDVQEVLELIRRRQDMTIVQERDYINNRKASGYRSYHVIIEYPVDTIDGQKTVLAEIQIRTLAMNFWATIEHSLNYKYKGDFPDEIKQRLEVTSRIARELDEEMRKIRDDIKEAQ
>A0A822VNN4_STRSU
IEFVTGRVKPIESIKEKMALRHIKLENLAQDMQDIAGLRIMVQFVDDIEEVLAILRKRKDMQVVHERDYINNMKASGYRSYHVVIEYPVDTINGNETVLAEIQIRTLSMNFWATIEHSLNYKYKGNFPEEIKKRLEVTAKIAYELDEEMRKIRNDIQEAQAL
>A0A4Q1ZKB2_9STRE
IEFVTGRVKPIESILEKMERRSISEENLAQDMQDIAGLRIMVQFVDDVDEVLEVLRKRQDMRVVQERDYIRHKKSSGYRSYHVVVEYPVDTINGYETILAEIQIRTLSMNFWATIEHSLNYKYKGDFPDEIKKRLEVTANLAYQLDEEMGAIRDAIQEAQAL
>A0A139N9E6_9STRE
EFVTGRVKPIESIKEKMVRRGITDANLEQDLQDIAGLRIMVQFVDDVKEVVELLHKRQDMRVVQERDYINHRKASGYRSYHVVVEYTVDTINGSKTILAEIQIRTLAMNFWATIEHSLNYKYQGDFPEEIRHRLATTSKIAYELDEEMRKIRNDIQEAQAL
>A0A428FQR8_STROR
SPIEFVTGRVKPIESIKEKMNRRGIGYDTLEHDLQDIAGLRVMVQFVDDVQEVVAILRKRHDMRVVQERDYITHRKASGYRSYHVVVEYTVDTINGAKTILAEIQIRTLAMNFWATIEHSLNYKYQGDFPEEIKKRLEITARISHQLDEEMGKIRDDIQEAQAL
>A0A7X1RLN5_STRMT
SPIEFVTGRVKPIESIKEKMARRGIGYDTLEQDLQDIAGLRIMVQFVDDVSEVVAILRKRQDMRVVQERDYITHRKASGYRSYHLIIEYTVDTIKGARTILVEIQIRTLAMNFWATIEHSLNYKYQGDFPEEIKKRLEITARISHQLDEEMSKIRDDIQEAQAL
>A0A4J1R912_STREE
SPIEFVTGRVKPIESIKEKMARRGITYATLEHDLQDIAGLRVMVQFVDDVKEVVDILHKRQDMRIIQERDYITHRKASGYRSYHVVVEYTVDTINGAKTILAEIQIRTLAMNFWATIEHSLNYKYQEDFPDEIKKRLEITARIAHQLDEEMGEIRDDIQEAQAL
>A0A656YZ42_STROR
SPIEFVTGRVKPIESIKEKMARRGITYASLEHDLQDIAGLRVMVQFVDDVKEVVEILRKRQDMRVVQERDYITHRKASGYRSYHVVVEYTVDTINGAKTILAEIQIRTLAMNFWATIEHSLNYKYQGDFPEEIRKRLEITAKIAHQLDEEMGKIRDDIQEAQAL
>E9FH47_9STRE
PIEFVTGRVKPIDSIKEKMARRGFTYATLENDLQDIAGLRVMVQFVDDVEEVVAILRKRHDMRVVQERDYINHRKASGYRSYHVVVEYTVDTINGAKTILAEIQIRTLAMNFWATIEHSLNYKYQGDFPEEIKERLEITAKIAHQLDEEMGKIRDDIQEAQAL
>A0A3L9DUP5_9STRE
EFVTGRVKSIESIQEKLVRRNIAFENMAEEVEDIAGLRIMVQFVDDIDEVLELLRHRTDMTIVRERDYINHMKMSGYRSYHVVISYPVNTIDGPKTVLAEIQIRTLAMNFWATIEHSLNYKYRGAYPDEIKRRLEITAKIALELDEEMRKIREDIREAQL
>E9DKC8_9STRE
IEFVTGRVKSVASIEEKIALRGLSVENLAKEMQDIAGLRIMVQFVDDVDEVLALLRHRSDMTIVSERDYIRNRKHSGYRSYHVIVSYPVDTIDGRKEILAEIQIRTLAMNFWATIEHSLNYKYQGNFPEEIKLRLENTARMAYQLDEEMRKIRDDIRDA
>A0A7U7C4D9_STRTR
SPIEFVTGRVKSVASIEEKIALRGLSIENLAQDMQDIAGLGVMVQFVDDVDEVLALLRHRSDMTIVSERDYIRNRKNSGYRSYHVIISYPVDTIDGRKEILAEIQIRTLAMNFWATIEHSLNYKYQGNFPEEIKLRLETTARMAYELDEEMRKIRDDIREAQ
>A0A239SSP9_9STRE
EFVTGRVKSVESIQEKMALRGIKLENIAQEVQDIAGVRVMVQFVDDVAEVLELIHQRKDMRVVHERDYINYKKASGYRSYHVIVEYPVETIDGTQNILAEIQIRTLAMNF
>F9HEJ3_9STRE
EFVTGRVKSVESIQEKMKLQGIHLENLAQDMQDIAGLRIMVQFEDDIAEVLQVLHQRQDMRIVLERDYITHKKPSGYRSYHVIIEYPVDTIDGSKLVLAEIQIRTLAMNF
>A0A1E9DZ69_9STRE
EFVTGRVKSIESIQEKMVMHGISLENLARDMNDIAGLRIMVQFEDDITEVLKVLHQRKDMKIVLERDYITYKKPSGYRSYHVIVEYPVDTINGNKVVLAEIQIRTLAMNFW
>A0A5C5TTV8_9STRE
IEFVTGRVKSVESIKEKMVRRNVPLERIREDIEDIAGLRIMVQFVDDIDEVLTLLRQRGDMKVVIERDYINHKKESGYRSYHVIVEYPVDTITGPKTVLAEIQIRTLAMNFWATIEHSLNYKYGGDIPSELQKRLKRTADISLKLDEEMRKIRDEIKEAQ
>A0A5C5TDY6_9STRE
EFVTGRVKSVESIQEKMVRRNVPMERICEEIEDIAGLRIMVQFVDDIDEVLTLLRQRGDMKIVIERDYITHKKESGYRSYHVIVEYPVDTIVGPKTVLAEIQIRTLAMNFWATIEHSLNYKYGGDIPSDLQKRLKRTADISLKLDEEMRKIRDEIKEAQ
>A0A139NKK3_9STRE
GKHSAIEFVTGRVKSVESIQEKMALRGIGTDLLEQEMQDIAGLRVMVQFVEDIQEVVSLLRRRSDMTVVQERDYISNRKPSGYRSYHVIISYRVDTINGPKDVLAEIQIRTLAMNFWATIEHSLNYKYQGDFPQAIKERLENAARMAYKLDEEMSAIKEDIQEAQ
>A0A6N7QU93_9BACI
EFVTARVKPVSSIKEKMKRKNIHMDNIEELQDIAGVRVVCQFVDDIYDIVDRLKSRNDFEVIEERDYINHKKESGYRSYHLIISYPVETIHGERKIIAEIQIRTLAMNFWATNEHSLNYKYEGRIPEKVRSRLKRAAEAAFKLDEEMAKVKDEIQEAQRIFKTNK
>A0A317KWB3_9BACI
FVTGRVKPISSIKEKMKRKHIPFEKIETDLQDIAGLRIVCQFVDDIHDIVNRLRSREDFEIMEERDYINHKKESGYRSYHLIIQYPVETIHGLRQIIAEIQIRTLAMNFWATNEHSLNYKYEGQIPEKIQTRLKRAAEAAFRLDEEMAKIKDEIQEAQRIYHTKK
>A0A1H9SQF8_9BACI
EFVTGRVKPISSIKEKMHRKSIPLDKIETDLQDIAGVRVVCQFVDDIYDILNRLKSRNDFKVIEERDYIKNKKESGYRSYHLIIEYPVETIHGERKIIAEIQIRTMAMNFWATNEHSLNYKYEGQIPEKVQARLKRAAEAAFSMDEEMSKIKDEIQEAQRIYHSN
>N4W7E9_9BACI
FVMGRVKPVASIKEKMNRKRIPHDRMETDLQDIAGVRVVCQFVDDIYDIVERLRSRNDFEVIEERDYIQNKKSSGYRSYHMIIRYPVETIYGEKHMIAEIQIRTLAMNFWATNEHSLNYKYENQIPKEVQSRLKRAAEAAFQLDEEMSKIKDEIQEAQRVFHT
>A0A841RJB3_9BACI
KVKLRGIRKQFAKEKNHSPIEFVTGRVKPITSILEKMRRKDIPMDKMETDLQDIAGVRIVCQFVDDIFDIVQRLRNRKDFKIIEERDYIKNKKESGYRSYHLIISYPVETIHGYKEIIAEIQIRTLAMNFWAINEHSLNYKYEGQIPIKISERLKRAAEAAFKLDEEMAKIKDEIQEAQRVF
>A0A410MAA6_9BACI
FVTGRVKPKSSIIEKARRKAINPENIEDELQDIAGVRVVCQFVDDIYAVADMLKNRHDFEVVEEKDYVSRKKDSGYRSFHVIIRYPVETIHGEKHVLAEIQIRTLAMNFWATNEHSLNYKYSGKIPTEIQSRLKRAGEAAFQLDEEMSKIKNEIQEAQKA
>A0A024P7U7_9BACI
EFVTGRVKPKSSIIEKARRKAINPENIEEELQDIAGVRVVCQFVDDIYAVVNMLRNRHDFEIVEEKDYVSRKKDSGYRSFHVIIRYPVETIHGEKKVLAEIQIRTLAMNFWATNEHSLNYKYSGKIPTEIKSRLKRAGEAAFQLDEEMSKIKSEIQEAQRA
>A0A845DMJ4_9BACI
EFVTGRVKPKTSILEKARRKGINPENIEEEIQDIAGVRVVCQFVDDIYAVVNMLRNRHDFKIVEEKDYVSRKKDSGYRSFHVIIEYPVETIHGERRLLAEIQIRTLAMNFWATNEHSLNYKYSGKIPAEIKSRLKRAGEAAFQLDEEMSKIKSEVQEAQRA
>A0A1I2L5U3_9BACI
EFVTGRVKPRSSIIEKARRKAINPENIEKELQDIAGVRVVCQFVDDIYAVVNMLKNRHDFKIVEEKDYISRKKESGYRSYHVIIEYPVETIHGEKMVLAEIQIRTLAMNFWATNEHSLNYKYAGKIPSEIKSRLKRAGEAAFRLDEEMSKIKSEIQEAQKV
>A0A838CRT6_9BACI
EFVTGRVKPKTSIIEKARRKAINPEDIEKELQDIAGVRVVCQFVDDIYAVVDMLKNRHDFEIVEEKDYISRKKESGYRSFHVIINYPVETIHGEKMLLAEIQIRTLAMNFWATNEHSLNYKYSGKIPSEIKSRLKSAGEAAFQLDEEMSKIKSEIQEAQKAF
>A0A1I0J060_9BACI
EFVTGRVKPISSILEKAQRKGLSIDHMESKIQDIAGLRVVCQFVDDIYTVVDMLKNRKDFKILEEKDYISDKKDSGYRSYHMIIHYPVETIKGEKMLLAEIQIRTLAMNFWATNEHSLNYKYSGQIPVEVQSRLKRAAEAAFRLDEEMSAIRHEVQEAQKIFRKK
>A0A3C1HZ94_9BACI
EFITARVKPVKSILEKAEKRQIPLDRIETDIQDIAGVRVVCQFVDDIYTVVDMLRSRQDFTIIEEKDYIANEKESGYRSYHMIIEYPVETIHGNKVVLAEIQIRTLAMNFWATNEHSLNYKYKGRIPAEIKARLHLAAEAAFMLDEEMSKIKTEIQEAQR
>A0A5C8NSU1_9BACI
EFITGRVKPVQSILEKAEKKKIPLNNIEEEIQDIAGLRVVCPFVDDIYMVVDMIRERKDLTVIEEKDYIEKNKESGYRSYHMIIEYPVETIHGMKHVLAEIQIRTLAMNFWATNEHSLNYKYKGKIPEKIKARLKLAAEAAFMLDEEMSKIRDEVQEAQRIF
>A0A8A7T7K2_9BACI
EFITGRVKPVPSILEKVHRKDTDLPRLEEEIQDIAGVRVVCQFVDDIYTIIDMLRSRNDFSIIEEKDYISSKKDSGYRSYHMIIRYPVETIHGEKMVMAEIQIRTLAMNFWATNEHSLNYKYDGQIPADIKARLQGAAEAAFKLDEEMAKIKDEVQEAQRIFHKNK
>A0A1H8QAD9_9BACI
ELVTGRVKPISSILEKVERKGISEVDIENELQDIAGVRVVCQFVEDIYTVVNLLRSRHDITIIDEKDYVSYKKDSGYRSYHVIISYPVATINGEKQVIAEIQIRTLAMNFWAINEHSLNYKYSGQIPKEIKARLKNAAEAAFRLDEEMAKIKDEVQEAQLIFRKD
>A0A0A5GNF8_9BACI
FVTGRVKPITSILEKARRKDIPYADLEHHIQDIAGLRVVVQFVDDIRTVVQMLRSRNDFDIIEEKDYISRKKESGYRSYHVIISYPVETIHGEKKLLAEIQIRTLAMNFWATNEHSLNYKYSGQMPSEVKTRLKKAAEAAFQLDEEMSKIRNEIQEAQAIFRK
>A0A0N0M8B9_9BACI
FVTGRVKPVQSILEKAKNRGVPLENIEKEIYDIAGVRVVCQFVDDIYAIVEMLRNRDDFSIVEEKDYITNKKPSGYRSYHMIIQYPVEMVRGRKLVLAEIQIRTLAMNFWATNEHSLNYKYKGSIPDDIQIRLQNAAEAAFKLDEEMSKIKHEIQEARRI
>A0A0A6VF24_9BACI
FVTGRVKPIASILDKAASKGIPLDQLETQIQDIAGVRMMCQFVDDINTVVVLLRKRNDFRIVEEKDYISNKKPSGYRSYHVIIEYPVQTIHGEKKILAEIQIRTLAMNF
>A0A0R1VP95_9LACO
VIGRVKTVDSIKEKMTRRVISPDVIETDMQDIAGIRIVTQFVDDIYKVVDLIHARDDMEVVEERDYIQNAKPSGYRSYHMVINYTVYLPEGPKTLIAEIQIRTLAMNFWATVEHTLNYKYKGVYPDDISKRLKSTAGAAYKLDEEMSSIKDEVQEAQKIFTKNK
>A0A556UCW8_9LACO
FVIGRVKTVDSIKEKMQRRVISPDVIETDMQDIAGIRIVTQFVDDIYKVVDMIHQREDMEVVEERDYIQNAKPSGYRSYHMVISYTVYLPEGPKTLIAEIQLRTLAMNFWATVEHTLNYKYQGSYPDDISKRLKSTAEAAYKLDEEMSSIKGEVQEAQKIFTKN
>A0A809KDF0_LACAI
FVIGRVKTVDSIKEKMARRVISSDVIETDMQDIAGIRIVTQFVDDIYKVVDLIHARDDMEVVEERDYIQNAKPSGYRSYHMVISYTVYLPEGPKKLIAEIQIRTMAMNFWATVEHTLNYKYQGVYPEDISKRLKSTAEAAYKLDEEMSSIKDEVQEAQKIFTKN
>A0A656YEB4_9LACO
FVIGRVKTVDSIKEKMQRRVINPDVIETDMQDIAGIRIVTQFVDDIYKVVDLIHARDDMEVVEERDYIKNAKPSGYRSYHMVINYTVYLPEGPKKLIAEIQIRTLAMNFWATVEHTLNYKYQGVYPDDISERLKSTAEAAYRLDEEMSSIKDEVQEAQKIFTKN
>I7KMB1_9LACO
FVIGRVKTVDSIEEKMTRRVIDPAVIETDMQDIAGIRIVTQFVDDIYKVVDLIHARDDMEVVEERDYIQNAKPSGYRSYHMVISYTVYLPEGPKNLIAEIQIRTLAMNFWATVEHTLNYKYQGEYPDDISERLKRTAEAAYQLDEEMSAIKDEVQEAQRIFTKN
>A0A0R2D2W1_9LACO
FVVGRVKTVDSIKEKMTRRVIAPDVIENDMQDIAGIRIMCQFVDDIYRVVDLIHQRQDMQVIEERDYIQNAKPSGYRSYHMVISYSVFLPDGPKKIIAEIQIRTLAMNFWATVEHTLNYKYQGKYPEDISKRLKTTAEAAYKLDEEMSSIKDEVQEAQRIFTKSK
>A0A2Z6T9Q4_9LACO
FVVGRVKTVDSIKEKMERRVIAPEVIETDMQDIAGIRIMCQFVDDIYKVVDLIHERQDMQVVEERDYIKNAKPSGYRSYHMVIEYTVYLPEGPKKIIAEIQIRTLAMNFWATVEHTLNYKYQGEYPEDISERLKTTAEAAYKLDEEMSSIKDEVQEAQKIFTKT
>A0A0R1XPS3_9LACO
VIGRVKTVDSIKEKMTRRVISPEVIETDMQDIAGIRIVCQFVDDIYNVVDLIHARDDMEVIEERDYIKNAKPSGYRSYHMVISYTVYLPEGPKNLIAEIQIRTLAMNFWATVEHTLNYKYQGSYPEDISQRLKSTAEAAYKLDEEMSSIKDEVQEAQKIFTR
>C8PBS2_9LACO
VVGRVKTVDSIKEKMERRVIPSDVIETDMQDIAGIRIMCQFVDDIYQVVELLHNRHDMHVIEERDYIQNAKPSGYRSYHMVIEYTLFLPDGPKNVIAEIQIRTLAMNFWATVEHTLNYKYQGKYPDDVSKRLKSAAEAAYQLDEEMSSIKEEVREAQRIFTQT
>A0A6P2CSP3_9LACO
LRQQYEKTGEDSSIEFVTGRVKSRASIEEKIVRRHLDESRLALDLQDIAGVRIMTKYVEDIYTVVDLLRQRTDFQILEERDYVSNAKPSGYRSYHLVIEYPVQMYTGEQKILAEIQVRTMAMNFWATIEHD
>A0A223XS06_LEUME
YEKSGEDSSIEFVTGRVKSQASIEEKIVRRHLDENRLALDLQDIAGVRIMTKYVEDIYTVVDLLRQRTDFQILEERDYVSNAKPSGYRSYHLVIEYPVQMYTGELKVLAEIQVRTMAMNFWATVEHDLR
>A0A2U1DCB1_9LACO
IEFVTGRVKTQASIEEKIVRRHLDESRLALDLQDIAGLRIMTKYIEDIYTVVELLRSRTDFQILEERDYVMNAKPSGYRSYHIVIEYPVQLYSGEKKVLAEIQVRTMAMNFWATIEHDLR
>A0A2U3PJ73_LEUCA
KNSPIEFVTGRVKSQASIEEKIVRRHLDEARLSLDLQDIAGVRIMTKYVEEIYTVVELLRGRTDFQILEERDYVMNAKPSGYRSYHMVIEYPVQMYSGEKKVLAEIQVRTVAMNVWATIEHDLRYKHGDELPKQIAEQLT
>W1V1C9_9LACO
KNSPIEFVTGRVKSKSSIEEKIVRRHLEESRLALDLQDIAGVRIMTKYVEDVYTVVELLRDRTDFQILEERDYVMNAKPSGYRSYHIVIEYPVQMYGGEKKVLAEIQVRTIAMNVWATIEHDLRYKHGDELPAEMAEQ
>A0A5B8T689_LEULA
KNSPIEFVTGRVKSRASIEEKIVRRHLDESRLALDLQDIAGVRVMTKYVEDVYRVVELLRERSDFQILEERDYVMNAKPSGYRSYHIVIEYPVQMYHGEKKILAEIQVRTIAMNVWATIEHDLRYKHGNELPADL
>A0A175CDJ0_9LACO
NSPIEFVTGRVKTQESIEEKIVRRHLDEARLSLDLQDIAGVRIMTKYVEDVYTVVELLRSRTDFQILEERDYVTNAKPSGYRSYHIVIEYPVQMYSGERKVLAEIQVRTIAMNVWATIEHD
>A0A3F3GVK9_9LACO
YLSAQYQKAGQATPVEYVTGRVKSQASIEEKIVRRHLHEDRLALDLQDIAGLRIMTKYIDDIYAVVELLRKRTDFTILEERDYVMNAKPSGYRSYHMVIEYPVQLLDGEHKVLAEIQIRTLAMNFWSTIEHDLR
>A0A1I1E2F0_9LACO
VTGRVKSQASIEEKIVRRHLHEDRLALDLQDIAGLRIMTKYIDDIYKVVELLRKRTDFTILEERDYVMNAKPSGYRSYHMVIEYPVSLYSGETKVLAEIQIRTMAMHFWA
>A0A4R5N889_9LACO
EFVTGRVKSKASIEEKIIRRHLKEERLALDLQDIAGLRIMTKYVEDIYQVVDILRQRTDFKILEERDYVTNAKPSGYRSYHIVIEYPVQMYNGEKTILAEIQVRTMAMNFWATVEHDLRYKHGEELSDDIAQR
>A0A1M6FS57_9FIRM
IEFTTGRVKKISSIIEKAHRKNVEIESIEDIAGIRIICQLVDDIPHVVEHIRNRDGKDLKIIEERDYITNKKESGYKSYHIIISYVVHTAFGEKEILAEIQIRTLAMNFWATIEHSINYKFGENMPEELKER
>A0A3B9I7H1_9FIRM
IEFVTGRVKKISSIIEKARRKSVEPECVEDIAGIRIICQLVDDIPIVVEHIRSRHGKDMEIVVERDYITNKKESGYRSYHIIISYMVHTAFGDRKILAEIQIRTLAMNFWATIEHSINYKFGENMPEDLRKRLRDSGETASKLD
>A0A353W133_9FIRM
EFVTGRVKKISSIIEKARRKSVDPECVEDIAGIRIICQLVDDIPLVVEHIRSRNGKDMEIVVERDYITHMKESGYRSYHIIISYVVHTAYGNKKILAEIQIRTLAMNFWATIEHSINYKFGENMPEDLRKR
>A0A4V2F5I1_9FIRM
VIGRVKSISSILEKAKKKNIPIPELTKRLEDIAGVRIICQFEEDIRKVVEMIRQRTDMKVTDEVDYITKSKPSGYRSYHVIVEYRVQTSEGEKVIPVEIQIRTLAMNFWAVIEHSLRYKYGKNLPQHISQRLN
>A0A6N9LHN5_9FIRM
SGRVKSVPSILEKMQRKHILMEHMEEELEDIAGIRIICQFEEDIDTVAAMIQKRTDMTIKSEKNYLKHIKQSGYRSYHLIIYYTVETINGPKQIQAEIQIRTMAMNF
>F3AFG2_9FIRM
VTGRVKSINSILEKMQAKHVSWEELEEKIEDIAGVRIICQFCEDIEKVAALIRNRSDMRVLEEKDYVTQGKDSGYRSYHMIVSYCAETLAGKKEIHAEIQIRTLAMNF
>A0A351HUX0_9FIRM
LKEQYEKIGEYSPIESVYGRVKSVASILEKINKYGVDIEALEETIQDIAGIRIMCQFEEDIYEVVELIRKRTNCDMDVVKVKDYLNEAKPSGYKSYHLIIRYPVFCVSGKQSILVEIQIRTLAMNF
>A0A415LMR3_9FIRM
ESIKTRVKSYDSLLRKIRNKNIPLTLDSIEKNITDIAGVRVICSFPDDIYEIAESFLNQDDITLVEKKDYIKNPKPSGYRSLHLIVQVPIFLQNTKKLVTVEVQLRTIAMDFWA
>A0A355W0M0_9FIRM
MDELMSYYQCAIMEVETKFKVLNQEYSLEYDRNPIEGIKTRVKSYDSILRKIRRKNIPMTLEGIEENIRDIAGVRVICSFPDDIYELAESFLRQDDITLIERKDYIKNPKESGYRSLHLIVQVPIFLQNTKKLVYVEVQFRTIAMD
>A0A173U3Y9_ANAHA
ELSLEYDNNPIESIKTRVKSYDSILKKIRRKNIPLNLQAIEENLKDIAGVRVICSFPDDIYKLAESFLKQDDITLIERKDYIKNPKPSGYRSLHLIVQVPIFLQNEKKMVNVEVQFRTIAMD
>A0A413HW76_9FIRM
LLMSYYQCASMEIETKFRVLNQEYSLEYDRNPIESIKTRIKSYESILKKIRRKDLPMSLESIEENIRDIAGVRVICSFPEDIYEIAESFLRQDDIILVEKKDYIKEPKPSGYRSLHLIVQVPIFLQKTKKFVYVEVQLRTIAMD
>A0A417MI90_9FIRM
KRPFDLLMSYYQCAVMEIETKFRVLNQEYSLEYDKNPIEGIKTRIKSYDSIVRKIRRKNIPMSLTAIEENIKDIAGVRVICSFPEDIYELADSFLRQDDIVLIEKKDYIKNPKPSGYRSLHLIVQVPIFLQKNKKMVNVEVQFRTIAMD
>A0A1C5XM18_9FIRM
VLNHELSLEYDGNPIESIKTRVKSYDSIMKKIRRKDIPVSLESIEENIRDIAGVRVICSFPDDIYALAESFLRQDDIVLIEKKDYIKNPKPSGYRSLHLIVQVPIFLQNEKKMVYVEVQFRTIAM
>A0A4Q1RGS0_9FIRM
RKPFDLLMSYYQCAIMEIETKFKVLNEEYSLEYDKNPIEGIKSRIKSYDSLLKKIRRKDIPMTLESIEKNITDIAGVRVICSFPADIYEVADSFLRQDDITLLERKDYIQNPKPSGYRSLHLIVQVPIFLQNEKKPVTVEVQFRTIAMDF
>A0A373SV42_9FIRM
ESIKTRVKSMESLLKKIRRKNIPLTIDAIEENIQDIAGVRVICAFQDDIYKLAKCFLNQDDVILIQKKDYIANPKPSGYRSLHLIVKTPIFLKEGKKMITVEVQLRTIAMDF
>I4A4Y7_DESDJ
FKVLNEQFSLQYDRNPIEGIKSRIKSRKSLIKKIRNRGIPITLEAIEENITDIAGLRIICSFPEDIYMLEECLLEQDDVTLIERKNYIKEPKPSGYRSLHLIVEVPIFLHKEKRNVKVEVQLRTIAMDF
>A0A174KN29_9CLOT
EHIKTRLKSPESIAKKIKKKEIEFSIEAVQEHIKDIAGVRVICSFPEDIYMLAECLLNQDDIKLIEKKDYIKNPKKSGYRSLHLIIEVPIFLQSGKKSISVEVQLRTIAMDF
>R5KS70_9FIRM
ETIKSRLKSPESIMKKVQKKGLKMTTDDIEKNITDIAGIRVICSFKEDIYKLAKCLLQQDDITLIEKKDYIKNPKESGYRSLHLIVEVPIFLEDEKRAMKVEVQFRTIAMD
>A0A352WFM2_9FIRM
VETKFKVLNERLGMKYDGNPIESIKTRVKSMDSIIRKVKKKGVPLSVESIEENIYDIAGIRVICSFEEDVFRIAKYFLAQDDITLVEKKDYINNPKPNGYRSLHLIVKIPIFTEVGKKEMYVEVQIRTIAMDFWASLEHKLRYKKTLSEEQLNAMAKEL
>A0A1C6I325_9FIRM
QDNKRPFDELMSKYRCAIMEIETKFKVLNEQYSLQYDRNPIETIKTRLKSMESISRKLAQKGKSFSAKSMEENLDDIAGVRVICSFQEDIYTLAKCLLDQDDIELLETKDYIKNPKPSGYRSLHLIVRVPIFLQNEKCFMKVEVQLRTIAM
>A0A3D5UN25_9FIRM
TTSHANPIEYIKTRLKSPESIIQKMHHRDIPISLTNMQEEITDIAGARVVCSFNEDIYLIARTIAKQEDIRVITVKDYMKEPKENGYRSYHMIVELPIFLSEGKIMRPVEIQLRTIAMEF
>A0A354NCV6_9FIRM
MELEHLYESAIREVKTKLEILDSEFKTKYDHNPIHHLEDRVKSPQSILEKLNRKGIPFSCENAKKELNDIAGVRVVCNYIDDIYTVADMLTAQDDVKLIRRKDYIQNPKPNGYRSLHLVIETPVYLSETKELVHVEVQIRTIAMNFWA
>R5H0T0_9FIRM
MELEHLYESAIREVKTKLEILDSEFKTKYDHNPIHHLEDRVKSPQSILEKLNRKGLPFSCDTAKRELNDIGGVRVVCNYIDDIYTVADLLTSQDDVKLIKRKDYIKNPKPNGYRSLHLVIETPVYLSEKKELVHVEVQIRTIAMNFWATL
>C5R9J9_WEIPA
TSVAQMYQLYESAQHEISTKLENLDAEFEVNYNHNPIHHIDGRMKDPQSLMGKIQKKGLDRSVNSIKKNIFDIAGLRVITNYIDDIYTVEKLLSQQDDVEVIKRKDYIKNPKESGYRSLHLVVKVPVFKAHDVETVPVEIQIRTI
>A0A4Z0RV75_WEICO
AQLARMYQTYESAQQEIATKLENLDAEFQLNYNHNPIHHLEGRMKDPQSLMGKLQRKGLPLDINVIPNEIFDIAGIRVITNYIDDIYTVERLLVAQDDVKLLKRKDYVKDPKPSGYRSLHLVVEIPVFMSTGVKHMPVEIQVRTIGM
>A0A0R1W5J6_9LACO
EERMKEIPSVFEKVRRKGYEMSAKGIKDNIYDIAGIRVITNYLDDVYSVEKTLLQQSDIELIKRKDYIKNPKESGYRSLHIVVSVPVFETNGVQNTPVEVQIRTVGM
>A0A3C0VQM2_9FIRM
EEVQLVYKAALKQMRTKLEILSADFAQTHKYNPIEHIEARIKSSESIVKKLKKNGYESTIENMVAKVNDIAGVRIICSFTSDIYRIADILSSQSDIIIISVKDYYKNPKPSGYQSYHMIVSVPIYLSDRVVNVKVEIQIRTVAMD
>A0A7C6GG30_9MOLU
YAAIKQVQTKLEILNDELQVTSKRNPIEFIKVRLKSQQSIIRKMRRFGIEQSIDNLTQISDIAGVRVVCSYIDDLYDVAHMFVKQDDVKLIQIQDYIKKPKENGYRSLHLLVEIPVFFANVKRSIKVEIQIRTIAMDFWGQLEH
>A0A316QL51_9FIRM
IESRLKTVESAYEKLKRRGYAQTPQNLSRLTDIAGVRVVCGYIEDIYKIARVFLNQNGIRLLKEKDYIKNPKPNGYRSLHLIVEVPVSLSTLQMGMPVEIQLRTISMNMWASLEH
>A0A4R6BIR7_9STAP
EHIKTRMKTSQSLQRKIERKGVPFTIEGIRDNIFDIVGLRIVTSFEDDVYKIYELLKRRNDLRIRRVKDYIKNPKPSGYKSLHLIVETELILSEGIKWVPAEIQIRTLAMDFFASTEH
>A0A4R6C0E8_9STAP
NDFIKLYEMALLELQSDIEIIELEWQTRYEYSPFEHIKTRMKTPQSLQKKIERKGVPFTIEGIRDNIFDIVGLRIVTSFEDDVYKIYELLKGRNDLKIKRVKDYIKNPKPSGYKSLHLIVETELILSEGIRWVPAEIQIRTLAMDFFASTEHK
>A0A4R6BNZ1_9STAP
HVKTRMKTPQSLQRKIERKGVPFTIEGIKENIFDIVGVRIVTSFEDDVYKIYELLKRRDDLKIRRVKDYINNPKPSGYKSLHLIVETELILSEGSVWVPAEIQIRTLAMDFFASTEHK
>A0A4Q1B1E4_9STAP
IKTRIKSPMSLKEKIEKKGVDFTPEAIRENIFDIIGVRIVTSFEDDVYQIYELLKNRNDLRIKRVKDYIKNPKPSGYKSLHLIVETELVLSEGVKWIPAEIQIRTLAMDFFASTEHKL
>A0A398AYP6_9BACI
KTRLKTLPSLVQKIESKNIPLTYESIQQHIKDIAGVRIVASFLDDIYMLKKHLEEREDLRILEVKDYIANQKKSGYKSLHLIVETQIILCSEVLWVPAEIQIRTSAMDFWASTE
>A0A559J484_9BACL
MKSRIKNPLSLLKKIEKKNIPFNQKAVQEQIFDIAGMRIVTTFIDDVYMMKEHIEKREDIRVMRVKDFIQNPKPSGYKSLHLVVQTKVILADEILWVPAEIQLRTSSMDF
>A0A1B8UJI7_9BACL
HMKARVKNPLSLLKKIERKGIPFSMDAVQNNIRDIAGLRIVTTFLDDVYMMKEHIEQREDIQVLQVKDYIQNPKPSGYKSLHMVVKTQVILSHEVLWVPAEIQLRTSSMDF
>G4NY31_BACS4
HTKSRVKSFESIVNKLMRKGCEITTKEMKEHINDIAGVRIICSFISDIYNVVNVLKQHEDLRIVKVKDYIQTPKPNGYRSLHLIIEMPVNLTNRVEYVKAEIQIRTIAMDFWASLEHKIYYKLNNDVPKQLTDELKEAAEIAHYL
>A0A150F2P5_9BACI
EHTKSRVKSFESIVNKLMRKGCDVTTQEMKEHIHDIAGVRIICSFISDIYNIAEVLKQHKDLKIVKVKDYIKQPKPNGYRSLHLIIEIPVYLTNRVEYVKAEIQIRTIAMDFWASLEHKIYYKLNNEVPKQLTDELKEAAEIAH
>A0A1Q6K4H7_9CLOT
IFKEIMSIYSLSIEEINKIIKEMEVKYKELNLIDHVKCRIKSPKSIVNKMKKKKYNLTYKEMINKVNDIAGIRIICPFQENVYIVRELLLENPNIRILNEKDYIQFPKKSGYSSLHLIVEVPVKTDMGKIYVKAEIQIRTMAMDF
>R5XTG0_9CLOT
FEKLMFLYSAALKKVETEVDILKDEFKYLYNYTLIDHVTTRIKKPESILNKMKKKKCNMNYQNLIEEISDVAGLRIICPVKDDVFSIVNLIKSYPEFKVLKEKDYITKPKQSGYSSYHLIIDVPVNVAGKIIYVKVEIQVRTMAMDFWASLEHEIKY
>A0A0D0QSJ8_9FIRM
TYRLKSIQSISRKLQRKNKEVTLKNALHYLNDIAGIRIICNLYDDVYKITNKLQTISDLEVIKIKDYIQSPKESGYRSVHMIVCVYVNGKKIPVEIQLRTIAMNYWAE
>A0A374NPN7_9FIRM
KQHHIEEQCQLLIDEMMPQIKRLERSLSGTYHRNIIEYTTSRIKSPESIVEKLHRKNREVSLDKAVETLRDLAGIRVICSFQDDVYRVAGAIKNLPGYELVKEKNYINKPKASGYRSIHLILRPANTAYDINYIEIQVRSAAMNY
>A0A1Y4B6G1_9FIRM
ESGLKNIYSEVIWDIIPEINEVSRRISAECGRQVMDNITWRIKSPESIANKLRRKNREISLDCALRTLNDMAGIRVVCPFQDDVYRMAKAIRKLPGLKVIKVKNYISHPKASGYRSIHVIVEALHNEETVRVEIQVRSVAMNY
>A0A374RL99_9FIRM
LDKVLNTIHSSALACIQYTTSRIKSPESVMKKIGNEYSLLHDIIGARIICSFVDEIYEVKDWIHSCFKVVEVRDYLRHPKPSGYRSLHVIVKVDGCLVEIQVRTI
>A0A395WAE9_9FIRM
KVLDSVLNTIELSSLACIQYTTSRIKSPESVLKKIGNDYALLHDIIGVRIICSFVDEIYEVKDWINSSFEVVQVRDYLRHPKPSGYRSLHVIIKVDGCLVEIQVRTI
>A0A5S5C758_9FLAO
IIAFRLKRIKTIINKVLRNPDMHLNRMGDIAGIRIIVKTETQLNKIRDSIISNFEISGKIRDYNENPKPIEYKGVHIYVKDPKEGKRIEVQLRTIEAHNWATLVEITDLLYDTRLKELGYKNNLELGEFHALISREIDLSTSQAEHIYSVLDKY
>A0A0Q1C996_9FLAO
SQVRTSAIVAFRLKRISTIINKVFREEKMKLSRMGDVAGLRMIFDNDTEVFKARDLILKEFDLSGKIRDYIDNPKPIGYRGLHIYVKDRKTGKRIEIQLRTV
>A0A5C6ZHT6_9FLAO
AITAFRLKRISTIINKTIREPKMQLNRMWDVAGIRIIFGSEVAARKMLEIILDNYEVRGEIRDRFNNPKKIGYRAIHVYITDPVSGKVIEVQLRTHETHNW
>A0A1M3E7P1_9BACT
LICKIAKNIHHSSIATYRIKRFESIINKLDRYPEMRFSRMWDIAGCRIILKNEKEVYKTISKIESNPDIEIIKTNDYIIAPQQDGYKSIHLYLKHSSSNIIVEVQLRT
>A0A510X8Q3_9GAMM
LDLLRKNTIKIDKNALVVQRLKRVPSIFQKLVREKNMSLSRMQDIAGCRAVVADIRKVNKVYNSLKNSRTKNVLHKQNNYIEKPKPSGYRGIHLVYKYNGRKKPFVGMQVELQIRSKVQHSWATAVEVVGAFTKQALKASA
>A0A1Q2SL84_9GAMM
KILGNEAEKINKNVLVAQRLKRAPSIVQKLKRECGMQLDRMEDIGGCRAIVSTLSQVKQLSSALRLSKTVYILHRERNYIEEPKPSGYRGIHLIYKYDGTKTEYKNIPIEIQIRSK
>A0A482ZST7_9GAMM
LVSQRLKRRPSIIQKLKKQDKMQLSRMQDIGGLRIVVDTINEVNLITDEIRKVEKHGGFRFTSANGKNYIENIAPSGYRSIHLIYKYDKNIPTEKQCRVEIQIRTKLQHSWATA
>A0A1J5U7E6_9GAMM
LVSQRLKRKPSIIKKLKIQKKMQLARMQDIGGLRIVVNSISEVNLIRDEIKKVESHRNFKFTYVNEKNYIKNPQESGYRSIHMVYKYEKNIPLEKQCRVEIQIRTKLQHSWATA
>A0A482ZUA4_9GAMM
LVSQRLKRRPSIVKKLKIEKNMSLSRMQDIGGLRVVVDTINEVNSVRDEIRKVEKHGSFKFTFVNEKNYIKNSLSSGYRSIHLIYKYDKGIEIEKQCRVEVQIRTKLQHSWATA
>A0A831S8S4_9BACT
RRKLGQLDQGALVSQRLKRTPSILSKLEREPKMKMARMQDIGGIRAVVKDMQKVRKIESAYKNGTKIFTIVKGGRDYINYPKNSGYRSIHLIFKCKNGFSIEFQIRTH
>A0A1Q3Q5X2_9ACTN
EHVTGVVTQRLKRRPRIIRKLARMGNSKLSRLEDIGGCRVVFESPADLQRVREHLEKTWAASVIRTRDYVTNPNASGYRALHIIVERDGRRIEVQLRTQG
>A0A7W4HD60_9BACT
CVKLAKKIDKNNIIVAQRLKRLPTIIGKLNRFEDMRLSSMQDIAGVRIIVSDMKQLSTIEKRILRWRNLKRVKDYIGNPKASGYRGKHFIFEKNGMFIEIQLRTQ
>A0A7X5D2Q6_9CLOT
VNRDVSQEEIDKAFAILNNWRAAHVSPLNTIASSLTSNNSNAIVVQRLKRLDSIIGKLRRFPQMNFSKMQDIGGCRIILDNIDHVYQSIIYYEPPNKSFTLKKENDYIQNPKTSGYRSYHMVYQSNDSLLVEIQFRT
>A0A7X5IB53_9CLOT
SPLNTIMNNLTFSNPNAIIVHRLKRLDSIIEKLKRFPQMRLSKMQDLGGCRIILNSIEQVYDSISNYKSSFSLYTLKKENDYIQNPKTSGYRSYHMVYQSNDSMLIEIQFRT
>A0A2E2U5P8_9PROT
ARRLKRIESIQIKLKRFKSMRLSTLQDIAGVRCVLKDVEELDATYELLRGLKTKHILKRLDDYQSKPKEDGYRGIHLVYQSEKSKMIEIQLRTE
>A0A1Y5FD58_9PROT
TTLDYYFKKISIKTDEKERVTLSRRLKRIDSIKIKLKRFKTMRLSTLQDIAGLRVVVKSKNALDEALTALRILPDKHTLKKLDNYTSAPKNDGYRGVHLIYQNKKSDLIEVQLRTD
>A0A1F3V5N8_9PROT
DQFTLTHRIKRIHSIILKLKRFPQMQLSTMDDIAGARIVVPSNNEVISLINILKERNSKHKIIKINNYIAHPKDDGYRSIHAIYQIDKTPASIQIEIQIRS
>A0A2D3LHK2_PREIN
QMLQDLRIVHKSALAVIFTALHSAALKIDRDSVCTYRIKRIESIISKLLRFQNMEAQRIADIAGCRCIMTSDENVIKLYRFLKDEEKKLPFIIRNEKNYIDTPKKNGYRSIHLNVQTKETPKKVVEIQLRS
>A0A5S3N0N3_9FLAO
EVISDMAKDIRSDSITAFRIKRIESILSKIKRQPTMALGNMGDIAGCRILVYNDNSIPKLVQKLNQQFNVKYFNDYLKETKNDGYRGYHIYIESPINPSKLIEIQIRTV
>A0A1U7DVN8_9FLAO
EIISEVAKGARSDSITAFRIKRIESIISKIKRQPTMALGNMGDIAGCRILVYHNSAIPKLIDELNKRFNVKYFNDYLKETKNDGYRGYHLYIESPINPNKLIEIQIRTVK
>A0A553GLJ1_9BACT
ISKQSNKSNIISFRIKRIESILSKIKRQPTMSLGNMGDLAGCRILVYNESAIKNLVKLISIRFNVKHSNDYLKESKEDGYRGYHIYIESPMNASKLIEVQIRTV
>A0A543AGL1_9MICC
ITSRLKRLPTIINKLRRPDNTDLSRMEDIGGCRVVVETYDELNVLHELVRREYANRVHRERDYVATPRDSGYRSVHLIVKEPSSDLKIEIQLRTRLMHDWADLVESFSRIMSED
>A0A3S0TW06_9MICC
SQRLKKVPTILEKLTERETTLDLARLHDIGGCRVVVEDIATVRRLEALIRDDPKNYLVRERDYVSDPRYSGYRAVHLVVNRNESLPVEVQLRSRVMHQWAETAEGFSKELG
>A0A3A4F1F6_9MICC
VTQRLKKMPTILDKLRREPRLDLSRMRDIGGCRIVLDDLQELDHVHAAIVSNWRGGTEDPADYVRSPRESGYRAVHCFVRDHSTRLTIEVQLRTTLMHAWAEDVENVSARMG
>A0A1H9TW31_9ACTN
SQRLKRMQTILDKMKREPTLALNRMHDIGGCRVVLPGRKDVSTLVEALRGMDRTLQVRDYIAEPRQSGYRGVHLIMEYGKCPRPIEVQVRTHAMHR
>A0A1G6HDS6_9ACTN
LRQMCRRLGLNAKVTQRLKRMETIRDKLLREPGLNLDRMQDFGGCRVIVPTIEDAYRLRDRILRRHPDARVKDYVAEPRGSGYRAIHVIAEYGLPKKPIEIQIRTPEMHEWADMVERVSGMLGIN
>A0A7W0L4F7_9ACTN
ITAQRLKRHATIVDKLTREPRMNLTQMADIGGCRAILPDQEKVDAVTRRVQKNWTILRTRDYVREPKPSGYRAVHHIVRRKDRLIEVQLRTPLQDIWASQVERDS
>A0A2N6VPR9_9MICO
QATHVDAKVSQRLKRENTIIDKITNRESKIDLSRMVDIGGLRVVVPSMDDLVKYHKAVAVALNEQITATKDYVANPRPSGYRAIHLHLKRDGVQIEVQLRTQLMHAWAELVESMSSI
>A0A3P1WRJ8_9ACTN
ARGVGVEVQVTQRLKRMETIIAKLTGYESQMNLARMRDIAGVRLVVSTLSELYRLQEEVVKKRHRQGVEVIDYVTEPRQSGYRAIHLICTYTSKGVTRPVEVQLRTQPMHAWADMVERASSILGVN
>A0A6L7Y9F2_9CHLR
FGGETPVGRLKRLPAIAEKLAQKRSMDLASMQDVVGCRAIVPVEKIPDVVRKFEMSSSKHRLIREYDYLSSPKSSGYRGYHLVYQYQDPNPVVHGRIVEIQIRSPLQHAWAT
>A0A7X9XDG3_9BACT
KICFDYLVRKGKNEEKGSLVVFRLKRIDTIKRKIIRFPNMDLSTMQDIAGCRIILNQEKSIYRIVKEFEGNKDFSILKSNDYIKEPSETGYSSYHLIVKHHSCDSPVEIQLRTRTQHY
>A0A086ZE05_9BIFI
FRLKRMSSIIAKLQRPAHYRLDELDDIGGCRIIVDTIERVNEIVKDIEQSRVLTVDGPQVKKDYIASPELSGYRGVHIIVRLEHEGKVHRVEIQVRTK
>A0A2E2U3C6_9RICK
YVLAGRLKRIKSIVRKLRRPSSHNMDLSRMGDIAGTRVILNDISDQDKLVKKIQENFETEKIIDRRDGDTNYRAVHILIKNKESIIIELQVRT
>A0A7U7UHR1_CAMCO
YIIAKRTKRLESISFKLKRYPNFALDRIQDIAGMRIICDNLKDVNSIKNELKKHYQKNISVFKYSNMDDYINEPKNDGYRSYHLIFIDIKTKCKVEIQIRTKL
>A0A2L1GK84_9DELT
LESVCGRDESTILVSRLKRLESIIDKLRRSGHRSDLSQMQDLAGCRLIVPHDDDVRRMANEIGAAGVSIRKDYLTVPQDSGYRGMHLICRHDAAGYQGLRVEIQIRS
>A0A7Y4UE51_9BACT
EADLRMLAEYRNSFTQAFETVVSLIRERLALEPTGRPVKSTASITDKLRRESIRLSQIQDIAGCRIIVPDVVTQNEIVERITGLFEKVSVVDRRVQPSHGYRAVHVIVGVENKLVEVQVRTR
>A0A2V8PEF0_9BACT
NDLSLEPTGRPAKSTSSISEKLRRESIRLTQIQDIAGCRLVVSDIIEQDKVVESLVRLFSNASIVDRRSIPSHGYRAVHVIASVRGKSVEIQVRTS
>A0A521PZY4_9BACT
AFETVVRTIREQLQLEPTGRPAKSTSSIVEKLHRESIRLSQVQDIAGCRVVVADVAEQERVVVSLCAVFPGASVVDRRAKPSYGYRAVHVIASLSGKLVEIQVRS
>A0A1F9VB81_9BACT
YETVVQTIREKLQLEPTGRPAKSTSSIIEKLHRESIRLSQMQDIAGGRIVVENIAAQEHAITLISRAFDDISIVDRRVNPSHGYRAVHVIVRILDKLIEIQIRT
>A0A1F8KLJ3_9CHLR
ELIVDSIRQTLGLTLTGRPAKSTSSIIEKLHRETIRLSQIQDIAGCRIITSDINIQNKVITDLVGLFPEVRVIDRRNIPSHGYRAVHVVPIINGRPIEIQVRT
>A0A1Q7JM26_9BACT
VTAIHQRLKVKPTGRPAKSTTSVIEKLQRETIRLSQMQDIAGCRLVVRNVVEQNGLLTRLKSMFPECTVVDRRQRPSHSYRAVHVIVQIDDTPLEIQVRSKLQ
>A0A7Y5CDB1_9BACT
AKSTSSIREKLRRESIRLSQIQDIAGCRIVVPNLSAQDELVARLRNVFPQCSVIDRREKPSHGYRAVHVVVHALERHAEVQVRTVLQHKWAETSEKASDVI
>A0A6L3A914_9BACT
RPAKSTGAIIAKLRRESIRLSQVQDIAGCRIVVEHVPAQDELVQALSVAFPKMAVIDRREKPSNGYRAVHLVVEAAGSLIEVQVRTSLQHLWA
>A0A519IC16_9BURK
SLRDEFQQHPASREAKSTPAICAKLRREHGSRLASMQDIAGCRIVVADRQAQRSLTDALMLRFTEYKLVDRIARPSHGYRALHLVVELEGRRVEIQIRTE
>A0A1H0NPE4_9PSEU
ATPRVKNTGTILEKLKRSGGGSLPNIQDLAGMRIVLDIDWIEQDRIVADLRELFTTSENKKPKEYDRRVTPLQGYRAVHLVVFHNNLPVEIQIRTKLQHQ
>A0A660KZM6_9ACTN
TSRVKNTGTILEKLERHGGSWLKSIHDLAGMRIVVDRDRNAQDALVSELIKLFGDEAREPKVIDRRESPSHGYRAVHVIVFPEDMAVEIQVRTR
>A0A1S2QMV1_9ACTN
SRVKNTGTILEKLARHGGSWLKSIQDLAGMRIVLEGGRRAQDDAVDLIVRAFSSAPREAKIVDRRTEPSQGYRAVHVVVFPEGVPVEVQVRTR
>A0A6B1L1T0_9ACTN
RVKNTGTILEKLHRHGGSWLKSIQDLAGMRVVLSGNRRKQDEAVRMIAELFAASGREPKLVDRRANPSHGYRAVHLVVYEQGIPVEIQVRTK
>F4CSI1_PSEUX
RPTARVKTTGTLIDKLIREHGMQLTRINDLAGARIVIDGSRLDQDQAVQNICSAFLDCEKQPVVLDRRTQPSFGYRAVHVIVYPEGFPVEIQVRTD
>A0A2A4SFW6_9BACT
TLAKEIAKHDINNVTIDARIKHKYSLWQKLKRKNMDIEKIDDIIALRVIVPTIEDSYRVLGIVHKLWRPLPGRIKDYIAFPKPNGYQSLHTNVLTSDGGIAEIQMRTNQMHQEAE
>A0A7X5FDH6_9BACT
LKQKSHTTQKYLEQVYKSLRKDLAKQNIEVDKASYRIKGVYSLYKKLKKKDMDIDKIYDIVALRVIVPTVEDCYRVLGTVHSLWRPLPGRIKDFIAVPKPNGYQSIHTTIFTGNGGIAEIQIRTREMHQEAEYG
>A0A1G2SLA1_9BACT
EMDIEKIYDIVALRIIVPNVADCYRVLGIVHSIWRPLPGRVKDYIALPKTNGYQSLHTTIFTGDGGIAEIQIRTEEMHQAAE
>A0A1F6ED68_9BACT
LNTLRKELAQQRVTNFRTERRLKGLYSLYRKYERKGRDIEKIHDLSALRIIVPTIADCYRVLGIVHSLWRPLPGEIKDYIAFPKPNGYQSLHTKILTGDGGIAEIQIRTEDMHRTAE
>A0A2D9Y4J9_9BACT
QRVKGRYSLWRKLQRKHMDIEQIYDIVALRIIVDSVDECYRVLGIIHSKWRPLPGRIKDYIALPKVNGYQSIHTTIFTGDGGIAEIQIRTKSMHEYAEY
>A0A0G1Z0F6_9BACT
LLKGLARQSIALLRTSDRLKGYYSLYNKLRNREWDIEKVYDLLAIRIIVKNVEDCYRALGAIHATWRPLPGRIKDYIAFPKPNGYRSLHTTVFTGDGGVVEIQIRTEDMHKESE
>A0A1G2CTL2_9BACT
LQKELAKEGMNKIRTESRLKHVYSLYKKLEKRNMDISKIYDIVALRVIVKNVEDCYKVLGIIHRIWRPLPGRIKDYIALPKPNGYRSLHTTIFTGDGGIVEIQIRTEEMNQ
>A0A1F6VPW4_9BACT
NYRVKHKYSLWKKLVKYEMDIEKIHDIVALRVVVESIEECYKVLGLVHSIWNPLPGRIKDYIAVPKPNGYRSIHTTIFTGSGGIAEIQIRTKEMH
>A0A0G0EMN1_9BACT
LEEIYKELEKELSKNRVKVVEINYRMKHKYSLWKKLLKREMDIEKIYDIVALRIVVENVEECYKVLGIIHSIWKPLPGRIKDYIAVPKPNGYRSIHTTIFTGSGGIAEIQIRTKEMH
>A0A1F6WV91_9BACT
DYRMKHKYSLWKKLLKREMDIEKIYDIIALRIVVENVEECYRVLGLVHSIWRPLPGRIKDYIAIPKPNGYRSIHTTIFTGLGGIAEIQIRTKEMH
>A0A2H0CGN8_9BACT
QKYLKEVHEELKKELNKNKIKIFKIDYRIKHKYSLWKKLLKREMDIEKVHDIVALRVVVENIEECYRVLGIIHSIWKPLPGRIKDYIAVPKPNGYRSIHTTVFTGSGGIAEIQIRTKEMH
>A0A1F6WCF3_9BACT
KNNIRVVEINSRMKHKYSLWKKLVKRQMDIEKIYDIVALRVVVENIEECYRVLGIIHSIWRPLPGRIKDYIAVPKPNNYRSIHTTIFTGSGGIAEIQIRTKEMH
>A0A0F9YH32_9BACT
INYRMKHKYSLWRKLLKRDMDIAKIHDIVALRIVVKNVEECYRVLGIIHSIWKPLPGRIKDYIAVPKPNGYRSIHTTIFTGSGGTAEIQIRTVEMH
>A0A1F6VA66_9BACT
IKTKKELYKKNLSEVKKELEKELSKNKHKVLNITYRVKHKYSLWKKLIKREMDIEKIYDIVALRILVADVEECYRILGLVHSIWKPLPGRIKDYIAIPKPNGYRSIHTTIFTGLGGIAEIQIRTKEMH
>A0A1F6W6Q4_9BACT
YRVKHKYSLYRKLLKYNMDLEKIHDIVALRVVVETIEECYRVLGMVHSLWNPLPGRIKDYIAVPKPNGYRSIHTTVFTGSGGIAEIQIRTQEMH
>A0A0G1DNF2_9BACT
EKVREELEKVLKKNKVKFVEINYRVKHKYSLYKKLLKYDFDLEKIHDIVALRVVVNTIEECYRVLGLVHSIWNPLPGRIKDYIAVPKPNGYRSIHTTILTGLGGIAEIQIRTQEMH
>A0A1F6UUQ5_9BACT
NQRVKHKYSLYKKLLKYDMDIEKIYDIVALRIIVANVEECYRVLGIIHSIWNPLPGRIKDYIAIPKPNGYRSIHTTIFTGSGEVAEIQIKTKEMH
>A0A1F6Y7S6_9BACT
KHKYSLYRKLLKYNMDIEKIYDIVALRIIVDTVEDCYKILGLVHSIWNPLPGRIKDYIAIPKPNGYRSLHTTVFTGLGGVAEIQIKTKEMH
>A0A0G0T9X8_9BACT
RIKHRYSLYKKLLKYNMDIEKIYDIVALRVVVDTVEECYRVLGLVHSLWNPLPGRIKDYIALPKPNGYRSIHTTIFTGLGGIAEIQIRTEEMH
>A0A0G0W374_9BACT
RIKHKYSLYKKLLKYNMDIEKIYDIVALRVVVNTVEECYRALGLVHSIWNPLPGRIKDFIAIPKPNGYRSIHTTIFTGLGGIAEIQIRTKEMH
>A0A1F6W6W7_9BACT
RIKHKYSLYKKLLRYDMDIEKIYDIVALRIVVDTIEDCYRVLGIIHSIWNPLPGRIKDYIAVPKPNGYRSIHTTIFTGLGGVAEIQIRTKEMH
>A0A837HZV4_9BACT
RIKHRYSLYKKLLKYDIDIDKIYDIVALRVVVNTVEECYRVLGLIHSIWNPLPGRIKDYIAVPKPNGYRSIHTTIFTGLGRVAEIQIKTKEMH
>A0A0G0VSI1_9BACT
RIKHKYSLYKKLLKYDMDIEKIYDIVALRVVVDTVEECYRVLGLVHSIWNPLPGRIKDYIAVPKPNGYRSIHTTIFTGLGRVAEIQIKTKEMH
>A0A1F6VFV0_9BACT
KMSYRMKHKYSLWKKLVKREMDIEKINDIVALRVIVETVEECYRVLGLIHSIWKPLPGRIKDFIATPKPNGYRSIHTTVFTGSGGIAEIQIRTREMH
>A0A1F6V673_9BACT
VQKELEKELKKNKVKVVEIDSRMKHKYSLWKKLTKRDMDIEKIYDIVALRVVVESIEDCYRVLGIIHSVWKPLPGRIKDYIAVPKPNGYRSIHTTIFTGFGGIAEIQIRTKEMH
>A0A0G0HV83_9BACT
RVKRKYSLWRKLLKYEMDIDKIYDIVAMRVVVESIEECYKVLGIIHSLWNPLPGKIKDYIALPKPNGYQSIHTTIFTGTGGIAEIQIRTKEMH
>A0A1G2U8P6_9BACT
INNRIKHKYSLWKKLQKYDMDIDKIYDIVALRIVTKNVEDCYRILGIIHSTWRPLPGRIKDYIAVPKPNGYRSIHTTIFTGSGGIAEVQIRTREMH
>A0A0G0PFX3_9BACT
KKNLEEINKELAEELNKNKVKVVEINYRMKHKYSLWKKLLKRDMDIKKIYDIVALRVVVKNIEECYKVLGIIHSLWRPLPGRIKDYIAVPKPNGYRSIHTSIFTGSGDVAEIQIRTKEMHA
>A0A837HT15_9BACT
KIKVDEISYRIKHKYSLYKKLLKYNMDIEKIYDIVALRVVVENIEECYRVLGIIHALWTPLPSRIKDYIALPKPNGYRSIHTTIFTGSGGIVEIQIRTKEMHA
>A0A2H0TAP6_9BACT
RVKHKYSLYKKLLKYDMDIGKIYDIVALRVIVENLEDCYRVLGIVHSIWNPLQGRIKDYIAVPKPNGYRSVHTTVFTGSGEIAEIQIRTEEMHREA
>A0A2J0JJ96_9BACT
DYRMKHKYSLWKKLLKRDMDITKINDIVALRIVVESIEECYRILGIIHSIWKPLPGRIKDYIAIPKPNGYRSIHTTIFTGSGGTAEIQIRTKEMHEEAEYGIAAHFSYKEKNYK
>A0A7T8YIN6_9BACT
KKLKKYDMDIDKIYDIMALRIIVSDIEECYRVLGVVHGLWKPLPGRIKDYIATPKPNGYKSLHTTIFTGTGGVVEIQIRTQAMHA
>A0A7T9CNX1_9BACT
KKMQKYEMDIDKVYDIIAVRVIVENIEQCYQVLGIIHGLWKPLPGRIKDYVATPKPNGYKSIHTTIFTGTGGVVEIQIRTKDMHEQA
>A0A2D6L9U5_9BACT
EYKETLDLLKQKSIENQKYLQKVYRSLQKELIKENIKPIKTDYRIKHLYSLYKKLKRYDMDIDKIHDIAALRIIVQTVDDCYRILGITHNMWRPLPGRIKDYIATPKPNGYQSLHTTIFTGDGGIAEIQMRTEEMHD
>A0A2T2R497_9BACT
LKHLYSLYQKLKRKDMDIDRIYDIAALRVITETESDCYRVLGIIHGIWQPLPGRIKDYIAFPKPNGYQSIHTTIFTGEGGIAEIQIRTKKMHF
>A0A1F6X3Z7_9BACT
KELAKSKIKTSEMTYRLKNKYSLYKKLLKYNMDIEKIYDIVALRVVVNTVAQCYQVLGVIHSLWKPMPGRIKDYIALPKPNGYRSLHTTVIIGGGGIAEIQIRTRDMH
>A0A1F6X129_9BACT
LKQKSHVSQKYLEKVKKSLMKELAKYEIKNIKTDYRIKHKFSLYQKLKSKDMDIDKIYDIVALRIIVPTIEDCYKVLGIIHGMWHPLPGRIRDFIANPKPNGYKSIHTDIFTGEGGIVEIQIRTYQMHE
>A0A7C1ZB43_9BACT
SLQKELAKQGIQGNVIQTGHRVKSRYSLYKKLLRHDMDMDQIYDIIALRVIVQNVEDCYRVLGIIHGAWTPLPGRVKDYIAVSKPNGYKSLHTTIFTGNGGIVEVQIRTEEMHREAE
>A0A0G0WVL2_9BACT
ISYRVKTKYSLWRKLQRYDMDIDKIHDIIAIRVVVDTLEECYHILGLIHSLWKPIQGRIKDYISLPKPNGYKSLHTTVFTGKNGIAEIQVRTKEMHA
>A0A1F5EQG4_9BACT
LKKKLAEEKITNFSTSFRVKNLYSLYQKMHRKDGEIEKIYDITAIRIITTSVHDCYKVLGIIHSTWKPLPSRLKDYIALPKPNGYQSIHTTIFTGDGGIIEIQIRTKEMHDVAE
>A0A0G0H809_9BACT
EKISDQLKKILKEHGITISKIDYRIKHKYSLYKKLLRYGMDIDKIHDLVALRIVVSTIEQCYHVLGVIHGLWTPLPGRIKDYIALPKPNGYQSLHSTIFTGKGEIAEVQIRTLEMHGIAEYGIASHSSYKQKKYE
>A0A0G1RH10_9BACT
SERTKETQVRLEAMARTLRKKLAEDGIVKFESDHRVKGLWSLYQKLKRKGGDISEIHDIAALRVVVETVPDCYRALGIVNNLWQPLVGKIKDYIAFPKPNGYQSLHTTVFTGDGSIVEVQIRTKEMHER
>A0A1F5ES78_9BACT
LRDLKKELAKDGFTKFESDFRVKGLWSLWQKLKRKEGDISKVYDIAAIRIVVDDVADCYRVLGIVHNLWQPLVGKIKDYIAFPKPNGYQSLHTTVFSGDGGIVEVQIRTKSMH
>A0A1F4Y3A5_9BACT
VEQRVKGLWSLWQKLQRKGGDIENVFDIAAIRIIVPDIADCYRVLGLVHNLWQPLPNKIKDYIAFPKPNGYQGLHTTIFSGDGGIVEIQIRTEAMHN
>A0A1F4XZ80_9BACT
DYRVKGLYSLYRKLERKDGDIEKIYDIAALRIMVPEETDCYRVLGLVNNLYQPLPNKIKDYIAFPKPNGYQSLHTTVFTGDGGIVEVQIRTQRMHN
>A0A1F4XMQ5_9BACT
TLRKEVAKEGMTGFHSDYRVKGLYSLWRKLERKGGDIDKIYDTAALRVIVKDIPDCYRVLGLVNNLWQPLPNKIKDYIAFPKPNGYQSLHTTVFSGDGGIVEVQIRTEEMHR
>A0A1F4XGJ0_9BACT
LTEKAKETTERLEKMARALRRMLAEQGVKNFQTDYRVKGLWSLRQKLKRKEGDISKIYDVSALRVVVPTVEECYRVLGMVHNLWQPLPNKIKDYIAFPKPNGYRSLHTTVFTGDGGIVEVQIRTPEMH
>A0A1G2NHA0_9BACT
KSLLKGLAAEGITNIHSDYRLKSLYSLFKKLERKENDIEKIYDLSALRVIVPSVADCYRILGVIHGAWRPLPGRIKDYIAFPKPNGYRGLHTTVFTGDGAVVEVQIRTKEMHR
>A0A838RSS1_9BACT
TEYRVKSLFSLHKKILKKKGDMEKIFDFIALRIIVKDVSDCYRVLGIVHGTWRPLPGRIKDYIAFPKPNGYRSLHTTIFTGDGSIVEVQIKTEEMH
>A0A2A4Q239_9BACT
KELAKESIVNFHTELRIKGLYSLYQKLERNDKDITKIFDIAAIRIIVKNINDCYTVLGIVHNLFKPIPGKIKDYIAFPKPNGYQSLHTTVMTGSSGIVEVQIRTEEMHR
>A0A2H0K8L8_9BACT
EKFIKSVKKSLAKEGMVSVKTEYRVKGMYSLYKKLQSKEKNVEKIYDILAVRIIVETINDCYQALGIVHGNWRPLPGRIKDYIAFPKPNGYQSLHTTVFVGDGNIVEIQIRTNDMHH
>A0A0G1LJR9_9BACT
DRAESLEKFSRSVMKELAKEGLTKVKTEYRVKGLYSLYKKYLRYDKDIEKIYDVSAMRILVDSVAECYQVLGVIHGRWRPLPRRIKDYIAFPKPNGYKAIHTTIFIGDGNIVEVQIKTHEMYRY
>A0A3M1DB78_9BACT
MTRLKGLYSFWRKLQRKGGDANQIYDLAALRIIVPTKEDCYRVLGIVHHHWRPLPGRIKDYIAFPKPNGYQSLHTTVFTGDGSIVEVQVRTLDMH
>A0A2E4PQM6_9BACT
ESRIKGLYSFYRKLERKDSDVTKIFDIWALRIIVPTVTDCYTVLGIVHGEWRPFPGRMKDYIAFPKPNGYKGIHTTIHINDGSVIEIQIRTEEMH
>A0A1F6C656_9BACT
ETRVKSIYSFAKKLEEKDGNIDRVYDLFAVRIVVPTIEDCYRALGIVHKKWRPVIGRVKDYIATPKPNGYQSLHSSVITGSGVALEVQIRTEEMH
>A0A2E2TMU0_9BACT
KYIKKVFKSLSKQLVKAGVKDAHVGYRIKDTYSIYKKLLKKDMDVAKIYDLYALRVIVPKVEDCYQVLGIIHKLWKPLPGRIKDYIANPKINGYQSLHTTVFTGDGGIAEIQVRTEQMHT
>A0A2D9WPM2_9BACT
ILQRRLAETMTNFHTFFRVKGVYSLYHKLKRKNWDIDAVYDLMAMRIIVDSVEDCYRVLGIVHKLWRPLPKRMKDYIAFPKPNGYQSIHTTVTTQNGVIMEIQIRTKQMHQ
>A0A136JLQ8_9BACT
HKLKRKDWDIDGVYDLLAMRVVVNTVEDCYRALGIIHELWRPLPGRMKDYIAFPKPNGYKSIHTTVTTPNGVIMEIQIRTRKMH
>A0A1F6BXU1_9BACT
VKGLFSLFHKLKRKEWDVDQIYDLLAIRVVLPNVEDCYKTLGVIHEMWRPLPQRVKDYIAFPKPNGYQSIHTTVATTNGSILEIQIRTAKMHN
>A0A1F6FGD3_9BACT
KLKRKEWDITAVYDLLAMRVVVPTVEDCYRTLGIIHKLWRPLPGRVKDYIAFPKPNGYQSLHTTVATPNGVILEIQIRTERMHH
>A0A2H0U6W6_9BACT
RTEARVKGTYSTFRKLQRKQWDITAIHDIMALRIIVPTLADCYAVLGLVHKQWRPVPGKIKDYIAFPKPNGYQSIHTTVYTGDGGALEIQIRTEAMHR
>A0A1F6CIK8_9BACT
TDIRLKGLWSLHQKLKRKGDDITRIYDIAALRIVVPTIEDCYAALGSVHAIYKPLPGEFKDYISFPKPNGYQSLHTTVVTPEAGIVEIQIRTEEMH
>A0A1F6EWG7_9BACT
RTDIRMKGLWSLHQKLKRKNDDISLIHDIAALRIIVPKIEDCYATLGAVHSLYKPLPGEFKDYIAFPKPNGYQSLHTTVVTPSAGIVEIQIRTEEMHR
>A0A554JSH6_9BACT
SELAKKGLATVRTDIRMKGLWSLHQKLKRKRDDISLIHDIAALRVVVPSIEDCYAALGAVHALYKPLPGEFKDYIAFPKPNGYQSLHTTVVTPDAGIVEIQIRTEEMHRSA
>A0A257RRQ9_9BACT
RMKGLWSLHKKLERKNDDINLIHDIAALRIVVPTIEDCYAALGVVHALYKPLPGEFKDYIAFPKPNGYRSLHTTVVTHDAGIVEIQIRTEEMH
>A0A2M7FDK0_9BACT
ELQRELAKKVITTFRTDIRIKGLWSLYQKLLRKNDDISLIHDIAALRVIVPKIEDCYAALGVVHALYKPLPGEFKDYIAFQKPNGYQSIHTTVVTPEAGIVEIQIRTEEMH
>A0A1F6EEW7_9BACT
RIKGLWSLHQKLKRKNDDITKIHDIAALRIIVAGENDCYTALGIVHALYKPLPGEFKDYIAFKKPNGYRSIHTTVLTKDAGIVEMQIRTEEMH
>A0A2H0UAM7_9BACT
IRIKGLWSLHQKLKRKGDDISRIHDIAALRIIVPTLEEGYITLGAVHAHYKPIPGELKDYISFPKPNGYQSLHTTVVTPEAGIVEIQIRTEEMHR
>A0A0L0LN39_9BACT
LQKNLAKKGLTEFKTEVRMKGYWSLHQKLKRKNDDITQIHDIAALRVIVKTVDDCYTALGVIHSLWKPLPGEFKDYIAFEKPNGYQSLHTTVVTGDAGIVEIQVRTEAMHQ
>A0A832E3V7_9BACT
IRVKGLWSLHQKLKRKNDDISNIYDLAALRVIVPTVDDCYRAIGVIHQLWKPLPGIFKDYISFEKPNGYQSLHTTVVTNKAGIVEIQVRTKEMHQRAQYGVASHMSYKVLGKDATKSASE
>A0A0G1CKD9_9BACT
VKGFRTESRVKGLYSLYKKLERKNDDIERIHDLHAIRIIVHTVEDCYRALGVAHTLWHPLPGKIKDYIAFPKPNGYRSIHTTVVTKEAGPVEIQFRTEQMH
>A0A7V3G7J1_9BACT
YKETAAFLKEKSEHTQAALSETMKELRRALAEGGIKNFRTESRVKNVHSFATKLTRKDNDIDKVYDILAIRIIVPSLNDCYKALGIVHSLWRPIAGRVKDYIALPKPNGYRSLHTTILTPQKLIVEVQIRSEEMQ
>A0A521K7J5_9BACT
VNDLKKALAEAGIRSFHTESRVKNVHSFSTKIKRKDNDPDKVYDLFAIRVIVPTLEDCYRALGVVHNIWRPVPARVKDFIATPKSNGYRTIHTTIITPYKLIMEIQIRSEEMQ
>A0A521WQF6_9BACT
RTESRVKNVHSFATKLIRKGNDPDKVYDIFAIRIIVPTLEDCYRSFGVIHNIWRPIPGRIKDYIASPKPNGYRTLHTTIITPHKLIIEIQIRSEEMQQ
>A0A7T8YPB5_9BACT
RQAQAELETLKRSIQQLLEQSGIEVLQIEGRRKHAWSINKKLAKVEGDIDKIYDLVAMRVIVPTVADCYQTLGVLHQNYKPLINRIKDYIAVPKPNGYQSLHTTVFGLKGRITEIQIRTPQMHAEAEHG
>A0A521Z728_9BACT
KHLYSIYRKLTKTDGDITKIYDLTALRIIVPSITDCYQALGLLHQSYKPLIYRIKDYISVPKPNGYRSLHTTVFAKYGRIIEVQIRTPEMHQ
>A0A0G0YJF3_9BACT
EFKEILKKNFHKSGVSVISIEGRAKHFYSIYKKLQKTEGDIDKIYDLMAIRIIVRDVSSCYKTLGAIHQGYKPLIYRIKDYIAVPKPNGYQSLHTTVFGHEGRITEVQIRTTQMHQ
>A0A2G9ZAQ5_9BACT
KHFYSIYKKLKKSDGDIDKIYDLMAIRIIVPEESDCYKVLGVIHQQYKPLIYRIKDYIAVPKPNGYKSLHTTVFGLDGRITEIQIRTPKMHD
>A0A5C7KSZ8_9BACT
ETSKLIRQILEQEQIKVLDIHGRTKNLYRLFKKLERHDMDITRIYDLIAIRIIVPEIADCYEALGIIHREYRPMVGRIKDYISLPKPNGYQSLHTTIFGPKGRIVEIQIRTKKMH
>A0A5C7LDN8_9BACT
TKFLYRLWKKLERHDMDISRIYDLVAIRIIVPEVADCYEALGIIHREYRPMVGRIKDYISLPKPNGYQSLHTTIFGPNGRILEVQIRTEKMH
>A0A7T9HNW2_9BACT
MKYLYRLFKKLERHDMDVTRIYDLIAIRIIVPEIADCYEALGIIHREYRPMVGRIKDYISLPKPNGYQSLHTTVFGPQGRILEIQIRTEKMHT
>A0A1F6R0W3_9BACT
IVSLFRSVLDKEKIQVTEISGRTKHLYRLYQKLKRHDMDVSRIYDLIAIRIIVPEIADCYEALGIIHREYRPMVGRIKDYISLPKPNGYQSLHTTVFGPDGRILEIQIRTQKMHD
>A0A1F6SH36_9BACT
TGRTKYLYRLYQKLKLHDMDVSRIYDLIAIRIVVPEIADCYEALGIIHREYRPMVGRIKDYISLPKPNGYQSLHTTVFGPDGRILEIQIRTQKMHDES
>A0A2J0MRX9_9BACT
RTKHLYRLYQKLKRHEMDISRIYDLIAIRIIVPEIADCYEALGIIHREYRPMVGRIKDYISLPKPNGYQSLHTTIFGPDGRIIEIQIRTQKMHDESE
>A0A3D3VVT9_9BACT
RTKHLYRLFQKLKRHDMDIDKIYDLAGIRIIVPEVADCYESLGIVHRKYRPLVGRIKDYISLPKPNGYQSIHTTVFGPDGKIMEIQIRTQKMHD
>A0A7V3AL84_9BACT
NSRTKSLYRLFKKMESHDMDINKVYDLAGVRIILPKIADCYEALGIVHKKYRPMVGRIKDYISLPKPNGYQSIHTTIFGPEGKIMEIQIRTQKMHD
>A0A2J0MMS1_9BACT
RVKSLYSLFQKLKKHEMDINKVYDLAGIRIIVPEVADCYEALGIVHKKYHPLVGRIKDYVSLPKPNGYQSIHTTIFGLEGKIMEVQIRTKKM
>A0A1F6RNR8_9BACT
AYMERIVSLFSKTLKDAKIQVIDMQGRTKDLYRLYQKLKNHDMNINRVYDLVAIRIVVPEIADCYEALGIIHREYRPMVGRIKDYISLPKPNGYQSLHTTIFGPEGRIIEVQIRTQKMHD
>A0A1F6R7J1_9BACT
NQAIKEIGKELASEGINVIEISGRKKHLYRLFLKLKRKDMDISQIYDLVAIRIIMPDIPDCYETLGIVHKKYHPMVGRIKDYISLPKPNGYQSIHTTIFGPEGRIIEVQIRTKKMHDE
>A0A7C1MX94_9BACT
KHLYRLFKKLQRHNMDINQIYDLVAIRIIVPDIADCYEALGIVHKKFRPMVGRIKDYISLPKPNGYQSIHTTIFGPEGRILEVQIRTQKMHDE
>A0A7V2XXC2_9BACT
RAKHYYRFFEKLQKHNMNIEKIYDLVAIRIIVPELADCYETLGIVHKKYNPLVGRIKDYIALPKPNGYRSIHTTIFGPEGKILEVQIRTQRMHD
>A0A7C3SEP4_9BACT
RDLEEAIKELGEELRKSNIKVIDIHGRAKHIYRFFSKLEKHEMDISRIYDVVAVRIIVPDIPDCYEALGIVHKKYRPLIGRIKDYISLPKPNGYRSIHTTVFGPKGKFLEIQIRTPRMHD
>A0A3D5BW21_9BACT
QSKQYLDKAVLELKQQLLKEGIKVEKIFGRTKHPYRLFQKMKKHDMNIDKIYDLIGIRIIVPDVSSCYETLGIVHNKYRPLVGRIKDYISLPKPNGYQSIHTTIFGPEGKILEVQIRTGQM
>A0A2G9Z3E8_9BACT
RVITIFGRTKHLYRLFQKLQKHDMDINKIYDLIGIRIVVPTISDCYETLGIVHQKYHLLVGRIKDYISLPKPNGYQSIHTTIFGPEGNFLEVQIRTKQM
>A0A2M7XCV6_9BACT
LHKKLNKYQGDLSKIYDLIAIRIIVNDVEDCYATLGLLHQTWRPVPGRIKDYIAQPKPNGYQSLHTTVFTENGEIVEFQIRTVEMHEL
>A0A2M8LH16_9BACT
RKYQGDLSKIYDLIAIRIIVSDVEECYMALGLLHQKWRPVPGRIKDYIAQPKPNGYQSLHTTVFTENGEIIEFQIRTLEMHEL
>A0A0G0MPL1_9BACT
NKYQGDLSKIYDLIAVRIIVSDVEECYMTLGLLHQHWRPLPGRIKDYIAQPKPNGYQSLHTTVFTENGEIVEFQIRTLEMHELAE
>A0A522E8V0_9BACT
KKLNKYQGDLSKIYDLIAIRMIVSDVEECYMALGLLHQHWRPVPGRIKDYIAQPKPNGYQSLHTTVFTENGEIVEFQIRTLEMHE
>A0A0G1RRR8_9BACT
RYEGDLSKIYDLLAVRIVLQDVEECYTVLGLLHQKWRPVPGRIKDYIAQPKPNGYQSLHTTVFTENGEVVEFQIRTREMHEIAE
>A0A3D0V4G4_9BACT
VKRLYSLYKKLNRYSGDISKIYDLIAVRIILTDVEDCYIILGLLHQRWRPVPGRIKDFISQPKPNGYQSLHTTVFCEDGEIVEFQIRTQEMHEL
>A0A1F7W892_9BACT
KKLARYDNDLSKIYDLIAVRVIVKDVEECYAALGMLHQKWTPIPGRIKDYLAQPKPNGYQSLHTTVFTEGGETIEFQIRTREMHEL
>A0A7C2P8W8_9BACT
RYDNDIHKIYDLVAVRVIVDDVEDCYATLGVLHQHWKPMPGRIKDYIAQPKPNGYQSLHTTVFSESGEIVEFQIRTQEMHDL
>A0A0G1QBF3_9BACT
RVKRLYSLYRKLQHRDNDITKIHDLVAVRIVVSDVEDCYAVLGLVHQKWHPMPNRIKDFIAQPKPNGYQSLHTTVFVPGGETVEFQIRTEEMHEL
>A0A1G1XZR8_9BACT
KMEHVEQVIKTIRKELAKNRIQIVSIHGRPKRLYSLYKKLIKPHYNRDVSKIYDLVATRIIVTSVADCYKVLGILHQLWKPLPGRIKDYIAQPKPNGYQSLHTTIFGPEGKIVELQIRTNKMHEQAEYGIAAHWHYKEWDKKNKKIAGKGYTPPEKLKWIQDLVNWQKEIQDSQQY
>A0A1G1XZT5_9BACT
IKPHYDRDVSKIYDLVAIRIIVPDVADCYNVLGTIHRLWKPLPGRIKDYISQPKPNGYQSLHTTVFCLEGKITEFQIRTEEMHQQAEYGIAAHWHYEEIGKKSKKITGKGYTLPKRLRWIEDLVRWQRETQDSQQYLK
>A0A1G1Y6J4_9BACT
IKPHYDRDVSKIYDLVAIRIIVESVQDCYNVLGILHQQWKPLAGRIKDYISQPKPNGYQSLHTTVFCIDGKITEFQIRTKKMHEQA
>A0A7V4X9X0_9BACT
NYLKRIVSKVEKLLETNKIKAEINFRAKHWYSLYKKLLKYDNDLDKIYDLIAVRIIVDSIEDCYNTLGLIHSRWRPLVGRIKDYIALPKPNGYQSIHTTVFCEEGKIVEFQIRTKQMHQQAEFGVAAHWIYSEKKNSRIPNKN
>A0A7V3P872_9BACT
KKYDHDLSKIYDLVALRIIVKEVAECYTTLGILHKRWKPLIGRIKDYIAMPKPNGYQSLHTTVFCEDGQIVEFQIRTKKMHEQ
>A0A1V5SFG0_9BACT
EKYDGDLDKIHDLIAIRVIVKNLEDCYGALGIIHGKWKPLIGRIKDYIALPKPNGYQSLHTTVFTNAGEIVEIQIRTESMHEQ
>A0A1G1YE72_9BACT
LAKELADKKLKVVSISGRPKRIYSLYHKLLKAPYDRDVSKIYDLVAARVIVPSVADCYHVLGIVHQLWKPLRGRVKDFISQPKPNGYRSLHTTVFGPEGKIVEIQIRTPQMHAQ
>A0A2D6D712_9BACT
KVISIHGRQKRLYSLYQKLKKPHYDGDASKIYDLVALRIIVPDIGSCYQALGIIHKDWQPLPGRVKDYISHPKPNGYRSLHSTVFGPKGKIVEFQIRTEEMHQQ
>A0A849W9B8_9BACT
AQKIKTTSIHGRQKRLYSLYLKLQKPHYNGDVSKIYDLVALRIIVPTVEDCYQALGVIHKLWKPLPGRIKDYIAQPKPNGYQSLHSTVFCTEGKIVEFQIRTPAMHDQAENGIAAHWQYKEKESRQT
>A0A1G1YNQ4_9BACT
RQKRLYSLYQKLKKPAYDGDLTKIHDLVALRIIVPTVADCYHALGVIHRHWKPLPGRIKDYIAQPKPNGYQSLHTTVFCDEGKIVEFQIRTAQMHQQ
>A0A1G1Z0X4_9BACT
MEYVKKVIEVIKKELAKENLKVISIHGRAKRLYSLYQKLQKPHYNGDASKIYDLVAIRIIVPTVADCYQTLGLIHRLWKPLPGRIKDYIAQPKPNGYQSLHSTVFCLDGKIVEIQIRTLEMHE
>A0A0G0GLX9_9BACT
KKMYSLYQKMQRKDNDVAKIYDLVALRIIVPTIADCYASLGVIHKIWKPLKGRIKDYIAQPKPNGYRSLHTTVFVEDGEVVEFQIRTPEMHE
>A0A1F7UJX8_9BACT
THDKDIDKIHDLAALRIVVPTVGDCYAAMGIIHQRWHPLKGRIKDYIAQPKPNGYQSLHTTVFCEDGEIVEIQIRTPEMHE
>A0A2H0W1F9_9BACT
IIDKTAESMEEVAAVLNKELQNAKIGKFEVTGRKKRLYSLYRKLMRPHYNRDISKIYDIVAIRIIVPSVADCYQTLGIIHKLWKPLPGRIKDYIAQPKPNGYRSLHTTVFSLHGRIAEFQIRTEEMHA
>K2CQJ6_9BACT
NRDLTQVYDLVALRIVVSDVSKCYETLGLVHKICTPLKGRIKDYIAQPKPNGYRSLHTTVFTQSGEIAEIQIRTPEMHD
>K2CX95_9BACT
SLYKKVIHHNRDLTKIYDLVALRVVVPDVSRCYETLGIIHKICPPLKGRIKDYIAQPKPNGYQSLHTTVFTPAGEIAEIQIRTPDMHE
>A0A2H0T9B9_9BACT
KKYNDDSSKIYDLVAIRIIVNSTGDCYKTLGIIHKDWKPLPQRIKDYIAIPKPSGYRSLHTTIFCLEGKIIEIQIKTRQMHE
>A0A2D6L6B5_9BACT
YDYVKKIVQQRYEAKNEYINTVMKIAQKELKRSGIQMTSMVGRLKHLYSLHRKLEKYDRDITKIYDLIAIRVIVPDVAQCYSTLGVLHNLWKPLKGRIKDYISQPKPNGYQSLHTTVFAIGGEIVEFQIRTEEMHEAAE
>A0A0G2BHV5_9BACT
KTIKRISQDLAAESITPIEIHGRVKRLYSLYQKLARYDNDVTRIYDLVAIRVILPKVADCYAALGIIHRNWKPLKGRIKDYIAQPKPNGYQSLHSTIFGEGGYIMELQIRTLEMHE
>A0A0G1L3S6_9BACT
KHYYSLYQKMLRRDMDPNKIHDIVAMRIIVPDVKSCYEALGAIHAHYTPLPRMIKDYIALPKPNGYQSIHTTVFCEKGKIVEIQIRTPQMHDHNEKGVAA
>A0A1F8EDQ9_9BACT
QKLLHKDMNLNKIYDIVAMRIIVPDIKSCYEALGVIHAHYTPLPGLIKDYIALPKPNGYQSLHTTIFCEKGKIMEIQIRTPEMQNHNENGI
>A0A1F8GDJ8_9BACT
RAKHYYSLYQKLKRKEMDPDKIHDLVAMRIIVPDIKSCYEALGVIHKHYRPLPGLIKDYIALPKPNGYQSLHTTIFCEKGRIVEIQIRTEHMHDYAEN
>A0A1F8GAY5_9BACT
AKHYYSLYQKLERKEMDLDKIHDLVAMRIIVPDIKSCYEALGVIHKHYKPLPGLIKDYIALPKPNGYQSLHTTIFCEKGRLVEIQIRTESMHDYAENGIAA
>A0A1F8EKY9_9BACT
ARAKHYYSLYQKIKDHSMDAEKVFDLVAMRIIVPDIKSCYEALGVIHKHYRPFPGLIKDYIALPKPNGYQSLHTTIFCEKGKIVEIQIRTPDMHEHAEN
>A0A1F8FA42_9BACT
SLYNKIKMHDMDVEKVYDLVAMRIIVPDIKSCYETLGIIHKHYKPLPGLIKDYIAIPKPNGYRSLHTTIFCEKGRVVEIQIRTPDMHEHAEN
>A0A1F8EZ92_9BACT
KYHYSLYQKIKRHDMDPEKVFDLVAIRIIVPDIKSCYEALGIIHKHYKPFPGLIKDYIALPKPNGYQSLHTTIFCERSRIVEVQIRTPDMHDHAEN
>A0A831JM14_9BACT
RVKHLYSLYRKLLKYDKDPNRVYDLVAMRIIVPDIKSCYETMGIVHKHYKPLPGLIKDYISFPKPTGYQSLHTTVFCEGGKLVEIQIRTPEMHDY
>A0A0G0SDC4_9BACT
LKYDRDPNRVYDLVALRIIVPDVKSCYETMGVIHKYYRPLPGLVKDYIAFPKPSGYQSLHTTVFCEGGKIVEIQIRTPEMHD
>A0A2G9YGV0_9BACT
SRLKSYFSLYQKLLRYEMDFDRIRDLVALRVIVKDVKTCYEVLGLIHKIWRPIPGRIKDYIAFPKPNGYQSLHTTVFCKDGKIIEVQIRSEEMHEIAE
>A0A0G1YPD1_9BACT
VVEIKARLKSYFSLYRKLLKYNMDFDRVYDLAALRVVVKDVKTCYETLGAIHQYWRPLPGRIKDYIAFPKANAYQSLHTTVICEEGRIIEVQIRTPEMHEVAE
>A0A2H0TLF5_9BACT
LKYEMNIERIYDLVALRVIVKDVKDCYAALGAIHKHWRPLPGRIKDYIAFPKPNGYQSLHTTVICDEGKIIEIQIRTPEMHK
>A0A661TW76_9BACT
ARAKHYFSLYQKLLRYEMDIEKIYDLVALRLIVPDIETCYRALGAIHDIWHPLPGRIKDYIAFPKPNGYRSLHTTVLTQANKIIEIQIKTPEMHQEAE
>A0A2M6Z4H2_9BACT
ARTKHYFSLYQKLLRYNMDIDKIYDLVALRIIVPDVETCYQTLGVLHKFYQPLPSRIKDYVASPKPNGYRALHTTVICLEGRIVEIQIKTYEMYREAE
>A0A2M6XUM0_9BACT
NIKALIIQARAKHYFSLYQKLLRYNLDIEKIYDLVALRIIVPDVEACYQALGVVHKRWEALPGRIKDYISSPKDNGYRALHTSVVGEKNHFVEFQIKTPEMHQEAEHGAAAHLAYKKHESIKTK
>A0A2M8C6E4_9BACT
SLYKKLKRYDGDISKIYDLVAIRIIVNDIDECYHTLGIVHKRWRPLPGRIKDYIALPKPNGYSSLHTTVFGPSGEILEIQIRTPHIHDHAE
>A0A0G1WK92_9BACT
AEFEWLTQNARERYADLDRYIQNVKPLLEEELKKENIRVIDIHARAKHKYSLYKKLLKYDMDIGKITDIIALRVIVPSIEACYGTLGVVHKLWPPMPGKIKDYIALPKPNGYRSLHTTVFGPEGKPVEIQMRTPEMHEEAES
>A0A0G2A880_9BACT
HARAKHYYSLWRKLIKYDMDMEKIHDLIALRIIVPTVEDCYGALGVIHARWKPLPGLIKDYIAMPKPNGYKSLHTTIFGPDGEIIEIQIRTPEMHDEAE
>A0A0G4B4P2_9BACT
RTKHMYSLWRKLQRYDNDLSHIYDLVALRIIVNSVEECYKALGIIHNNWKPLVGRIKDYIAMPKPNGYRSIHTTVFGPGGEIVEIQIRSKEMHE
>K2A3Z8_9BACT
AEKAKNQIIKILNVNNTKYNYIDGRKKHLYSLWRKLQRYDNNINKIYDMVALRIVVESIEDCYKVLGIIHKTWRPLIGRIKDYIAVPKPNGYQSLHTTVFGPDGVIIEIQIRTIQMHYGAE
>A0A0G1CC14_9BACT
KELLQKNGVKFISIHGRMKHLYSLYRKLQRKDMDISKVYDLVAVRIIVNNEADCYHVLGLLHSQWKPLPGRIKDYIAQPKPNGYRSLHTTVFGEAGRIVEFQIRDTEMHD
>A0A0G1AJH3_9BACT
REKHYYSLWKKLKSREMDWEQITDLVALRIIVDNIENCYKALGVLHKLWKPLPGKIKDYISLPKPNGYQSLHTTVFCEEGKITEFQIRTPEIHEAAER
>A0A0G0WRE8_9BACT
LKNKVGDLYEKRAEYLEKIKPLLFEILAKESIHPVAIHARAKHYYSLWQKLHRSNLEIDKVYDIVALRIIVQDISTCYAALGVIHKYWKPLPGRIKDYIALPKPNGYRSIHTTVFCEDGIITEFQIRTPEMHREAE
>A0A1G2PE29_9BACT
LYEKREAYLEKVKPILYAILDKENVHPLAVHARAKHYYSLWQKMHRLNMEIDKIYDLVALRIIVKDIPACYETLGIIHKYWKPLPGRIKDYIALPKPNGYRSLHTTVFCEDGVITELQIRTQEMHQ
>A0A0G1TGP7_9BACT
KHYYSLWKKLQRYNLDLSKVTDLVALRIIVESPEDCYRVLGIIHMLWRPLPGRIKDYIAMPKPNGYQSLHTTVFCEHNVIAEFQIRTKKMHE
>A0A2M7UG74_9BACT
IHARTKHYYSLYRKLLRYDMDWHKIYDIVALRIIVPDIESCYAALGVIHKKWKPLIGRIKDYIAISKPNGYQSLHTTVFCQGGKITEFQIRTPQMHQES
>A0A2M7YMT8_9BACT
YEEREKYLKKITAIVEKAMKKADIEPIEIHSRVKRYFSLYRKLQRYDMDLNKIYDLVALRIIVKNIDECYGAMGVIHKLWKPLPGRIKDYIALPKPNGYRSLHTTVFCPDGKITEFQIKTSEMHH
>A0A1F5P3F6_9BACT
RAKHRYSLYQKLLRSKYGRDISKIYDLVALRIITTSLENCYAVLGVLHSKYKPLPGRIKDYIAFPKPNGYRSIHTTVFGPEGRILEVQIRTLEMHQ
>A0A1F5Q8L7_9BACT
HGRAKHRYSLYEKLLRPKYDRDITKIYDLVALRIITKNLEDCYATLGVLHSKFRPLPGRIKDYIAFPKPNGYRSIHTTVFGPEGRVLEAQIRTAEMHYEA
>A0A1F7UMW6_9BACT
IVEVNDALAENTVASFSAHGRMKHVFSLYKKLLRKDRDLSKIYDLVAIRIIVPEVKDCYHVLGILHGRWRPMPGRIKDYIAQPKPNGYQSLHTTVFTDDGHIVEIQIRTQVMHE
>A0A1F7VC86_9BACT
MATKAKIADKMIHEVGKLLDTNHVAAVSVHGRVKHLFSLYKKLLKKDRDLNKIYDMVAIRIIVKEVRDCYQVLGLLHSIWRPMPGRIKDYIAQPKPNGYQSLHTTIFNNDGQIVELQIRTEAMHD
>A0A1V5RPM4_9BACT
IKSRVKHLYSIWRKLQKENMDIDRIYDLVALRIIVPNEESCYGALGVIHQLWKPMPGRFKDYIALPKPNGYRSLHTTVFTEHNRMVEIQIRTQQMD
>A0A847Y6V7_9BACT
RAKHLYSIWRKLQKEDMDIKRVYDLVAMRIIMPKTEDCYAVLGIIHQMWKPVPGRFKDYIALPKPNGYQSLHTTVFSEHGRIVEIQIRTKEMD
>A0A1F6XQH0_9BACT
EKTEINKKYLDEIYKTIKKEIIKQGIKIVKIDYRFKHKYSLYKKLVRHNMDIDKIYDIVALRVIVPSIECCYRVLGLIHTLWRPLQGRIKDYIAVAKPNGYRALHTTIFTGTGGIVEIQIYTPEMYR
>A0A3R6ZVR3_9BACT
IKKITQKTLAKNHVNYIQIKGRVKGIYSLYQKLLRKGKDINKVYDLIALRIIVDDVADCYSVMGMIHKRWSPLKGRVKDYIAQPKPNGYQSLHTSVFTDFGKVAEIQIRTKKM
>A0A2N6A562_9BACT
KTLAKNNVDYIHIKGRVKSIYSIYQKLLRKGKDINKIYDLIALRIVVKDMPDCYSVMGIIHKKWSPLKGRVKDYIAQPKPNGYQSLHTSVFTDFGKVAEIQIRTIGM
>A0A0G0FXY6_9BACT
YLQIKGRVKSLFSIYQKLLHKGKDLNKVYDLIALRIIVPDVIDCYSVLGIIHKRWTPLKGRVKDYIAQPKPNGYRSLHTSVFTEFGKIAEIQIRSQAM
>A0A2M6WC03_9BACT
AKEKIGYSVISGRFKNLYSLYQKLLEKNRDINKIYDLIAVRIVANNIADCYRILGLIHKKWTPLKSRIKDYISQPKPNGYQSLHTTVFTDRGKIVEFQIRDQKMHEVAE
>A0A1G1XRG9_9BACT
LKKLVEEQTKAKEKYLNKVIEFVKEELGEENIKFIEVKGRVKQFYSLYKKLLKHNKDINRVYDFIALRIIVKDVPTCYAVLGIIHKKLKPLKGRIKDYIAQPKPNGYSSLHTTVFTPDGEIIEIQIRSQEME
>A0A357Y7M7_9BACT
APERERYLKKIAPQVEAELLKENIRPLELSYRAKHLYSIWQKLKRYDGDWTHLADLIALRIIVPDIKDCYAAVGIIHKLWKPVPGKFKDYIALPKPNGYQSLHTSVFTKARTMVEFQIRTPQMHR
>A0A1F5Y708_9BACT
KHLYSAWRKLERYEGDWSRISDLIALRIIVPDIKSCYGALGVVHKLWKPVPGKFKDYIALPKPNGYQSLHTSVFTEPRVIVEFQIRTLEMHREAES
>A0A7C1PSX7_9BACT
DARAKRYASLYKKLQRYDMDLDKIYDLVALRIIVDTVEDCYSVLGTIHEHWEPLPGRIKDYIARPKLNGYRSLHTTVRCIDDRITEIQIRTNEMHEEAE
>A0A3D3HTN5_9BACT
AKKLYSLYKKLQKYDHDLSRIHDLVAVRIVVPDVASCYMALGAIHGEFTPIKGRIKDYIAQPKPNGYRSLHTDIFGLDNKIVEIQIRDSEMHHAAE
>A0A554LQK1_9BACT
RAKSYWSACQKLLKRDMDFEKIHDLIAIRIIVKDIQSCYRVLGIIHKNFEPISEEINDYIAKPKPSGYRSLHTTVFCEEEKITEIQIKTEEMHK
>A0A1G2JB38_9BACT
YRTKSYWSTYRKLLRHDMDFDKIHDLLALRIIAQNVESCYKILGILHKHFKPISEEINDYIAKPKKNGYRSLHTTVFSKENKVTEIQIRTEEMHK
>A0A3D1B136_9BACT
RAKSYWSTYKKLHAHDMDFDKIHDLLALRIITRNIESCYKILGIIHKYFKPISEEINDYIAKPKPNGYRSLHTTIFSKEGKITEVQIKTEQMHK
>A0A832A9R6_9BACT
RAKSYWSTYKKLYKYGMNLSKIHDLIALRIITKDIESCYKILGIIHKYFKPLSEEINDYIAKPKSNGYRSLHTTVFSNTGKIIEIQIRTEEMQK
>A0A7C4M157_9BACT
TRTKHLYSLWKKLQTQEVKGNINKVYDLAAARIILENIEQCYHALGTIHKIWKPLPGKIKDYIAIPKPNGYQSIHTTVFTNEGKIIEIQIRTAKMHEEAEN
>A0A2M6XE74_9BACT
KAEKQISQAKEDLKKEFKKENIKAEVHGRRKHLYSLWRKLLRPEINKDINKIYDLAALRILVDEVRDCYASLGVVHKIWKPVPAIGIRDFIAQPKPNGYRSIHTTVFGKDGRIIEIQIRTFEMHDQAENGVAAHWHYGQQKNTSLSDK
>A0A1G2NW05_9BACT
KALAMESITNISAESRIKSYYGLYRKLKRKNMDISKIYDVAALRVIANDLPDCYRALGVIHGIWRPLPGRIKDYIAFPKPNGYKSIHTTIFVGDGAIVEVQIRTKQMH
>A0A661XNG7_9BACT
ELAKKVSSKRDEREKFVSDIVKEIKDLLNGQSIKAEISGRPKNLYSIYRKMMREEKEFNEIYDLVAVRIIVLSVPECYQVLGILHNSYKPIPGRVKDYIAMPKPNGYRSLHTTVITKSGEPLEVQIRTREMHK
>A0A7C5HY94_9BACT
GRVKHLYSIWTKMTRKNKAFDEIYDLIALRIITESDVDCYKILGIVHSLWAPIPGRIKDYIATPKSNGYRSLHTTLVTHNGEPLEIQIRSETMHR
>A0A252F3H9_9CLOT
QNEHEEMLERIKKTIGKKLDESGIRNSISARVKHIYSIYRKMYAQNKSIDEIYDICAVRVIVDSVADCYNVLGYVHDLYKPIPGRFKDYISTPKPNGYRSLHTTVIGRSGVPFEVQIRTEEMHKMAE
>A0A417BKP9_9CLOT
QHEEFLKGIQQRISEKLREAHINNTISARVKHIYSIYRKMYAQHKTINEIYDICAVRVIVDTVADCYNVLGYVHDLYKPIPGRFKDYISTPKPNGYQSLHTTVIGRAGIPFEIQIRTAEMHKMAE
>A0A417HVM8_9CLOT
EQHEEFLQGIQDRISTKLKEANIHNAISARVKHIYSIYRKMYAQHKTINEIYDICAVRVIVDTVADCYNVLGYVHDLYKPIPGRFKDYISTPKPNGYQSLHTTVIGRAGIPFEVQIRTVEMHKMAE
>A0A658JYS7_9CLOT
NEQSEQQEQFLEGIKERISSKLCDANIEHSISARVKHIYSIYRKMYAQHKTINEIYDICAVRVIVDTVADCYNVLGYVHDLYKPIPGRFKDYISTPKPNGYQSLHTTVIGRAGIPFEIQIRTAEMHKMAE
>R8W2E9_9CLOT
DFLDHIKESISLKLNEAGIRHDISARVKHIYSIYRKMYSQHKTMNEIYDICAVRVIVDTVADCYNVLGYVHDLYKPIPGRFKDYISTPKPNGYQSLHTTVIGRDGIPFEIQIRTEEMHKMAE
>A0A1Y4WIW2_9FIRM
DELAARSSAHEEFLASVQKRITDRLAQEGVKCTVYGRVKHIYSIYRKMYTQNKTMDEIFDLYAFRVIVDDVPECYNVLGVIHDLFNPVLGRFKDYISTPKPNGYQSLHTTVIGREGIPFEVQIRTREMHHT
>A0A847W2A3_9FIRM
ESRIKSKYGIYNKLIVQNRSIEEIFDIYAIRVILDEIGECYNALGILHDAFRPIPQRFKDYISTPKPNGYRSLHTTVIVPGGIPFEIQIRTHEMHYNA
>A0A1Z9VDE7_9BACT
SGRYKSISSINRKIQLRNKKFEEIYDLYAIRIVVDKIEECYLALGVIHSIYPPVQDRFKDFIATPKTNGYQSIHTTVMTKDNRLTEVQIRTKEMDYTAEV
>A0A2E1RLW1_9BACT
GRYKSISSIHRKIEKSGKKFEEIYDLYAIRIVVDKIEECYLALGVIHSIYPPIQDRFKDFIATPKTNGYQSIHTTVLTKDNRLTEFQIRTKDMDYTAE
>A0A2D8MVS1_9CHLR
IFGRYKSISSIYRKIKSQNKEFEDIYDLYAIRIIVDKIEECYLTLGVIHSIYPPMQDRFKDFIATPKTNGYQSIHTTVLTKDNKLTEIQIRTKEMDSTAETGIAAHYIYKGSKKMNDL
>A0A2E2VLH9_9BACT
AKSYASIYGKMLTRNKSFNEIYDLYAIRIIVDKIEQCYLALGIVHSIYLPVQDRFKDFIATPKSNGYQSVHTTVVGPNGQMIEIQIRTKEMEETAEXGVAAH
>A0A2D9NRG0_9BACT
FGRAKHYYSILSKMNNRNKNFEEIFDLFAIRIIVNKIEDCYAVLGVVHQLYTPLQDRFKDYIATPKSNGYRSIHTTVFGSNGQMVEVQIRTKEMNQTAE
>A0A2D9P3W3_9BACT
RELSSTXKQMQKXIDEFSLPIDIELKNNNISYEIKGRSKHKNSIYNKMNKKNLSFSEIFDLLAIRIIVTKLEECYATLGIIHQIYTPIHERFKDFIATPXINGYQSIHTTVFGKNGRMFEVQIRTHDMDKTAE
>A0A2E1MFQ9_9BACT
KNNISYLIKGRSKHKNSIYNKMNKKNLSFSEIFDLLAIRIIVPKLEECYATLGIIHQIYTPIHERFKDFIATPKINGYQSIHTTVFGKNGRMFEVQIRTREMDKTAE
>A0A258HBP5_9BACT
VKSVYSLFKKLDRYDGDIEQIHDLIALRIITDDLDTCYLVLGVLHDLYTPMFDRIKDYVAQPKPNGYQSLHTTVQTPTGQIVEFQVRTREMHEYAERGLAA
>A0A521GLP9_9BACT
KSQRKLDRVRKEVDTRLHDEKIAFQMDGRVKSIYSLYKKLDRYDGDIEQIHDLIALRIIVDDLETCYLILGVLHDMYSPLFERIKDYVAQPKPNGYQSLHTTVTTHAGQIVEFQIRTVAMHEYAERGLAAS
>A0A563CDJ4_9BACT
KSQRKLDHVRREVEARLKAEKLVFQMDGRVKSVYSLFKKLDKVGDIDKIYDLIALRIIVDDLSTGYLVLGILHDMYQPMYERIKDYVANPKPNGYQSLHTTVQTPSGQIVEFQIRTKEMHEYAERG
>A0A7H8YZN7_9BACT
RVKSVYSLFKKLDRVGDIDKIYDLIALRIIVDDLATGYLVLGVLHEMYQPFYERIKDYVANPKPNGYQSLHTTVQTPTGQIVEFQIRTQDMHEYAERGL
>A0A258GAG7_9BACT
KKSQRKLDKVRREVSARLRKEGLTFEMDGRVKSIYSLFKKLDRVGDIDKIYDLIALRIIVDDISTGYLVLNELHDMYTPLFDRIKDYVAQPKMNGYQSLHTTVQTPTGQIVEFQVRTREMHEYAE
>A0A3D4IVX6_9BACT
VGGDIDRIHDLIALRIIVDDLSTCYLVMSVLHEMYTPIFDRIKDYVAQPKMNGYQSLHTTVETSSGQIVEFQVRTKEMHEYAE
>A0A2G6C5U4_9BACT
KSQRKLDKVKKNLSNHLTNEKFDFEIDGRVKSVYSLYKKLDRVGDIDKVYDLIALRIIVDDISSCYLVLSEIHQMYQPMFERIKDYINNPKPNGYQSLHTTVIGPSGQPVEFQIRTREMHEYA
>A0A2G6C101_9BACT
RIKSVYSLYKKLDRVDGDIDRIHDLIALRIIVDDVSACYLVLSELHTMYQPQYERIKDYISIPKPNGYQSLHTTVQTPRGDIVEFQIRTHEMHDY
>A0A7W4ERP8_9BACT
IDGRVKSTYSLYKKMKRVPNIDDIYDLIALRIIVDDIDTCYLVLNELHNMYEPMVGRIKDYISKPKPNGYQSLHTTVVTKNGQAGEFQIRTREMHDYAE
>A0A660M1J6_9BACT
QIDGRIKSTYSLYKKMKRLPNIDDIYDLIALRIIVDDIDVCYLVLNELHSMYEPMVGRIKDYISKPKPNGYQSLHTTVVTKNGQAVEFQIRTHEMHDYAE
>A0A563CS99_9BACT
IDGRVKSTYSLYKKMQRMPNIDDIYDLIALRIIVNDIDTCYLVLSELHSMYEPMVGRIKDYISKPKPNGYQSLHTTVTTKNGQAVEFQIRTHEMHDYAER
>A0A258G5M6_9BACT
RAVKKEVDAYLAKESIHHTIDGRVKSVYSLYKKMKRVPHIDDIYDLMALRIIVDDVATCYLVLGELHSIYEPMVDRIKDYIAKPKPNGYQSLHTTVVTKSGQIVEFQIRTHEMHEYAE
>A0A7T9KIL9_9BACT
GRVKSVYSLYKKLKRVPNIDDIYDLMALRIVVDDLATCYLVLGELHSLYEPMVDRIKDYIAKPKPNGYQSLHTTIITKNGQHVEFQVRTREMHEYAE
>A0A6M5F2C8_9BACT
DGRVKSIYSLYKKMKRVPNIDDIYDLMALRIIVDDIATCYLVLGELHRLYEPMVDRIKDYIAKPKPNGYQSLHTTIVTKSGQAVEFQVRTNKMHEYAERG
>A0A7T9F5Z2_9BACT
KIAHEIDGRVKSVYSLYKKMKRIPNIDDIYDLMALRIIVDDVATCYLVLGELHSLYTPMFERIKDYIATPKPNGYQSLHTTVITKSGQPVEFQVRTHEMHDYAERGLAA
>A0A660M6B4_9BACT
SGRVKSVYSLHKKLKKTKGDIDRVYDLMALRIIVNSKDDCYRVLGILHSIYKPMIERIKDYISMPKPNGYQSLHTTVITPSKLIAEFQIRTRDMHEFAE
>A0A4Q5NEC7_9BACT
KELTKQSIAFEINGRVKSIYSLHRKLKKVDGNFDDIYDLMALRIIVDKKEDCYRVLGILHGMYQPMIARIKDYIAVPKPNGYQSLHTTVITPNEQIVEFQIRTHEMHNYAE
>A0A563CR23_9BACT
GRVKSIYSLYKKLKKVNGNIDDIYDLMALRIIVNTNEDCYRVLGILHSMYQPMIARIKDYISVPKPNGYQSLHTTVITPNKHIVEFQIRTYEMHEYAE
>A0A7X6SLI6_9BACT
RVKSIYSLYKKLKKVDGNIDDIYDLMALRIIVNKKEECYRVLGILHSIYQPMIARIKDYISVPKPNGYQSLHTTVITPNKQIVEFQIRTHDMHEYAE
>A0A7W4EK02_9BACT
EKRLAEEAVAFEINGRVKSIYSLHKKLAKVGGNMDDIYDLMALRIIVQTKEDCYRVLGILHSMYQPMIARIKDYISVPKPNGYQSLHTTVITPNKQIVEFQIRTHQMHEYAE
>A0A3D2ASV1_9BACT
GRVKSIYSLYKKLKKVDGNIDDIYDLMALRIIVDNKEDCYRVLGILHSMYQPMLARIKDYIAVPKPNGYQSLHTTVITPSKQIVEFQIRTQEMHDYAERG
>A0A857MPC1_9BACT
GRVKSIYSLHKKLKKVDGNIDDIYDLMALRVIVQSKEDCYRVLGILHGMYQPMIARIKDYIAVPKPNGYQSLHTTVITPSKQIVEFQIRTHEMHEYAERGLAASFHYHEQKSTKDYTKKKRGNGG
>A0A4Q3MA87_9CHLR
NGRVKSIYSLHKKLVKVQGNIDDIYDLMALRVIVKNKEECYRVLGILHSLYQPMIARIKDYIAVPKPNGYQSLHTTVITPSEQIVEFQIRTQEMHDYAERGLAASFHYHEQKSTKAYTQKKRGNGG
>A0A1F7Q2F8_9BACT
NVEINGRVKSIYSLYKKLVKLQGNIDDVYDLMALRIIVDNNEDCYRVLGILHSMYQPMISRIKDYIAVPKPNGYQSLHTTVLTPNKQIVEFQIRTQEMHDYAE
>A0A2N1SWD6_9BACT
GRVKSVYSLHKKLQKVDGNIDNIYDLMALRVIVDKKEDCYLVLGILHSLYQPMISRIKDYISTPKPNGYQSLHTTVITPNEQIVEFQIRTQEMHEYAER
>A0A563C4J3_9BACT
GRIKSIYSLHKKMIKKKGNIDEIYDLMALRVILDTKEDCYRVLGILHSMYQPMIARIKDYIAIPKPNGYQSLHTTVVTPNKQIVEFQIRTKEMHEYAEK
>A5KSU3_9BACT
DGRVKSIYSLYKKLRKVDGNIDDIYDLIALRIIVETPDECYRVLGLLHSIYQPMIARIKDYIAAPKPNGYQSLHTTVITPNKHIVEFQIRTYEMHEYA
>A0A1F7QTD5_9BACT
RVKSIYSLKRKLEKTDDNIDDIYDLIALRIIVDDQETCYRVLGLLHSMYQPMLGRIKDYIAAPKPNGYQSLHTTVITPTKQVVEFQVRTRDMHEYAE
>A0A4Q0AG15_9BACT
AMDGRVKSIYSLHKKLAKVDGQIDNIYDMIALRVIVDSKEDCYQVLGVIHSLYQPMVARIKDYIATPKPNGYQSLHTTVLTQKEQIVEFQIRSKQMHEYA
>A0A1J5HWI0_9BACT
LQEVHQEVEKTLKEYGIKAEIDSRIKSIYSLYLKLQKYNNNIDDIHDLMALRIIVDRKEDCYLILGILHSLYQPIMISRIKDYISTPKPNGYQSLHTTVITHNKQIVEFQIRTFEMHEFAE
>A0A7W4DT16_9BACT
KSAEKSLEKIKKEVSEKLAEEKIKFEIDGRVKSVYSLHKKLAKYNQNIDEVYDLTALRIIVEDVTDCYLTLGIIHALYTPMTGRIKDYVAMPKQNGYQSLHTTVITKDKRIVEFQIRTKDMHEYAERG
>A0A839JM21_9BACT
QTRISRSQQSLDDVRSEVENKLKAEHIKAHIDGRIKSVYSLHKKLTKHNNIDEIYDLIALRIITKDITTCYLILGILHQLYQPLLGRIKDYISRPKPNGYQSLHTTVETPAGQIVEFQIRTEQMHEYAEH
>A0A496SM60_9BACT
EGGKSFEEIYDLMGIRIIVPTVGDCYTALGVVHRLFSHMEGRIKDYIAHPKPNGYQSLHTTVVVPEGQILEVQIRTPEMHRVAE
>A0A660XZR8_9BACT
TGRAKHFYSIYQKIREQGKSFEEIYDLMGIRVIVPTVGDCYSALGVVHKLFPHVDGRIKDYISHPKPNGYQSLHTTVIVPEGQMLEVQIRTPEMHRVA
>A0A328R208_9BACT
YPEKFSEIKELVEQTREEREHFVEKIILKIHGVLDKASIKSSIKGRPKHLYSIYQKLDKKNTTISQLYDLTGIRVIVQKVEDCYGALGIIHSHFKPISERFKDYIAISKPNGYQSLHTTVLTDDGKSIEIQIRTKEMHQIA
>A0A2D9X3L9_9ACTN
TEVKELVEQTREERETFVENIILKIHDQLDKEKISSSIKGRPKHLYSIYQKLDKKNTTIHQLYDLTGIRVIVEKVEHCYGALGIIHSHFKPISERFKDYIAISKPNGYQSLHTTVLTDDGKSVEIQIRTKEMHQIA
>R7K9R7_9FIRM
QRQEFLDKICTEIKNKLAELKIDGEVSSRAKHFYSIFKKMRNLNIDIDQIYDLLAVRIIVDDVKDCYTLLGQIHTMWKPLPNRVKDYIAVPKPNNYQSLHTTVMTQFGQTFEVQIRTKEMHRIA
>A0A2M6R9Y1_9BACT
SRIKHRYSFWKKYEKYGRDMSKICDLVALRVIVPTEKDCYTTMGAIHTHWKPLPGRIKDYIAHPKPNGYQSLHTSVSGPSGHVFEIQMRTQEMH
>A0A7X4ASL7_9BACT
RQCAAGLSKELGYTPAIDRRVKSTYSLYKKLKAKNWDIDAIYDIVALRVIVRDMKDCYQALGIIHARWQPLDSRFKDYIASPKPNGYQSLHTTIFSGDGLAVEIQIKTPSMHR
>A0A554INI6_9BACT
VLKKLAEQKIAFIRATHRIKGLYSLYIKLKNKDWDLEKITDVLAIRIIVREIDDCYRILGAIHGVWRPLPRRIKDYIAFPKPNGYQSLHTTVFTGDGGIVEIQIRTEEM
>A0A7V2SA21_9GAMM
LKTIVENARGSRKEIIETILTEIKKRMASAKLKVQVQARQKSLYSIYKKMKKKKANFEDIMDIYGFRVITKNVDSCYRVLGQVHNLFKPVPDRFKDYIAIQKANGYQSLHTTLRSPQGLHIEVQIRTEEMDHMAESG
>A0A3M2EJ55_9GAMM
YRILEQAVRKARGHRQEIIDDIQMQISQRLKAAGIQATVQARQKSLYSIYQKMKRKRASFQSIMDVYGFRVITDTVDSCYRVLGQIHNLFKPVPDRFKDYIAIPKVNGYQSLHTTLKSPQGLHIEVQIRTEEMHQMAEKGV
>A0A2H0DDP8_9GAMM
QNILSEIKHRLAETDLKVRVFSRKKSLYSIYRKMKKNHSNFQDIMDVYGYRIITDSTDTCYRVLGLMHNLFKPVPDRFKDYIAIPKGNGYQSLHTTLKSPQGLHIEVQIRTEEMNHMAESGVAA
>A0A316F7R4_9GAMM
YRVLKESVRKARGNRKEIVNTIIDSIQQRLEADVLHARVVGRQKDLFSIYRKMKEKRASLTDVMDVYGFRVICDNEDTCYRILGFLHSLYIPIPGRFKDYIAIPKANGYQSLHTTLKGPHGLHIEVQIRTESMEQMAENGV
>A0A355JTR9_9GAMM
IYQKMKEQHKPFADIMDVFGFRIIVDRVDTCYRVLGAVHNHFIPIPGRFKDYVAIPKANGYQSLHTTLKAHSGIPLEIQIRTEEMEAMA
>A0A0K6IKG8_9GAMM
LKRAINKRYGQREKAMQKLEDFIRSELAADYIDSNISVREKHTYSIYQKMQKKRRSLEEIMDVMGVRIVTDRQDSCYRILGVIHALFKPIEGRFKDYIAVPKSNGYQSLHTTVVGNNGLPLEVQIRTQEMDM
>A0A1C3JQ54_9GAMM
LKRAINKRYGQRDKAMEKLEDFIRSELAADYIDSSISVREKHTYSIYQKMHNKRRSLEEIMDVMGVRIVTDRPDSCYRILGVIHALFKPIEGRFKDYIAVPKSNGYQSLHTTVLGNNGLPLEVQIRTKEMD
>A0A1V3JVB3_9PAST
RYEVLKKLVDVARSNRQDLIERISNEIKERLENAEIFARVWGREKHLYKIYQKMRAKDQEFHSIMDIYAFRIIVKNVDDCYRVLGQMHNLYKPRPGRVKDYIAVPKANGYQSLQTSMIGPHGVPVEVHIHTEEMEQVAEM
>A0A849P4Y2_9BURK
NNFLDTLRKALEEQHIKADTAGRAKHIYSIYNKMRNKSLAFEDLYDLLAIRIIVNNERDCYTALSMVHSHWTPVMEEFDDYIARPKPNGYRSLHTVVKDEAGHIFEVQIRTKQMHQFAE
>A0A7Y4LB19_9BURK
RAKHIYSIYNKMRNKSLAFEELYDLLAIRIIVNTERDCYTALSLVHSHWAPVMEEFDDYIARPKPNGYRSLHTVVRDESGHVFEVQIRTKQMHQFAE
>A0A853H2R1_9BURK
RLEQELADAHIPAQVSGRPKHIYSIWNKMRNKNIDFSQLFDLRALRIIVQDERACYAVLALAHSLWTPVSDEFDDYISRPKPNGYRSLHTVVTDTQGRTFEIQIRTQEMHEFA
>A0A4S8F788_9BURK
KRREREHYMQTLCDTVCEQLQERHIQATVQGRPKHIYSIVKKMRGKSLEFDQLFDIRAMRIIVQTVEDCYETLSWVHTRFTPVEAEFDDYIAKPKPNGYQSLHTVVRDEEGRAVEIQIRTQAMHDHAENG
>A0A257PAX3_9BURK
KHIYSIWRKMQGKHLAFEQVMDLRALRIIVADVSACYAALSAVHAMWTSLPDEFDDYIAKPKPNGYQSLHTVVRTETGQIFEIQIRTEAMHAYAEQGSAA
>A0A388S9N4_9BURK
SGRSKHIYSIWLKMERKHLPFERLFDLRALRVIVDTVEQCYEVLSILNENFTAIQSEYDDYIAHPKPNGYRSLHTVVKASNGLPVEIQIRTREMHE
>A0A847B6G6_9FIRM
YQEIVKLLYRKSKMRKKSLDALSKRIADILFEHNGTFEIKSRVKSIYSIYEKMYHKGKTFDEIYDVLALRIICGNEIQCYETLGLIHQTYRPIPGRFKDYIAMPKPNMYQSLHTSIISGDGNVYEIQIRTKEMDEVAESGIAAHWAYKEGFYNAQKEQKEIES
>A0A2T0WM86_9RHOB
IMRRFVMLHKEAGDVVHRITADMRALLEKQGIEAEVFGRAKKPYSIWRKMQAKDQGFSRLSDIYGFRIITDTEDDVYRVLGAIHQRWRAVPGRFKDYISQPKSNGYRSIHTTVSGRDGKRVEVQIRTRQMHDVAET
>A0A2T0VW73_9RHOB
LQREAGDVVQKITADMRVELEKANIQAEVTGRAKKPYSIWRKMQEKEKSFSRLSDIYGFRIIVATEADCYRVLGAIHQRWRAVPGRFKDYISQPKSNGYRSIHTTVSGRDGKQVEVQVRTREMHEVAET
>A0A366WB27_9RHOB
GRAKKPYSVWRKMQEKDKSFSRLADIYGFRIIVATEADCYRVLGAIHQRWRAVPGRFKDYISQPKTNGYRSIHTTVSGRDGKQVEVQIRTREMHEVAET
>A0A2T6KH17_9RHOB
QRETGDVVQKITADMRTELEKANIVADVHGRAKKPYSIWRKMQEKDQGFSRLSDIYGFRIIVANESDCYRALGAIHQRWRAVPGRFKDYISQPKSNGYRSIHTTVSGRDGKRVEVQIRTREMHEVAET
>A0A1I6MXM5_9RHOB
RAKKPYSIWRKMQEKDQGFSRLSDIYGFRVIVATEADCYRVLGAIHQRWRAVPGRFKDYISQPKSNGYRSIHTTVSGRDGKQVEVQIRTREMHEVAET
>A0A4Q3Y7U8_9RHOB
AKRPYSIWRKMQEKDQGFSRLSDIYGFRIITATEADCYRVLGAVHQRWRAVPGRFKDYISQPKSNGYRSIHTTVSGRDGKRVEVQIRTREMHEVAET
>A0A850QC36_9RHOB
RRFVMLHKEAGDVVHRITGDMRNLLEKQDIEAEVFGRAKKPYSIWRKMQAKDQGFSRLSDIYGFRIITESEEDCYRALGAIHQRWRAVPGRFKDYISQPKSNGYRSIHTTVSGRDGRRVEVQIRTRQMHDVAET
>A0A0B4BTH4_9RHOB
FGRAKKPHSIWRKMQEKDQSFSRLSDIYGFRVITDSEEDCYRALGAIHQRWRAVPGRFKDYISQPKTNGYRSIHTTVSGRDGKRVEVQIRTRQMHDVAET
>A0A640VTL0_9RHOB
FGRAKKPYSIWRKMQEKEQTFSRLSDIYGFRVITDTEEDCYRALGAIHQRWRAVPGRFKDYISQPKSNGYRSIHTTVSGRDGKRVEVQIRTSQMHDVAET
>A0A1H5V467_9RHOB
FGRAKKPYSIWRKMQEKNQGFSRLSDIYGFRVITDSEEDCYRALGAIHRRWRAVPGRFKDYISQPKSNGYRSIHTTVSGRDGKRVEVQIRTRQMHDVAET
>A0A2E2P5Q1_9RHOB
FGRAKKPYSIWRKMQEKDQGFSRLSDIYGFRIITGSEEDCYRVLGAIHQRWRAVPGRFKDYISQPKTNGYRSIHTTVSGRDGKRVEVQIRTHQMHDVAET
>A0A1M5NBI0_9RHOB
FGRAKKPYSIWRKMQTKDQGFSRLSDIYGFRIVTASENDCYRVLGAIHQRWRAVPGRFKDYISQPKSNGYRSIHTTVSGRDGRRVEVQIRTRQMHDVAET
>A0A4U7N5F1_9RHOB
LGRAKKPYSIWRKMQQKDQGFSRLSDIYGFRIVTQDENDCYRVLGSIHQRWRAVPGRFKDYISQPKSNGYRSIHTTVSGRDGKRVEVQIRTRQMHDVAET
>A0A254QYI9_9RHOB
FGRAKKPYSIWRKMQEKKQGFSRLSDIYGFRIITLDEEDSYRALGAIHQRWRAVPGRFKDYISQPKSNGYRSIHTTVSGRDGKRVEVQIRTRQMHDVAET
>A0A3D2FCF9_9RHOB
FGRAKKPYSIWRKMQEKDQSFSRLSDIYGFRIVTHSEEDSYRTLGAIHQRWSAVPGRFKDYISQPKTNGYRSIHTTVSGRDGKRVEVQIRTRQMHDVAET
>A0A1Y5SQL4_9RHOB
QGRAKKPYSIWRKMQEKEQGFSRLSDIYGFRIITENEADCYRALGAIHQRWRAVPGRFKDYISQPKSNGYRSIHTTVSGRDGKRVEVQIRTRQMHEVAET
>A0A7U3GJ19_9RHOB
FGRAKKPYSIWRKMEEKKTGFSRLSDIYGFRIITRSEADCYTALGAIHQRWRAVPGRFKDYISQPKSNGYRSIHTTVSGRDGKRVEVQIRTRQMHEVAET
>A0A3M2E2D8_9PROT
FGRAKKPYSIWRKMQEKKQGFSRLSDIYGFRIITQTEQDCYRALGAVHHRWRAVPGRFKDYISQPKSNGYRSIHTTVSGRDGKRVEIQIRTRQMHEVAEA
>A0A5J5GG14_9RHOB
RAKKPYSIWRKMQAKEQGFSRLSDIYGFRIITDSEEDCYKVLGAIHRRWRAVPGRFKDYISQPKSNGYRSIHTTVSGRDGKRVEVQIRTRQMHEVAET
>A0A2E3UFT5_9RHOB
RAKKPYAIWRKMQEKNQGFSRLSDIYGFRIITDSEADCYRVLGAMHRRWRSVPGRFKDYISQPKSNGYRSIHTTVSGRDGKRVEIQIRTRQMHEVAEA
>A0A0N7M831_9RHOB
RAKKPYSIWRKMQAKDQGFSRLSDIYGFRIITNSEADCYGVLGAIHQRWRAVPGRFKDYISQPKSNGYRSIHTTVSGRDGRRVEVQIRTHQMHDVAET
>A0A0L1JS88_9RHOB
FGRAKKPYSIWRKMEEKGLGFSRLSDIYGFRIITETEEDCYQVLGTIHRRWRAVPGRFKDYISQPKSNGYRSIHTTVSGRDGKRVEVQIRTRQMHDVAET
>A0A4R7LJN0_9RHOB
VFGRAKKPYSIWRKMEEKKQSFSRLSDIYGFRVIANSEDDCYRALGVLHRRWRSVPGRFKDYISQPKTNGYRSIHTTVSGRDGKRVEIQIRTRQMHDVAEA
>S9Q6E1_9RHOB
RAKKPYSIWRKMEEKKQSFSRLSDIYGFRVITDTEDNCYRALGVLHRRWRSVPGRFKDYISQPKSNGYRSIHTTVSGRDGKRVEIQIRTREMHDVAEA
>A0A420DQR7_9RHOB
VFGRAKKPYSIWRKMEEKEQSFSRLSDIYGFRIITDSEEDCYLALGAIHRRWRAVPGRFKDYISQPKTNGYRSIHTTVSGRDGKRVEVQIRTRQMHDVAET
>A0A844VYC8_9RHOB
ELATNGVEAQVIGRAKKPYSIWRKMQEKGQGFSRLSDIYGFRIITDSEDACYRALGVIHRRWRSVPGRFKDYISQPKSNGYRSIHTTVSGRDGKRVEVQIRTRQMHDVAEA
>A0A8A7W9N0_9RHOB
FGRAKKPYSIWRKMQEKEQSFSRLSDIYGFRIITKSEEDCYRALGAIHQRWAAVPGRFKDYISQPKSNGYRSIHTTVSGRNARRVEVQIRTQKMHDVAET
>A0A399J6G3_9RHOB
MGRAKKPYSIWRKMQEKNQSFSRLSDIYGFRIITETEDDCYRALGVIHRRWKSIPGRFKDYVSQPKSNGYRSIHTTVSGRDGKRVEVQIRTRQMHEVAEA
>A0A3M0WMS2_9PROT
KKPYSVWRKMQEKEGGFSRLSDIYGFRIITETEDDCYRALGAVHRRWRAVPGRFKDYISQPKSNGYRSLHTTVSGRDGKRVEIQIRTRQMHEVAEA
>C7D656_9RHOB
QDMMHELAAAHIETEIFGRAKKPYSIWRKMQEKDQGFSRLSDIYGFRIITESEADCYRALGAIHQRWYAVPGRFKDYISQPKSNGYRSIHTTVSGRDGKRVEVQIRTKQMHEVAEA
>A0A7Y2US52_9RHOB
GRAKKPYSIWRKMQEKELSFSRLSDIYGFRVITKSEEDCYRALGAIHKRWKAVPGRFKDYISQPKSNGYRSIHTTVSGRDGKIVEVQIRTRQMHDVAET
>A0A839YM21_9RHOB
QKEAGDVVERITADMRAELDRAGIKADLFGRAKKPYSIWRKMQEKDQGFSRLSDIYGFRVITDNEADAYRVLGVIHQRWRAVPGRFKDYISQPKSNGYRSIHTTVSGRDGKRVEVQIRTREMHEVAET
>A0A7Y6Z9P2_9RHOB
RAKKPYSIWRKMEEKQQSFSRLSDIYGFRVITKTEMDCYRVLGVIHQRWRAVPTRFKDYISQPKSNGYRSIHTTVSGRDGKRVEVQIRTRQMHEVAESG
>A0A3N4TXE3_9RHOB
GRAKKPYSIWRKMEEKQQSFSRLSDIYGFRIVTKSESDCYRTLGVIHQRWRAVPTRFKDYISQPKTNGYRSIHTTVSGRDGKRVEVQIRTRQMHEVAESG
>A0A7C6B3V3_9RHOB
GRAKKPYSIWRKMEEKEQGFSRLSDIYGFRIITETESDCYRVLGAIHQRWRAVPGRFKDYISQPKTNGYRSIHTTVSGRDGKRVEVQIRTRQMNEVAE
>A0A1H9U5U1_9RHOB
GRAKKPYSIWRKMEEKQQGFSRLSDIYGFRIICESEPDCYATLGAIHQRWRAVPGRFKDYISQPKSNGYRSIHTTVSGRDGKRVEIQIRTREMHEVAET
>A0A0M9EL49_9RHOB
VMGRAKKPYSIWRKMQEKDQGFSRLSDIYGFRIITESEQDCYRVLGVIHQRWRAVPGRFKDYISQPKSNGYRSIHTTVSGRNGRRVEVQIRTQQMHDVAESG
>A0A1M6BJ34_9RHOB
AKKPYSIWRKMQEKDQGFSRLSDIYGFRIITDSENDCYRVLGAIHQRWRAVPGRFKDYISQPKTNGYRSIHTTVSGRDGKRVEVQIRTQQMHDVAESG
>A0A7X6FVN4_9RHOB
RAKKPYSIWRKMQEKDQGFSRLSDIYGFRIITDTEDSCYRALGVIHQRWRAVPGRFKDYISQPKSNGYRSIHTTVSGRNGRRVEVQIRTRQMHDVAESG
>A0A1I4JJ67_9RHOB
VVVGRAKKPYSIWRKMQMKEQGFSRLSDIYGFRVITDNENDCYRVLGAIHQRWRAVPGRFKDYISQPKSNGYRSIHTTVSGRDGRRVEVQIRTHQMHDVAESG
>A0A239I584_9RHOB
GRAKKPYSIWRKMQEKGQGFSRLSDIYGFRVITEDELDCYLVLGAIHQRWKAVPGRFKDYISQPKSNGYRSIHTTVSGRDGKQVEVQIRTRQMHEVAESG
>A0A2G6IUZ1_9RHOB
FGRAKKPYSIWRKMAEKEQGFSRLSDIYGFRVITENETDCYRVLGAIHRRWSAVPGRFKDYISQPKSNGYRSIQTTVSGRDGKQVEVQIRTQQMHDVAESG
>A0A2G2BIX3_9RHOB
FGRAKKPYSIWRKMEEKGQGFSRLSDIYGFRVITDNECDCYRVLGAIHQRWRAVPGRFKDYISQPKSNGYRSIHTTVSGRDGKRVEVQIRTRQMHDVAESG
>A0A2P8F807_9RHOB
TELAKQNIDAIVVGRAKKPYSIWRKMQTKEQGFSRLSDIYGFRIITQNENDCYGALGAIHQRWRAVPGRFKDYISQPKSNGYRSIHTTVSGRDGRRVEAQIRTQQMHDVAESG
>A0A0A0EIA7_9RHOB
KRPYSIWRKMQEKDQGFSRLSDIYGFRIIVGSEDDCYRVLGAIHRRWRSVPGRFKDYISQPKSNGYRSIHTTVSGRDGKRVEVQIRTRQMHEVAESG
>A0A1I1HSW2_9RHOB
VVFGRAKRPYSIWRKMEEKDQSFSRLSDIYGFRIITETEDECYRVLGLIHRRWRSIPGRFKDYISQPKSNGYRSIHTTVSGRDGKRVEVQIRTRQMNEVAESG
>A0A545SND5_9RHOB
AFGRAKKPYSIWRKMEEKGQSFSRLSDTYGFRVITENDADCYRVLGAIHQRWRAVPGRFKDYISQPKSNGYRSIHTTVSGRDGKRVEVQIRSREMHEVAET
>A0A1V0PY07_9RHOB
RETGDVVQKITQDIQAELEREGIKAEVFGRAKKPYSIWRKMEEKGQGFSRLSDIYGFRVITQSEGDCYRVLGAIHQRWRAVPGRFKDYISQPKSNGYRSIQTTVSGRDGKRVEVQIRTRQMHEVAEA
>A0A2E2F1T8_9RHOB
LQKESGDVIPKITDDIEAVMEKHGVTGQVFGRAKKPFSIWRKMQQKEMAFSRLSDIYGFRVITDTEDDCYRVLGAIHQRWRSVPGRFKDYISQPKTNGYRSIHTTVSGRDGKRVEVQIRTRQMHEVAESG
>A0A0P1ETP4_9RHOB
MVQELADHYVPGDVVGRAKKPYSIWRKMQAKDQGFSRLSDIYGFRIITDSEDSCYRALGVIHQRWRAVPGRFKDYISQPKSNGYRSIHTTVSGRNGRRVEVQIRTHQMHDVAET
>A0A2E3V5T5_9RHOB
KKPYSIWRKMEEKQEGFSRLSDIYGFRIITRDEVDCYRALGAIHQRWKAVPGRFKDYISQPKSNGYRSIHTSVSGRDGKIVEVQIRTKEMHEVAET
>A0A2E0RF74_9RHOB
TKIADDIRKALNTNDIAGEVTGREKQPYSIWRKMEEKQEGFSRLSDIYGFRIITKNEVDCYRALGAIHQRWRSVPGRFKDYISQPKSNGYRSLHTAVSGRDGKIVEVQIRTNEMHQVAET
>A0A848TL97_9RHOB
QRETGDVIQKITSDIESELEKAGIKADVLGRAKKPYSIWRKMEEKKIGFSRLSDIYGFRIIVPTETDCYAALGAVHQRWRSVPGRFKDYISQPKSNGYRSLHTTVSGRDGKRVEVQIRTREMHEVAEA
>A0A316G1S5_9RHOB
VFGRAKKPHSIWRKMEEKKIGFSRLSDIYGFRVIVSKEDECYAALGVVHRRWRAVPGRFKDYISQPKSNGYRSIHTTVSGRDGKRVEIQIRTREMHEVAEA
>A0A1B6YZM7_9RHOB
TVLQKLGVKARVYGRAKKPYSIWRKMQDKKLAFSRLSDIYGFRVIVDSEDDCYRVMGAIHRRWKSVPGRFKDYISQPKSNGYRSIHTTVSGRDGKRVEVQIRTRQMHEVAEA
>A0A5Q4DJV6_9RHOB
AKKPYSIWRKMQEKDLAFSRLSDIYGFRIITDSTEECYRILYVVHQRWRAVPGRFKDYISQPKSNGYRSLHTTVSGRDGKRVEIQIRTREMHEVAEA
>A0A0P7XL20_9RHOB
AKKPYSIWRKMQEKDLAFSRLSDIYGFRIIVDDVAQCYQVLGLIHQRWRAVPGRFKDYISQPKTNGYRSIHTTVSGRDGKRVEVQIRTREMHEVAEA
>A0A2T7USG2_9RHOB
AKKPYSVWRKMQEKDLAFSRLSDIYGFRIIVDDVSECYQALGLIHQRWRAVPGRFKDYISQPKSNGYRSIHTTVSGRDGKRVEVQIRTREMHEVAEA
>A0A2T8HQM2_9RHOB
AKKPYSVWRKMQEKDLAFSRLSDIYGFRIIVDTVSECYVVLGLIHQRWRAVPGRYKDYISQPKNNGYRSIHTTVSGRDGKRVEVQIRTREMHEVAEA
>A0A2U2C7M1_9RHOB
KKPYSVWRKMQDKELEFSRLSDIYGFRIIVDDVQECYQALGLIHQRWRAVPGRFKDYVSQPKSNGYRSIHTTVSGRDGKRVEVQIRTREMHEVAEA
>A0A3N2R5N1_9RHOB
QKETGDVVEKITADMEAELEKAGIAAEVYGRAKKPYSIWRKMQEKEQGFSRLSDIYGFRVITDNEEACYCALGAIHRRWRAVPGRFKDYISQPKSNGYRSIHTTVSGRDGKRVEVQIRTHAMHEVAET
>A0A0P1IUH7_9RHOB
DVIQRITDDMETEFEKADVDAEIVGRAKKPYSIWRKMQAKDQGFSRLSDIYGFRIITANEMDCYRVLGTIHSRWRAVPGRFKDYISQPKSNGYRSIHTTVSGRDGRRVEVQIRTRQMHQVAET
>A0A372EZS0_9RHOB
QNETDDVIERITNDMKSELANAQIDAQIIGRAKKPYSIWRKMQEKELAFSRLSDIYGFRIVAHSEADCYRILGVIHQRWRAIPGRFKDYISQPKTNGYRSIHTTVSGRDGKRVEVQIRTQQMHDVAESG
>A0A2N5IDH9_9RHOB
IMRRFLTLRKETGDVTPQITQDIRDLLKKAGVEATVLGREKKPYSIWRKMEEKKEGFSRLSDIFGFRIITKTEDDIYAALGLVHRRWRAVPGRFKDYVSQPKSNGYRSIHTTVSGRDGKRVEIQIRTQQMHEVAESG
>A0A2D5THW5_9RHOB
QITQDIRDVLNKVGISADVLGREKKPYSIWRKMEEKKEGFSRLSDIFGFRIITELEDDVYTALGLVHRRWRAVPGRFKDYVSQPKSNGYRSIHTTVSGRDGKQVEIQIRTRQMHDVAESG
>A0A848VYE5_9RHOB
RAKKPHSMWRKMEAKKIGFSRLSDIYGFRIIVQTEEDCYAALGAVHRRWRAVPGRFKDYISQPKTNGYRSIHTTVSGRDGKRVEIQIRTQEMHEVAESG
>A0A2P6FKR8_9RHOB
TGREKKPYSIWRKMQDKKEGFTRLSDIFGFRIVTDRETDAYIAMGAVHRRWRAVPGRFKDYISHPKSNGYRSIHTTVSGRDGKRVEVQIRTNEMHEVAESG
>A0A368DXH6_9PROT
LIPKIINDIENQLYSVGVKAIVSGREKKPYSIWRKIQDKQQAFYKLSDIFGFRIIANNEKDVYTALGAVHSRWSAVPGRFKDYISQPKSNGYRSIHTTVSGRDGKRVEVQIRTKEMHDVAET
>A0A1Z9TMG5_9BACT
REKKPYSIWRKIQDKKQAFYKLSDIFGFRIITKNEQEVYTALGAVHSRWSAVPGRFKDYVSQPKSNGYRSIHTTVSGRDGKRVEVQIRTKEMHEVAET
>A0A6I1EAW7_9RHOB
REKKPYSVWRKMQEKNEGFSRLSDIYAFRIITNNEEDIYRALGAVHKRWTAVPGRFKDYLSQPKSNGYRSVHTTVSGRDGKRVEIQMRTRQMHDVAET
>A0A2M9PEN3_9RHOB
ASVFGREKKPYSVWRKMEEKKEGFSRLSDIYGFRIVTDSVEDCYVALGAVHRRWMAVPSRFKDYISQPKSNGYRSIHTTVSGRDGKRVEVQIRTQEMHTVAET
>A0A2E0BKK6_9RHOB
RAKKPYSIWRKMEEKKQGFSQLSDIYGFRIITDKEDDCYKALGIIHQRWTAVPGRFKDYISQPKSNGYHSIHTTVSGRDGTQVEVQIRTREMNDVAET
>A0A2G5K1E8_9RHOB
REKKPFSVWRKMEEKKQSFSRLSDIYGFRIITDSEEDSYRALGVVHRRWKAVPGRFKDYISQPKSNGYRSIHTTVSGRDGKMVEIQIRTQDMHEMAE
>Q0FD78_9RHOB
EKKPYSIWRKMEEKQQSFSRLSDIYGFRIITENEDNAYRALGAVHQRWTGVPGRFKDYISAPKSNGYRSIHTTVAGRDGKLVEIQIRTREMNEVAE
>A0A017HU66_9RHOB
KKIVEDIRDLLEREWVKATVTGRAKKPYSIWRKLQTKDQAFSRLSDIYGFRIICETEADCYRILGLIHQRWRAVPGRFKDYISQPKSNGYRSIHTTVSGRDGKQVEVQIRTQEMHEVAESG
>A0A6J4NF34_9RHOB
RQSVIRRFITLQDEADTVIRKIVEDIRDLLTKEGVEASVTGRAKKPYSIWRKLQTKDQAFSRLSDIYGFRIICRTAADCYRILGVTHQRWRAVPGRFKDYISQPKSNGYRSIHTTVAGRDGKQVEIQIRTQEMHEVAESG
>A0A6B2D6D3_9RHOB
RFLTLQGEADHVIAKIVEDLRELMAREGIAAEVTGRAKKPYSIWRKLQTKDQAFSRLSDIYGFRVIVATAADCYRVLGAVHQRWRAVPGRFKDYISQPKSNGYRSIHTTVAGRDGKQVEIQIRTHEMHEVAEA
>A0A1H3U170_9RHOB
IRRITDDIESELGRARITATVKGRAKRPFSIWRKMEEKEIGFSRLSDIYGFRIVVGTEEDCYRTLGVIHQRWKSVPGRFKDYISQPKSNGYRSIHTTVSGRDGKKVEVQIRTREMHEVAER
>A0A2D4QU67_9RHOB
SGIRATIEGRAKKPYSIWRKMQEKALSFSRLSDIYGFRIICSSDEECYRVLGVIXKRWRAVPGRFKDYISQPKSNGYRSIHTTVSGRNARRVEVQIRTQQMHDVAES
>A0A5B8BZH8_9RHOB
DSITRDIQKVLKKSAIKGEVLGRAKKPFSVWRKMQEKQKSFSRLADIYGFRVILDSEEDCYRVLGAIHARWTAVPGRFKDYISAPKNNGYRSIHTTVTGRDGKLVEVQIRTREMHDVAEA
>A0A6G7VNQ1_9RHOB
SIWRKLNDKNDPEGDFYRLSDIFGFRIIVQSEEDCYRALGVVHRRWNAVPGRFKDYISQPKSNGYRSIHTTVSGRSARRVEMQIRTREMHDVNESGV
>A0A2C9CMQ4_9RHOB
FSIWRKLNDKNDPEGDFHRLSDIFGFRIIVATEEDCYRALGVVHRRWTAVPGRFKDYISQPKSNGYRSLHSTVSGRSARRVEMQIRTREMHEVNESGV
>A0A371BFR8_9SPHN
LIEEISQSIASTMERAGIKAKVSGREKHPYSIWKKMQERHVAFEQLSDINAFRVIVDDSESCYRALGALHRRWQMVPGRFKDFISTPKRNGYRSIHTTVMFAQNMRVEVQIRSQEMHRAAE
>A0A2E6CB93_9HYPH
KEITDKISKILKLNNVKALVSGREKSIYSVWQKLENKNKSLEQLSDLFGFRIYVDELVDCYSVLGVLHQNWQAVPGLFKDYISTPKKNGYQSIHTTLVGPSNHRVEIQIRTKEMHEINERGV
>A0A1W1H9U5_9DELT
PEEYETIDNLVNKAREEKEAYVKEVKEALTRKMEQEGISAQIKGRHKQHFSIYQKMLSQNLEFNQVYDIVAFRIILEKKSQCYEAMGIIHDMWKPIHYKFKDYIGVPKPNGYQSLHTTVIGPHGERVEIQLRTKEMDEIAES
>A0A2E0UMI8_9GAMM
ERESFITKFCKPIAEKLEAKGLKFEMNGRPKHLHSIYKKMMDQNKTFDEIYDLFAIRVILDTKEETDCYVAYAVVSEIYTPIPERFKNYIALPKQNGYRSIHTTVLGQEGRMVEVQIRTKEMHDIAER
>A0A7C5V5I8_9FIRM
PQEYQQLRKLVSEKRAARESLIEDAIRKIKAALAQQNIRAEVQGRQKHLYSIFQKMQRQQGGIEDIFDLMGVRVICESQDPRECYTVLGIVHELWRPLENRFKDYIACPKENGYRSIHTTVVGPGGGPLEIQIRTREMHRVAEE
>A0A1V5ZLG0_9BACT
AIEQFCDEIRAGLSKRGMPAEVSGRVKHLYSIHNKMVSEGKELSEIYDLLGVRIIVETADQCYDALAYLHQHYRPLEGRFKDYIGNPKSNGYQSLHTTVTNNQRTVVEVQIRTREMHEVAEE
>A0A3D5J8Y6_9DELT
YKRFYSIHEKLQKVDQQFERIQDLIALRILLDDVADCYAALSYIHERWSHNEDRFKDYITQPKPNGYQSLHTTVTTSGGDDVEIQIRTHEMHAVAE
>A0A2N2Z030_9BACT
IEGQVYGRIKHVSSIHNKMLGRAGGNIENVFDLVAIRIIVDNISDCYTILGHVHTLYTPVENLFRDYFAKPKANGYKSLHTTVYVENKQIVEVQIRTQEMHDFAE
>A0A554JBL1_9BACT
RYQHDISQIYDLVACRVVVKDIESCYRVLGAIHQRWHPIAGRVKDYIAQPKPNGYRSLHTTVKATDNRAIEIQIRTERMHQE
>A0A0G1K015_9BACT
KKLLRYQMDFDKIHDLVAARIIMKNIEDCYLALGAIHQVWKPVTGLIKDYIATPKPNGYQSLHTSVFGPEGKITEIQIRTPDMHEKAENGIAAHWAYKEHNYR
>A0A7V3PAU2_9BACT
EKLKASIKKILLKNGFAQFQISSRIKSRFSLYQKLLKHEMDFNRIYDLVALRIIVPDIESCYYVLGILHQNFHPVPERFKDYISKPKENGYRALHTTLESAEKKFFEVQIKTNQMH
>A0A7C2BEP5_9BACT
EKVEKEIEKNEIKVHFIKSRIKTYSSIYKKLVKKNFDPNLIYDLFGIRIIVDKVEECYRVLGIIHSFYPFLNQEFDDYIAKPKPNGYRSLHTVVLTPYGFYVEFQIRTMEMHEINEYGTAAY
>A0A7C5Z3U7_9BACT
YRVKKISSIWKKYKKKKDLDKIYDIFALRIIVKKVEECYLVLGVVHKIFRPIFEEFDDYIAFPKQNGYQSIHTTVVDKNGQFIEIQIRTEEMHLY
>A0A662DSZ3_9BACT
IQHRVKHVAGVWRKMQEKHLSLAEVHDALAFRIVVPDRDDCYLALDAVHRLFEPEPFRFKDYISRPKGNGYRSLHTTVRDKEGFPFEVQIRSEEMHEAAENGA
>A0A7Z1R2U6_9BACT
QRVKHTAGVWRKMQEKQLDLDQVHDLYALRIIVPDEEHCYLSLHAVHGAFEPEPFRFKDYIASPKRNGYRSLHTTVRDQDGRALEIQIRSLAMHRAAERGSAAHWLYKAQTGDAS
>A0A5B8XBX2_9RICK
CAKIKFRIKTPYSIWQKMQNKTASFDKIYDIFGHRVIVENQEQCYMAMKKIHEIYKFVPNSFMDYISNPKQNGYRSLHTSVIDENGVLLEFQIRTKQMHD
>A0A0G0GBR4_9BACT
DEYTSFIKLYEKATKNRENYCLRIHKSLLKLIIKNSLNAKIEARIKSAYSTYTKLNRHDGNFEKVSDLVALRIIVENEDVCYQVMGLVHKLYRPIPNKIKDYISQPKPNGYQSLHTTVFGPNSQILEIQIRTKEM
>A0A2M7W4V4_9BACT
LFIKMYKKATKNREIYCLRIHKSLLKLIIKNKLNAKIEARVKSVYSTYVKLNYYDGDFEKVSDLVALRIIVDNEDACYQAMGLVHKLYRPIPNKIKDYISQSKPNGYQSLHTTVFGPNSQILEIQIRTKEM
>A0A2E4YR50_9FLAO
ERFIQKFCSPIKKSLENQGFKYTIKARTKAINSINRKIKQKGVDFEEIFDVFAIRIIIDSSIEDEKTECWKAYSLVTDHYIPNPERLRDWISHPKQNGYESLHTTVMSPTGKWVEVQIRSKRMDEIAEK
>A0A432JPA3_9BACT
LDEGAEARKKLIAEFTKPIKKELDEHGMKYVIKSRTKSKNSIWTKMQKQDIPFEKVFDLWAVRIIIDSEPKNEKADCWHVYSVLTNIYTPNLNRLRDWITVPKETGYESLHATVQTPDKQWVEVQIRTNRMDDE
>E6MSJ2_9BACT
TIKARVKSPYSIWNKMQNKHVTFEEIYDILAVRIIFEPKKRDEEINECFNIYVAISRIYKSHPDRLRDWLNHPKANGYQALHVTLMSKQGRWIEVQIRSDHMNEVAEQ
>R5KGT2_9BACT
QIKARVKSPYSIWNKMQNKHVTFDQIYDILAVRIIFKPKKREEEVNECFNIYVAISQIYKSHPDRLRDWVNHPKANGYQALHVTLMSKQGRWIEVQIRSDRMDEIAE
>A0A7X8ZTV1_9BACT
IIARIKSVYSIWKKIQTKHITFEEIYDILAVRIIFEPRSLEEELNDCFDIYVTISKIYKPHPDRIRDWVSHPKANGYQALHVTLMANNGQWVEVQIRSKRMNDIAE
>A0A2G6GN66_9BACT
NGRLKSAFSIWKKMETKKVNLDEIYDLFAIRIIYKVSKDENENAKALQIASIISDLYTEKDDRRRNWLYTPRDTGYRALHLTVMSQEGRWVEVQIRSEAMHEIAEH
>A0A522W5B8_9BACT
NFEKIIKKILAHDHIPSINIHGRIKHMWSLWKKLNKPEYGNDLNKIYDLLAIRIIVPKVGDIYAAMGSIHQHYRPLTGLVKDYLATPKPNGYRSLHSTVFGPQKRPVEIQIRTEEMH
>A0A7X3Y5B7_9CHLR
VREALTTLTETLAEQGYKNVEISGRTKSIYSIAQKMERYREIGRDFEDINDLQAVRVVVKDVQDCYGVLGIIHGMWRPLPGQFDDYIANPRETGYQSLHTTVVTPDGNTLEVQIRTADMHQMAE
>A0A0G1DHL2_9BACT
EQSQNTVEKMQQRLTKELEKNGIKAKITGRRKHLYSLWRKLERKGIGGDFEKVQDIIALRIIVNTDPDCYGVLGIVHAIYKPVPKIGVSDFIALPKPNGYQSIHTKVFSPNSHIVEVQIRTHAMHDQAEHGACAHWMYSSEK
>A0A7C3EHQ8_9BACT
QKILRYLAEEKIRVVMQSRKKHLYSLWTKLKRPEIAGDFGKIYDIVALRVIVEDNNIPACYSSLGIIHNFYKPVPYLGISDFIAQPKPNGYRSIHTKVFGPKGKIVEIQIRTQKMHQEAEYG
>A0A2M8GKI8_9BACT
VKGLYSSYLKIKQKGLDKLKDGVGVRIICKDVADCYTILGLLHAKFEYIPECFDDYISTPKPSGYRSIQTTINLENGMTAEIQIRTYEMHEFNE
>J9Z2J6_9PROT
RINDKIDNTFKNLESSFRELENIINSFIFKENIQVEIHYRKKAPYSIWKKINKRNSDLNSISDIAAVRIITKSTRDCYKVLGIIHRNFSAKVGRTKDYISNPKPNGYRSIHTDIIFNNKVFEIQIRSRAMHMIAEN
>A0A520T495_9PROT
INDKINNTFKDLEDSFKELESIIDDHLSKEEIKTNILYRKKNPYSIWKKINKKNTDLNSISDIAAVRIVTKSTRDCYKVLGIIHRNFSAKVGRTKDYISNPKPNGYRSIHTDVIFNNKIFEIQIRSRAMNMIAEN
>A0A2D6ZQW9_9PROT
INDKIDNTFKNLXGSFIELENLMKEYLNKSDIDAEIHYRKKNPYSIWKKINKKNTDLNSISDIAAVRIITKSTRDCYKVLGIIHRNFSAKVGRTKDYISSPKPNGYRSIHSDLIXQKKIFEVQIRSRAMHMIAEN
>A0A535KQK6_9CHLR
AHEVAEETHKRQPTIDQICQALQEEMQKADIHAEVHSWQKHLASINRKLEQSGDELSQIHDLVSYRILVDTVQDCYLALGHIHALWRPKDGRIKDFIATPKLNGYQSLHTTVFCLDNQLAEIQIRTVEMQR
>Q4UMF1_RICFE
NHNLSEHDITAQITGRIKHPISILYKLYRKGIKLEELTDIFAIRIVVIDEEKCYKALKVVHDLYEHEKDKFKNYILNPKPNGYQSLHTIITTEDNYKIEIQIRDHKMHYHAESGEAA
>A0A510GAU4_9RICK
AAQITGRIKHPISILYKLYRKGIKLEELTDIFAIRIVVIDEEKCYKVLKVVHNLYEHEKNKFKNYILKPKPNGYQSLHTIIITEDNYKIEIQIRDHKMHYHAESGEAA
>A0A0F3QF81_RICAM
KHDMAAQITGRIKHPISILYKLYRKGIKLEELTDIFVISIVVIDEEKCYKALKVVHDLYEYEKDKFKNYILNPKPNGYQSLHTIITTENDYKIEIQIRDHKMHYHAESGEAA
>H8KC00_RICMS
IKNLNHNLSKHDIAAQITGRIKHPISILYKLYRKGIKLEELTDIFVISIVVIDEEKCYKALKAVHDLYEYEKDKLKNYILNPKPNGYQSLHTIITTEDNYKIEIQIRDHKMHYHADSGEAA
>A0A0F3RFC7_9RICK
IKNLNHNLSKNDIAAQIIGRIKHPISILYKLYRKGIKLEELTDIFVISIVVIDEEKCYKALKVVHDLYEYEKDKFTNYIINPKPNGYQSLHTIITTEDNYKIEIQIRDRKMHYHAESGEAAQ
>D5AXM9_RICPP
IAAQITGRIKHPISILYKLYRKGIKLEELTDIFAIRIVVIDEEKCYKALKIVHELYDHEKDKFKNYILNPKPNGYQSLHTIIITEDNYKIEIQIRDYNMHYNAESGDAA
>A0A249E0R1_9RICK
IKHLSHNLSKHDITAKITGRIKHPVSILYKLYRKGIKIEQLTDIFAIRIVVLDEEKCYKTLKIVHNLYEYEKDKLKNYIDNPKPNGYQSLHTVIITEDQYSIEIQIRDENMHYHAESGGAA
>A0A261DC64_9RICK
IGTSLHESSIVENISYRLKDPASVLKKLLRKNIDFHQLTDLVALRIIVDKQEDCYKVLDILHDLYPNNLEKYKDYIINPKHNGYSSLHVVLAVGTPSRNVEIQIRTNQMHDIAE
>A0A3R9ZEJ8_9RICK
ELNDLKGLRKDAIKLHNDIIKELKIVLLDLGANLLSISGRIKTITYIYSKLNNNTHVIDNIKDILGFRIIVKTIKNCYKALELLKKEYNCLDNRIKDYIKHPKDNGYQSIHMVIIGPFKKKMEIQIRTSEMHNIAENGSAAHSIYK
>A0A2M7THX6_9BACT
ETLHDKIAFTVIAQSPEDCYRCLSTLRREFPSAKNIVKDYIANPKPNGYRSIHTYIAVQNDIPCEVQIKTRDMHEFNEHGPAAH
>A0A1F4W1T7_9BACT
ETGAFLTSIAEEQEINTEVAMRVKGVFSAYSKMVKKDYLHVTSLSDLFAMRVIVDKIEDCYAVETLLNSLLDVFEGEQRNDYIQKPKPGGYKSIHSYYKLDTGGVFEVQIRTKEMHEWNEFGQ
>A0A7C4XIJ1_9BACT
RIKHIYSIYKKVQKYHLKVDKKNPDFSQIYDISAMRIIVETLEDCYKAEDLMNQIWEQQLDFRDDYIKTPKPSGYQSLHNVYKTDNGDFIEVQIKTKQMHEFN
>A0A351JTY9_9BACT
HIYSTYRKAERYKDKGDEVGEDFSSIYDLAAMRIVVDTEEQVYLVESLLSSLWDQLPHLRNDYILKPRPTGYRSLHNVFRVENNLHIEVQIRTYEMHQ
>K2DGL6_9BACT
SRIKHKYGIYKKRSRPNTPVRDIVGVRIIVDSIENCYVVENILREIWSTEPKLHNDYIQHPRSSGYKSLHNTIRFSNHLEAEVQIRTHDMHEFNEFGQAA
>A0A7T9I2Y9_9BACT
GFKVDFRVKSIGSFYDKVARKAGDKQVQNQFELVPDIFAYRILVHNVEMCYEVLSLISAKFKLKVEEYDDYIAKPKKSGYKSLHTVVLPKEDLQVEIQIKTYEMHDYNE
>A0A3N5LZ21_9BACT
LRQALDELRALHSDTSFQVLGRLKSVPSIREKIVRKKYRCFSELTDIAGTRLVIADYAALPLVTERIERHFFVREKQDLMRDEEKTGYRAIHYLAWVDGRVVEIQIHTRR
>A0A3N5YWB1_9BACT
RLKSVPSIQEKIVRKKYLCFSELTDVAGTRLVIVDYAALPLVTERIERHFSVKEKQDLLRDEAKTGYRAVHYLVWVDGRIVEIQIHTRR
>A0A1F9KSI3_9DELT
VAFVEAYRQRHAAAWKLALEALRAAHGDPPFQVIGRLKTAVSIQEKISRKKYRCFSQLTDIAGTRLIIPNYAALPLVTQHIETQFVVREKEDLIKEARPTRYRAIHYLVLVEDRPVEVQVHTY
>A0A087DFW7_9BIFI
SRVKTITTLRDKLKRDPAMQIPRVHDVMGVRVAAQMSLSVQDIFVKRIEQVLPVAQVSDIRKNPHSGYRAVHAIVKLPNGVFCEVQVRT
>A0A2M9HKZ5_9BIFI
RVKTVDTLRDKLIRQDATPLFRIHDIIGARITADMTLEQQDKLAQSIAMLFPKHQVSDMRKYTHSGYRAVHVIAGLPRGIFAEIQVRTLRRMHGQTPSKHWLIVL
>A0A6N9Z5B6_9BIFI
FRVKTVDTLRDKLIRQDSTPLFRVHDIIGARITADMTLSQQNQVVDAVGALFPNHQVSDMREHPHSGYRAVHVIVRLPRGIFAEVQVRT
>A0A7T8X9R2_CLOIN
KGRYKTPQSIIEKIDRKGYKEIQQLTDLMGVSIVCKSQEDVPKIQNIINEHFKCVEISDYYTHTPKSGYTALHMDIKYKKMPVEIQIK
>A0A4Z0QMH8_9FIRM
SADIIAKFDQVYPVYYDFANVIENLLKGILQLKGINVHSITSRVKSRESLKRKVNREDDKYTKLEDITDLAGIRIITYFADQVDLIASIVEEEFEVDRSNSVDKRELIDPEKFGYLSLHYVVKLP
>G7WHV1_DESOD
SADIIAKFDQVYPVYSDFTKVIENLLKGILQLKGISIHSITSRVKSRESLKRKVNREDDKYTKLEAITDLAGIRIITYFADQVDLIASFVEEEFEVDRSNSVDKRELIDPEKFGYLSLHYVVKLP
>A0A0F2J5M4_9FIRM
DILAKFDQAYPVYSDFTNVTENLLKGILQLKGINVHSITSRVKSRESLKRKVNREDDKYTKLEDITDLAGIRIITYFADQVDLIASFVEEEFEVDRANSVDKRELIDPEKFGYLSLHYVVKLP
>S4YTC2_9GAMM
VHQVQTRVKDRDSLENKIIRKNDKYGSLSDITDIVGVRIITYFDDEVDQIAAMIEEEFVIDQDNSVDKRKIDNDKFGYRSLHYVANLKRD
>A0A7T8PDG9_9FLAO
KVEKILRKLCKNYSIHQIISRIKTKESLAQKVIKKNKYGKLEDITDILALRIITYFEDDISKIEEILNKEFKIDWENSIDKRNIEIDKFGYRSVHYILQLN
>A0A5D3YI69_9BACT
TVEETKLTEEIKQLIALREDYQQALNEVIASLKDLHPTATVKGRVKSPYSVINKLRRKRIKGDIKQVEAGEHYMQGLTDMAGCMIMLGDQTELDQVVQKIASGTVGNVFEHEDKYAQPVGGYRAHHFIVMGGPAGDIPVEVQVKTKRMAKIASAAH
>A0A2W1AL28_9CHLR
ESLEEVKQRLAQFFPGSLPSGRRKTLDSVVAKMQRQRTRLSTMQDIVGCRIVVPGLAEQDDAVSQIGADFDVLRTDDLRDTPHTGYRAVHAIVSASNKRQVEIQVRKDLQDLHAQMVEKMADRILL
>A0A2E0SA41_9BACT
QKAVKALKSHNDTFKQTESEISEMAKGAEIKGRVKAPDSASYKVAMRDPEGKYKGDVKNLKDATGFMVIRDNQKDLDKDIKKLTDKYKVIEKKDYVKNPKDNYRAVHLILQDDSGKMFEVQMKTENQSKWASWNHDIYKPMTDAQAKAI
>A0A418VJ55_9DEIO
EQPERDFFVAYAAARARAGAFAAQVQHLGTSMGVAATARPGGVKGLERLVEKYTLSLTLPLDLLGGKVVVNSLRELYGVAERLDEFFPVVAYKDRILSPQKSGYRDVQFIVAVEGTGLRHYAEIKVM
>A0A3S0I517_9DEIO
SAVEQPRSDLLQVYTQARGLAGSFAERLAAARWPAGAVAQVRPSGVKRLDRMVEKYLYSKRALVVPLDMLGAKVVVDSVWDMYDVASQVQSVFPVVGYRDRVVRPQSSGYRDLQFVVNAGTE
>J6UAA5_9RHOB
EPGPVKTPASVAAKMKRLGKSPNEIPDYVRSRIVADNPQALDRMVDQLRSAGLRFTDVADYVSNPYEDGFRAVNIKLVLPKSGFTGELQIV
>A0A2N8HXA3_9BACT
QQRLANRGLDELYPMAQAVMQDFDAIVRGIGERLGLRVMMRKTLKGRERALQKTMEDNDGDAGKLLDVFGGTLIMPDNADFSQVVSAVKEAGMEMARIKNGYKSHDPYGYADIKLNVQMPNGFIGEIILIEEHMMRMKEGPGHKIYEVGRNLEIELNQNKDNPDYGEKRRQLVARYVESLQQLSRAYY
>A0A5C5R5Y8_9ACTN
VMRQCALLVEAAHRVDGEYQARMAAVGERLGVAYSPGGVKSIGRMAEKTERENGGDVSRIKDVVRGRLIIPGDLRDDGQYIAAVRDAGFSIMRDRTTGEELIKRNYIAENGTPLPVRGQPKYLDTKITIKLTDKASGNEVSAEMVIATPEMAAATVAEH
>A0A1F2Z122_9PROT
EQPVNTPQALFDFAKASEPLFLEEMTDINRALRLKIQYPGIKSIGRIAQKAQEEKTGRVEHIFDAERIAFIADRPSQIKRALDFFSPSKNSRVVDMVDQFAVPDPESRIRRAKIIYALPNGLYTEVQIWASTMLNAFEESH
>A0A2D6HNV1_9PROT
EAHSQMVALGEEVNFCLPGSEIKIGDFKDTHKIADKIEREKSGDYGLLTDGVRMTITIDNIDDLSFISNNINPKNNPQIIHVEDSFARENKENGQKRMKILMRTDTGLIAEIMVR
>A0A2D4SMZ4_9DELT
EYIASLMVDAMQTQKKLTSFLDDLTIDGVNFEPSFKEGNVVKGTERIFEKWDLKYKEKNSGFESFTDISRGSIVYDTPNDLLNSHDALLAKFNAQNFVVVNEKNRFKGVGTDDDHYRDFLLNLQIPLGNEHSHICELQLHLKSMVAAKSNKQ
>A0A2E7UWV5_9DELT
AAYFLQIYFDAAKAQKRLSHISDVLESESDIDGLKASMPNIKGILRATEKTGVFDGDAAREDAFNSEHVDTSVRTLRDMARGTIEVARVQDLQGALDAFLKQAAESCPGAKITRFRNKFRKYPKGDGYYDLQMHIRLDGGHICEMQFNCAAFLDFKMM
>F8L7N8_SIMNZ
NSATTIEELYQDEQEGAEIFLPICQQVAESGGGTAHFGPENVNIIKSKESILSKVQRTQSESGASVAHAIAQIDDGVRGTISFDTPEQLRAGMKEFLHLAKQNGWEIDVSNLWENEQDYGGYIDFDVRIMIPLGQDRQVVAELQFHLNDFYD
>A0A1H8HUM5_9RHOB
QMKDDQPADSLDELYLLAPGAKTQLDELGDRIAADAGATFTAAALKDMDTAAAKIERKRYRSVRELTDIVRGGFLVNTAEQADQVVESLKGSGRIIDEGWSRTPEGYADRKVLLQTESGLIAEIQIWSPELLKAKK
>A0A357RT36_9RHOB
LKASQPFETLDQLYELAPAAQSFLDELGARLADDLGITFKTPGLKVKATASEKMQRKAYETAREMTDVARGGFLVNTAEDADRLVDRLAAAAGVLDEGWSMAKDGYLDRKVLVQTPNGVVAEVQIWPPEMLEAKN
>A0A1G8LL95_9RHOB
DLKASQPFETVDQLYELAPAAQSFLEDLGVRVADDLGITFKTPGLKVKATALEKMQRKAYETAQEMTDVARGGFLVNTAEDADRLVARLAAAAGVLDEGWSVTNDGYFDRKVLVQTPNGVVAEVQIWSPAMLEAKN
>A0A2E8PKC0_9RHOB
SAAQPFVTIDELYQLAPDAQAQLARIGERLSGELGVKFKNPGIKRRETTEEKLGRKGYRRITQLTDIARGGFVVETAVQADGIIDAFRAAGLDFVDEGWTRKLATGFVDRKVLLRLDNGLLAEIQIWSAPMIEAKSTRG
>A0A528J002_9HYPH
FYHQPTASLDDLYRSGAVMQDDLDALGNSLADELGVEYRTKGLKDRGEAEKKIPRKGYEDASQLTDIVRGGFLVDTPAKADEIISRLAERFDVLDEGWGFSPTGYFDRKALVRAEDGTVGEVQFWEPTVLAAKK
>A0A4R9QLJ0_9HYPH
RQPTSSLDDLYAVAPKWQADLEGAGQQIADQVGAKFVTNGAKQRETAYEKIGRNEYKDASRLIDIVRISFVVKNPAQADEIAALLAQRYKVRDGKWHGKMDSAYFDRKVTVRFDDGTLGEVQMLEPNMYKAKAE
>M5FLS9_9HYPH
FSKQPTASLDDLYSVSSKWQADLEGAGHEIADSVGAEFVTKGIKNKGEAAKKIGRKGYEDASELTDVVRAGFVVKTPAQADEIVAGLAQRYEILDEKWFGKKNDYFDRKVTVRFEDGTLGEVQVWEQNMYKAKF
>A0A503X7I9_9HYPH
SKQPATSLDGLYSVAPKWQANLEGTGHEIADSVGVEFVTKGMKKRTTADEKIGRKGYEDASGLTDVVRAGFVVKTPAQADEIVARLAQRYKIMDEKWAGKDNDYFDRNVMIRFDDGTLGEVQMWEPNIYKAKY
>A0A380WNX4_AMIAI
SQQPTVSLHELYAVAGKWQADLAVPGDEVAEATGSTFVNPGFKDKETAADKIARKGYDDASHLTDVVRTGFVVETPAQADDVVAKLAERYDVVDEGWKEKPNGYFDRKVILRFDDGTVGEVQLWEPNLHDAKF
>A0A6I2LIF5_9HYPH
EQPTVSLDELYAVVGKRQAELVAAGSEVAEATGSTFVNSGFKDKEKAAVKIARKGYDDASHLTDVVRAGFVVETPARADEVVAKLAERYDVLDEGWKKKTNGYFDRKVILRFDDGTVGEVQLWESNLRDAK
>A0A1Q5QY32_9BRAD
SLEDLYGRAVALQTQLTAAAERLAGAIGARFVDPGPKKFATAAEKIARKGYRDASQMTDIARGGFIVTTPEQAARVVAGLSREFEVLDEGWKVNAVGYTDRKVLVRDAAGTVGEIQIIPAPMYEAKKG
>A0A212RB84_RHOAC
KEAAPQRTVEAVSAAAPANQARLAEAAARIAEEVGVKFINPGVKKPELVREKFVRKEYEHAGEITDAVRGGFEVATPVQADSIVTALGKVFDVLDEGWKVTDEGYFDRKVLVRFSDGQIGEVQMLEPNVLAAKKN
>A0A258V4C9_9SPHN
KKPSPQQTELAKLEKLHAAAQQNQKSLANAGNRISEKVGAEFKDPGVKDIGRLKEKFVKENYERASDIKDISRGGFLVKDKAQAQKIVDELGSEFKIVQDKGWKKLDSGYVDRKIIVEYPDGTLGEVQLIPKPIADYK
>A0A3D6BS05_9FLAO
PKEMHDAAVKLNPAFQQEIGDMARNLGLEKAPKFIDKGGKKFDVEVKTLDSIIDKRLRGKEISEITDPIRTRVFVNRPENADDMVAQLRKRYDVLDEGEKLIKATGFQARNVNVAYKAPNGETIIGEIQLISKPMADAAAKAH
>A0A2D9C8S7_9BACT
DSVEAMVQRANTVNPSFQANIDSVAKSVGGKKADKFINLKDGSQFDVEVKTPKSIATKVERKGLAPADFTDGVRTTIYIDTADQAEEAVSQIGQMYTTIDRGWQRIPESGYFDRKMNVLVDDPATGKKIVAEIQIKTPEMFDAGEQ
>A0A511N4C7_9DEIO
TPRQSPEDLIEAYYTARDLSSTFRHKIEDISETLKVRTSMRPQGIKSPSRILEKMKSHPPGQRRVPNDILGSKLTCKSIQSMYEVAEKLPRYIEVVHFSDRVIRPHQSGYRDLQFLVVVEPESRHIGEVKIVHEQL
>A0A0G3BH47_9BURK
ASHTQKGVPPRDPRREAAELIAKARKAEPRVTEDLSGLASKTGGKQEGLDYRLKTEESLARKLEGTRPEKIGDALRYTTVYPPDKLGDGAAQTLKELEAKGYTVEKVKNTFVEGAPYKGINTTIRSPDGQPFELQFHTPQSFDVKQN
>A0A246GLR5_9FLAO
EALKARELLSKLKLIEHQVTDDLVGLANKNGGKMEGLDFRLKSEESLIRKLQLDGINTPMNDVLRYTTTFDDATFVKGIENTLNDLKDKGYEVVKLKNTFVDGSMYKGININMKNPNGQIFELQFHTPNSFNMKQN
>G9X2M8_9FIRM
YISNKLIEKFKGIEPNITSTLKYISSITNGKMEGLDFRLKSVDSLSRKITMDAKEKGVTLKEASKEIKDILRYTIVYNENEFTNSYFNAIENLKDKGYNVVRIKNSFKDNQVYKGLNTLIKDKDGNIFELQFHTPMSIDIKE
>A0A134AAR4_9FIRM
RYTIVHNENGFTQSFFKSKKLLEEKGFEFIRVKNTFKENQVYKGINTLVRDKKGNVFELQYHTPKSIEIKEG
>A0A2G6QMA1_9SPIR
VTENLVNLATKQGATLEGLDYRLKSKDSLTRKILKNSKDSGMSLREATNNITDVLRYTIVYDQNKFTKNYFDSLDEFKKIGYNQTRVKNTFKDGVTYKGVNTLLTDQNGNIFELQYHTPKSLEIKEN
>A0A7X8FS07_9FIRM
RLKGVDRFSEKIKADAEEMSLSLLETDKKSTDVLRYTMAIDESKFTDGYLKTVESLVRKGYNEIRVKNTFLEGAPYKGINTLLSDTAGNIFELQYHTPKSHEIKES
>A0A2N6SUF2_FINMA
KNITSILKSIEHDNRSKLVGLDFRFKSIESLSRKIIADSKEKEISLEDAAKGINDKLRYTFVSKEKDFTNNYFKTVGTLKDKGYNIVRVKNTFEQNVVYKGINTLVEDNNGVIFELQYHTDKSYYVKEH
>A0A133Y385_9LACT
VEKRVTADLKAIAKKNDSQLSGLEYRLKTVDSLARKIVLDSKEKGIGLEEASELIHDKLRYTMLKGPKAFTDNYFKTVEALNIKGYTMVRVKNTFKKGAVYKGINTLVKEPNGEVFELQFHTPQSAKIKENE
>A0A8B3T7H5_AVIPA
YQAAVKVEPRITEDISKIISTIGGSLAGLEYRLKSLESLERKVALEILAGLSEYQAVEKVKDIIRYTVIFDPDEFVSKYNEIQKVLGEQGYKTVVVKNTWKDNATYKGVNTFVNTVIEKDNITFEVQYHTKESFDLKN
>A0A6H0T665_9PAST
LLWEKAKELEPQITRDVTKIISSVGGKTAGLEYRLKSVESLERKIKTEMLAGLSEEKAVESIKDLIRYTAIFDPHTFVEQYQQMQIQLIEQGYKTLIIKNTWQDGSSYKGINTFVNVLLKKDNIIFELQYHTQESFELKN
>A0A858BBH6_9PAST
KSAKLLWEKAQKVEPKITADVTEIISSVGGKAEGLEYRLKSLTSLKRKIKTEISAGFSEQQAVESIHDIVRYTAIFDENTFVEQYQKMQEQLLQRDYSTFVVKNTWQDGLAYKGVNTFVSTFIEKDNTIFEIQYHTQQSFELKN
>I3DMJ9_HAEPH
YNPMDVIKKYQQAVEIEPKITKAVTTIIASVDGEVAGLEYRLKSMDSLKRKIETEMTAGISEQQAIDNIKDVIRYTAIFSPENFVTQYREMQSALEKQGYKTIIVKNTWKDGTVYKGINTFITTLVKKDNVIFEMQYHTSESFALKN
>A0A807A9C7_HAEPR
MNSIEELRQKAIDVEPEITEKITEIISSVGAKTAGLEYRLKSLESLKRKVETEVLAGISEKQAINSVKDVIRYTAILDVNNFVLQYDKIQSALEKQGYFTVVVKNTWKYGAVYKGVNTFVTTLIKKDNVVFELQYHTQQSFDLKN
>A0A7H1C0E6_9PAST
NIKSLIDRATKVEPQITDDIISIINTSGGKMGGLEFRLKSLPSLKRKIETEIMAGLSEEQAIASIRDIIRYTAILDEQKFIEQYQRIQECLEKEGYTTIIVKNTWVKGAIYKGINTFVSTFIEKDNTIFELQFHTKQSFELKS
>A0A547E9T1_MANHA
SVDKMDSVELVRKKAVAVEPMITRDVVSIITASGGEPAGLDFRLKSLSSLQRKIDTEIMAGVSKEQAIASIRDVIRYTAILDEQRFVEQYQKMQKDLEKQGYSTIIVKNTWKSNNAYKGINTFVSTFIEKNNIIFELQYHTKQSFELKN
>H0KI17_AGGAC
VKENLTLSVDKLVEKSQKIEPTITADINNIATKAGGKLVGLENRLKSPSSIKRKIEAEVADGFSKSQSLNKIRDAIRYTTVFKEKDFVTRYKAMQYLLAIKGYKTIIVKNTWKNDSAYRGVNTFIQNEDGDVFEMQYHTQQSFDLK
>A0A5D0EJ99_AGGAC
VKENLTLSIDKLVEKSKKIEQTITADINNITIKAGGKLVGLENRLKTAPSIKRKIEAEVADGFSKSLSLNKIGDAIRYTTVFKEGDFVTRYKAMQYLLAIKGYKTIIVKNTWKNDSAYTGVNTFIQNEDGDVFEMQYHTQQSFDLK
>V4NCR8_PASMD
VESAVNAVYKRASELEPAFTNDMLSIVKQSNGYLDGLDYRLKSIDSITRKVQTDIIKTGITEGESLSKITDIVRYTTIFESKNFTQNYFRMQEILTEKGYNVTRVKNTWRKGAVYKGINTIVEKDGVKFEMQYHTRQSFELKN
>A0A5C4PRJ5_9PAST
DEAVASIYRKAENIEPHLTGEMSVFAKRSGGMLSGLDYRLKSIDSLTRKVQSDIVRSGITEAESIDRITDIVRYTTIYDSKTFTQNYLKMQQTLAENGYNIIKVKNTWRKGAAYKGVNTIIEKDGFKFEMQYHTKQSFDLKN
>A0A6G2DL93_STREE
NQGTRETKARFYSEQLLSKISKAEPKITSDMQRIAGENKLAGLEFRKKTAESLARKITTDSQAENISLSKATSKINDALRYTTIFDPDTFAKEYLKMKQELIAEGYKVVKVKNTWLIDGPYKGVNTVVEKDGINFEMQYHTQESFDLKN
>A0A4N2H0W1_STREE
QDTREAKAKFYSEQLLSKISGVEPKITSDMQRIAGENKLAGLEFRKKTVESLSRKIIADSLVENISLSKAVSKINDALRYTTIFDSDTFTEEYLKMKQKLIAEGYKIVKVKNTWPVDGPYKGVNTVVEKDGINFEMQYHTQESFDLKN
>A0A237KBB3_STREE
QDTREAKAKFYSEQLLSKISGVEPKITSDMQRIAGENKLAGLEFRKKTVESLSRKITTDSQAENISLSKATSKINDALRYTTIFDPDTFAKEYLKMKQKLIAEGYKIVKVKNTWLVDGPYKGVNTVVEKDGINFEMQYHTQESFDLK
>A0A428EZU3_STRGN
ERLLNRISKIEPKITSDMQRIAGKNELVGLEFRKKTAESLARKITTDSQIENISLSKAASKINDALRYTTIFNPDTFEKEYQEMTQRLIEGGYKIVKVKNTWLMNGPYKGVNTVLEKDGINFEMQYHTQESFELKN
>A0A509DMS1_9STRE
KTEYNQSMKESSTYARNVLSAVSLIEPRITSQLKHITKQSNGNLQGLDFRLKSLESLSRKISTDSLLDEISLEEAANNINDALRYTAVFKPDNFFDDYHSMKSALVKNGFKIEKVKNTWLDDGPYNGVNTVVSKDNIKFEIQYHTQESFDLKN
>A0A7D7SQQ2_9NEIS
NIAVAVDKAFAKFKAVEPAITQDIKTIATNAGAALGGLDYRLKTKASLARKVHADIVNEAISIKDALSKTNDVIRYTALLDTDSFFEQYRKINSALHNRGYNIVRVKNTWYDGAPYKGINTVIEKNGISFEMQYHTQASFDLKN
>A0A2J8BB77_9FIRM
YKQMKEAEPTISKVIQEVAKATETKFAGFEYRVKDIDSYKRKIKEQFDLGDENYRAKDRLRYTYLAEADNLVDKIKEIRQKLEEKGYKTVEVKNTWVDKNNAYNGINTVVETPKGLKFEVQYHTPESLEVKEK
>F9MMJ6_9FIRM
YKQMKEIEPTISKIIQEVAKATETKLAGFECRIKEIDSYQRKIKEHFDLGDENYRAKDIVRYTYLAEADNLVDKIKEIRQKLEDKGYKTVEVKNYWLDKTNPYNGINTIVRIPTGEEIEIQYHTLESLETKEQQHKI
>A0A2S6HSH1_9CLOT
YYSKAIESEPEITNQVKIIAEAAGMDSLGLEYRIKTKESFLEKIRKNYDPGGNEYEIKDIIRYTLGADPERLTEKTLLAIEKFENQGYNTVRIKNTWHPDSSYNGINTFIKSPGGQTFEMQYHTRESFDLKNG
>A0A1V5XH71_9FIRM
YYEKALKNEPAITKTVVDVAEKVGTEPAGLEFRIKSKESYLRKIKSNYRPDGNEYEIKDILRYTYISPPETLTGKTIKSIDEFDKMGYNTIGVKNSWLRDYDPYNGINTIITAPNGQKFEMQYHTPESFALKN
>A0A6A7K906_9FIRM
YNKAIKNEPDITKVVTDIADKLGIKTAGLEYKIKSKESYLRKIKSNYIPGGTEYEVKDILRYTYISPSSSLSEKTLSSIVEYNKKVYNTIEIKNYWLDDTNPYNGINTTLTAPNGQKFEMQYHTPESFELKD
>A0A7V7UC92_9FIRM
YYNKVLENEPEITKTVTDVAQTVGMDTLGLEYRVKTKDSYLRKIRSNYKPGDNEYEINDILRYTFGADTTKLADRTLKSIDKYSSMGYNTIKVKNSWLNEDNPYKGINTIIQSPNGQKFELQYHTQESFDLKN
>A0A3D1FT93_9FIRM
CYYRAAECEPKITKQVRAMARRTGMDMAGVENRIKSRDSYLEKIQRKYGRDFRVYDVKDILRYTYTAPAEELAEKALTAMELYWESGYHTIEIKNYWLDRQSPYKGINTTLRSPGGQIFELQYHTPESFSLKN
>A0A2M8Z574_9FIRM
CYIRAAVCEPKITRQVRAMAGRTGMDMAGVENRIKSRDSYLEKLQRKYDPGCQRYEVKDILRYTYTAPAEELAEKVLIAMELYWEAGFHTVEIKNYWLDRQSPYKGINTTLYSPNGQIFEIQYHTPESFSIKNGE
>A0A352P9H9_9FIRM
CYIRAAVCEPKITRQVRSIAGRAGMDMAGEENRIKTQDSYLEKIQRKYNPDCHGYEVKDILRYTYTAPAEELAEKVLIAMELYWKAGFHTIEIKNYWLDRQSPYKGINTTLYSPYGQIFELQYHTPESFSIKNGK
>A0A084JKA0_9FIRM
CYIRAAVCEPKITRQVRSIAGRAGMDMAGVENRIKSRDSYLEKMQRKYNPGCQGYEVKDILRYTYTAPAEELAEKVLIAMELYWKAGFHTVEIKNYWLDRQSPYKGINTTLYSPYGQIFELQYHTPESFSIKNG
>A0A7U9JVA1_9CLOT
CYIRAAVYEPKITRQVRAMAGRAGMDMAGVENRIKSRDSYLEKIQRKYDPCCQAYEVKDILRYTYTAPAEELAEKVLKSMELYWEAGFHTVEIKNYWLDRQSPYKGINTTLYSPYGQIFELQYHTPESFSMKNGE
>D9RAF9_CLOSW
SCYNKAAVCEPKITRQVRAMAKKAGMEMAGMENRMKSRDSYLQKIQRKYGPGCQDYEVKDILRYTYTASAEELTKKTLKAMELYWKSGYDTVEIKNYWLDRQSPYKGINTTLRSPDGQIFELQYHTPESFSIKN
>A0A419SW25_9FIRM
YNRTVKREPEITKQVSKAAKEAGMDMAGTECRIKSRRSYLKKIRRKNGPKGNCYEVKDILRYTYTASEEELVEKLSKVIELYSVSGYNTIEVKNYWLDKQNPYNGINTTMQSPEGLTFELQYHTHESFGIKNG
>A0A849CV91_9CLOT
YKQALKQEPLITTKVKRVAQQTGVDMAGTQYRIKSVGSYLKKFYRKYSQTGQACEINDILRYTYTVSPEVLSEKVLKIIEIYKNSGYNTVEIENYWLDNQNPYNGINTILRSPQGQTFELQYHTPESFGVK
>A0A2S6HV84_9CLOT
YKQALKQEPLITTEVKRVAQQTGVNMVGTQYRIKSVGSYLKKFYRKYSQTGQAWEINDILRYTYTISPEVLSEKVLKIIEIYKNSGYNTVEIENYWLDSQNPYNGINTILRSPQGQMFELQYHTPESFGIK
>A0A844JAN1_9CLOT
YKQALKQEPLITTKVKCVAQQTGVNMVGTQCRIKSMSSYLKKFYRKYSQTGQAWEINDILRYTYTISPEVLSEKVLKIIEIYKKSGYITVEIENYWLDNQNPYNGINTILRSPQGQTFELQYHTPESFGIK
>A0A3E2NAS4_9CLOT
YKQALKREPFITAKVKSVAEQTDVEMAGTEYRIKTVSSYLKKFCRKYSQTGQACEIKDILRYTYTVSPELLSEKVIKIIEIYQDSGYNTVEIKNYWLDSQNPYNGINTILRSPQGQAFELQYHTPESFGVK
>A0A352A795_9FIRM
YNKVISNEPIITSDLKEIALSTSTDLVGLEYRLKSKESFLRKVKSDSNNSIDLKVIDTTLDKTNDIIRYTYQAQHKDNTNKYYEINKELNQKGYEQIKLKNYWNDKQSAYKGINCNYVSPAGQKFEIQYHTPESFAIKNGE
>H5Y2L1_9FIRM
YDKIIAKEPGITKDLKEVSEATKTEMVGLDYRIKSKESYLRKVNMDSKESLSPQVIDNTISGTNDVIRYTYQAPHSKLVGQYAVVNEALAKKGYSLVKLKNTWPVKANPYKGINCTYQSPNGQKFEVQYHTPESFKLKNGE
>A0A413XDI5_9CLOT
TNAYNRIIAKEPAITGDLKAISEKTGVKMAGLEHRLKTKESFLRKVNADSGNSLEAEKIRETISSTGDVIRYTYIDHPTSLAGSYQEITRAMLEKGYESVKVKNFWTNKGNPYNGINCTFKTPDGQRFEVQFHTPESYSIK
>A0A0E2H470_9FIRM
ETQAIYQKSNAYGKIIAKEPEITADLTKISNDTGVSMIGLEHRVKTKDSFLRKVGTDSNHSLDAQAITDTINSTNDVIRYTYQDNPLNLTNAYVNVTDAMKAKGYKVVRVRNTWLDKRSAYKGVNCIFQAPSGQKFEIQFHTPESFQVKDG
>A0A413W4J5_9FIRM
SNAYGKIIAKEPEITADLTKISNDTGVSMIGLEHRVKTKDSFLRKVGTDSNHSLDAQVITDTINSTNDVIRYTYQDNPLNLTNAYMNVTDAMKAKGYEVIRVKNTWLDKHSAYKGVNCIFKAPSGQKFEVQFHTPESFKIKDG
>A0A2V2YNZ3_9BACL
AYEQVVAREPQITSDLQAISESTGMDMVGLEYRLKGKDSYLRKVNSDSKNSGDMAIINDTLSNMNDVIRYTYQADGDKLVGHYEAVVAEMEAKGYTRHKLKNTWDDKRNPYRGVNAVFVSPEGQKFEVQFHTPESFELKN
>A0A140LCK2_9CLOT
AYEKIVAHEPKITADLQDISKSTEVEMVGLEYRLKSKESYMRKVNSDSKNSLDSKIIDDTIANTNDVIRYTYQADGDKLVDAFTAVTREMEAKGYLRHKLKNTWSDKRNPYKGINGIFVSPEGQKFEVQFHTPESFELKN
>A0A1I0L0P9_9BACL
YEQVIKLEPQITRDLQSISETTGMDLVGLDFRLKSRESYLRKVNSDSKNSRDMAIINDTLANTNDVIRYTYQAEGDSLVERYETAVKSMTEKGYTRHKLKNTWGDKRNPYRGVNAIFVSPDGQKFELQFHTPESFALKN
>A0A841L8F2_9CLOT
NAYNKIIANEPAITQDLKEISDFTGVDMVGLEFRVKSKESYLRKINSDSDGSLDPRVIDETILSTNDVIRYTYQDTVDNLVDAYNKVTEKLLERNYSEIKVKNFWVNRNSAYKGVNCTFRSPEGQNFEVQFHTPESFALKNGE
>B8I128_RUMCH
AYNKIIENEPAITNDLKEVSEITGVNMVGLEYRVKTKESFLRKVNTDSLHSLDTKVITDTIASTNDVIRYTYQDNPERLVESYRQVKGNLLGKGYSEVKVKNFWMDKRNPYNGVNCCYMSPQGQKFEVQFHTPESFALKD
>A0A2G3Q296_9FIRM
LVEISNRTSVSMVGLEYRLKTKESFIRKVNSDSMNSFDGDIISKTISNTNDVIRYTYQSDKNTFVDSYKSVCNSLVDKGYKTIKVKNTWLDKRNPYNGVNCIFEGLNGQRFEVQFHTPESFNLKN
>A0A347WI67_9LACT
IIDKLSKKGYTLSRVRNTWLDDSNPYKGINTNLITPIGYEFELQFHTPESFAVKN
>A0A4R1S4S7_9FIRM
QAKGEKWYNQDVKLVYDNIVKHEPQITKNIRSIISAAGGQMRGLEFRLKTEESFMRKVKADYEADQKKNSKVTYTQVALGTNDVIRYTAVADENSFYDLYQDVMGKLKAEGYELVKVKNTWNDDSNPYKGVNAILRSPGGQNFELQFHTPDSFDMKQN
>A0A7X0VEG9_9BACL
RPDKALADVYRSFAAAEPAITKHIKEVSAAAGAEPVGLDFRLKTLDSFKRKVSSDYAEQKAAGQNILRKEIASGMNDVVRYTAVADGDRLVQVYEDMKDQLLSKGYTFIKAKNSWNQPFNPYKGVNVVFHAPNGPNFELQFHTPESFDMKQN
>A0A7V7QMN7_9FIRM
YKMALEQEPQISALVREIADKSGMETRSFDSRLKTKIAYLKKLKKNHLLHKTNCEISDILRYTYITTADTLAQKTLEVIEMYKSLGYETVEIKNYWLMNFYPYNGINTVIVSPNGLKFELQYHTMESYEIRE
>N2BLL5_9ACTN
EVAKARAEKLFIKAQLAEPAVTKTLKSLQTKTRKLAGFGQRLKSQTSLTRKIISNAKEEDVKLNTKTSINDVLRYTFESDINHFVADFKEVRNALEKKGYIFTKVKNTLKDESAVYRGVNTQVKTPDGYTFEIQFHTPQSLEIKEKNHVL
>A0A096KKG4_9ACTN
RLKGQQSLARKIRTDSHKLDVSEKDASDGINDVLRYTYVLPVESFADEFARIRQALEKAGYTVIKVKNTLGDAASAYRGVNTQFETPDGFKFELQFHTKQSLDVKERNHA
>A0A7X2TFN5_9FIRM
AYSIAGDLVTQASQKEKIVTEDLKQAVSQGTGHLEGLQYRLKGEESLARKLVDKSASKGISIEEYAGKVTDVLRYTSVSDKESLTNDFFVTEDNLGKNGYTVIEVTNTFALKNVPYKGINTLVKDKEGYVFELQFHTPQSLEVKES
>A0A7X2TP26_9FIRM
EKREREHIKDLATGLISKAHKMEPSITSDLKSAVSQGTGKLQGLEHRFKTEASLKRKLVDKADAKKITTDEYAKRVTDVLRYTNVSVDENFTEDYFTIIESMKRKGYTLVEVNNSFTSNGPYRGVNTVIMSRGRYKFELQFHTPVSFKIKEQNH
>A0A5D8ZXF8_9FLAO
NEKAKQLIANAELEKELVQADLLNLAKETGGKMEGLDFAIKGEESLTRKIYDRTQDRHIEKIGIEKAINKVASKMNDVLRFTITFEPKVYVENYFKIVKELEAKGYKKTKAFNAWFQGDGSYRGLNVTFETPNGQQFELQFHTNETFRVKSETH
>A0A0D6B644_RHOSU
VLLKAARTVEPQITPMLQSLAKRFNGHMVGLDFRFKSEESLARKISGEAVDTGEYYSKVAEGMKDVLRYTTIFPDQAYAEGVRATRAELSKQGFSEVKFKNTWGEVGYKGINAVYQTAEGFKFELQFHTSASYKAKET
>A0A7Z1ZB57_9RHOB
VLLKAARTVEPQITPLLQSLATRFNGHMVGLDFRFKSEESLARKISGEAVETGEYYSKVAERMKDVLRYTTIFPDETYAAGVRATRSELLAKGFSEVKFKNTWNEVGYKGINAVYQTVEGFKFELQFHTAASYQAKET
>A0A1H8PM44_9RHOB
MQRAAQAVEPQITELLQTLAARFNGRMIGLEFRFKSEESLTRKLSDAVVKTGQLPSEVAESIKDVLRYTTVFPDDTYATGVRATRAELTAQGYREVKFKNTWGDTGYKGINAVYETREGFKFELQFHTSASHSAKEG
>A0A848B568_9FIRM
AKKIKSHMLAKQLIARASAAEKDVTADMQSLEDAASRLAGLDCRLKSEDSLARKIESDAAGKSLGYEEAASGVSDVLRYTLIASSGQYNEQVRTALQKLVATGYRVVKFRNAWGGKFYQGINVQLVSPAGVPVELQLHTPQSFSIKQ
>A0A412KWH6_9FIRM
ATALLMKASAAEPAVTADMKELERRNAQLQGLDYRLKSIDSLARKIESDAEEDQTSLAAAANGISDVLRYTLTCSADDYSEMVPSALASLQSKGYTVEKFRNAWGEKFYQGINVHLMSPTGVRVELQFHTPQSFAVKQASHE
>C9KNM2_9FIRM
LALRRKAALAEPEVTADMRTLERSSAKLQGLDYRLKSTDSLARKITSDADEDQVSLATAAAGISDVLRYTLTCSDADYSTMVPQAMAALTEKGYRVEKFRNAWGGKFYQGVNVHLMSPAGVRVELQFHTPQSFAVKQ
>A0A173W5S9_9FIRM
ALLRRAAAAEPDVTADMRTLERSSAKLQGLDYRLKSMDSLARKIVSDADEDQVSLSAAAAGISDVLRYTLTCSDADYSAMVPQAMASLTEKGYRVEKFRNAWGGKFYQGVNVHLVSPSGVRVELQFHTPQSFAVKQ
>A0A6I2UU36_9FIRM
QLLMRAGDAERDVTEDMKALEQGSTHLQGLEYRMKSVDSLTRKILSDAEEDQVSLPEAAAGIGDALRYTLVIEDAAYSRVVPQSVRLLTDKGYVVEKFRNAWGGKFYQGVNVHLKSPSGMKVELQFHTPQSFAVKQA
>A0A1H0QUE5_SELRU
QSLIAEAQAAEPDVTRDMRALEQKGVYLTGLTHRIKAEDSLMQKILTDAVADNVDLGQAADGISDVLRYTLVIKEADYSRRVPEAMEKLTASGYEVLKFRNAWGGKFYQGINVQLMSPAGVKTELQFHTPQSYAIKQA
>A0A1K1Q6S2_SELRU
QSLIAEAQEAEPDITRDMRALEQNGVYLTGLTHRIKAEDSLMQKILSDAVKDNVNLGQAADGISDVLRYTLVIKDEDYSRRVPEAMKKLTASGYEVVKFNNAWGGKFYQGINVQLISPSGVKTELQFHTPKSYAIKQ
>A0A1H6GI15_SELRU
QSLIAEAQAAEPDVTRDVRALEVNGAYLTGLPHRIKAEDRLMQKILADAIKDNVNLAQAADSISDVLRYTLVIRDEDYSCQVPEAMQKLTDSGYQVVKFHNAWGGKFYQGINVQLLSPAWVKTELQFHTPNSYAIKQA
>A0A1H6IDL0_SELRU
QSLIAEAQAAEPKITRDVRALEQNGSYLAGLSHRIKEEDSLMHKILTDAMKDGVDLKQAADSISDVLRYTLVIKEEDYSRRVPEAMEKLVNSNYRVLKFRNAWGGKFYQGINVQLLDPSEIKTELQFHTPNSYAIKQ
>A0A3D0X4T9_9FIRM
QSLIAEAQAAEPEITRDVRALEQHGAYLAGLDHRIKAEESLVHKILANAVNDNVNLVQAANDISDVLRYTLVIKDEDYSRQVPEAMEKLTQNGYKVVKFHNAWGGKFYQGVNVQLASPSGVRTELQFHTPNSYAIKQASHKV
>I0GSW8_SELRL
SLLAEAEAAEPDITRDMRNLAIDGVYLTGLKHRLKAEDSLMQKILTDAVQENIALEQAAEGISDVLRYTLVIAPAEYSRRVPEIMHKLTESGYKVIKFNNAWGGRFYQGINVQLLSPAGMKTELQLHTPNSYAIKQA
>A0A1I6ZCH3_SELRU
RQSRRRQADVLAAELLAKAREAEPAITEQMQSLAQDGAQLAGLDNRFKDSSSLARKILADAESDNVPLPAAAAAISDVLRYTLVFDPSDYSECVPQTLEQLTAKGYRVTKFRNAWGGKFYQGINAQLMSPQGVRVELQFHTAQSYAIKQASHE
>A0A1G7W8L4_SELRU
TAAKRRERREQANVLAAQLLLKAREAEDGITAAMQQLETDGAYLEGLENRFKRADSLSGKILADAEGNHESLDKAAGAISDVLRYTLVVDEKSYAAQVPRALHQLEESGFTVLKFRNAWGGKFYQGINAQLMSPEGVRVELQFHTAQSYAIKQ
>A0A5D6W237_9FIRM
RERREQADVLAAQLLLRAREAEDGITAAMQQLETEGSYLEGLENRFKSADSLSGKILADAEANHESLDTAAGAISDVLRYTLVVDEKSYADRVPKALHQLEASGFTVIKFRNAWGGKFYQGINAQLMSPEGVRVELQFHTAQSYAIKQ
>A0A1M4ZKJ3_9FIRM
AAKAEPFLTEALKTASGSLYRLCGLENRLKSRKSLARKIRDDAASDNIPLTDAAADVSDVLRYTMVADEKNYGQMVRDVITALRRQGIRILKFRNAWGGKFYQGINVKLLTPDGMKAELQLHTPQSFDIKERS
>A0A7V9ZTT6_9BACT
ARIQARRLAEILIAQAKENEPPITAGLQNIAAKVSAAIIGLENKFKTEQSITRKLIDLTEADSAEISRTAEKFNDALRYTFVLPFEIYIKSFRQTIGELQKAGYRIPENKIWNAWENIATKFDRGYRGINITIISSQGQKFELQFHTAESFEFKSENH
>A0A653XCT7_9ACTN
PEEHARKLAAEICDRARSSEPAITTRMQEIAAVCDATLTRLDCRVKSEDSLTRKLIGDPEKPNIARNLRRINDAIRYTFVAHAQDYWAAHDNILSQLSEDGYVVVADPRGWKRTGYRGINLTVRAPDGHQFEVQLHTEASLAVSE
>A0A3S9SMH7_EIKCO
KVQTEIAAEADGLLKRAAAIEPIITGDLQRMAAAVQARMAGLDYRFKGRESLIRKIESKTWRRDVTPARAAANITDVLRYTVLLDGESFVSQYWQLQEKLAASGYQTNKVSNTWRKNAVYKGINTTIIKNGQVFELQFHTEQSFNLKNNE
>A0A3S9SLQ2_EIKCO
VRKAMAEEADALLGRAAAIEPAATADLQSIAAANRARLAGLEHRFKGRDSLLRKIEAQMASRRETPAEIGRQINDALRYTVLLDERDFVKQYRQIQEQLAARGYQTIGVSNTWRNDAVYKGINTTVSRNGQMFEVQFHTEQSFRLKHN
>D0GMR9_9FUSO
RDELEKLYNDFVLKEPKITEEIEEIVKKSRGFLTGLENKIKTKESLLRKIEIETLKEEITEYKALKKIQDILRYTVILNLENFVEDYYSIVSLLSKKNYILIKVGNTWKNGNVYKGINTVLEKDDIKIEIQYHTEESYNLKEK
>A0A7V6M584_9MOLU
MLLEENTKTVYNKAVNEEAILTKDITETTKSVGAYNEGLDFRLKSYDSLKRKIRSDYLQTKLYNPNITLSDIAKQINDANRYTAILNVDNFVEQYRIINEALEEKGYKIIKSKNTFKLTNVTYKGINNVYESPKGVRFELQFHTKESFNVKDK
>A0A416KRS2_9FIRM
TEFEITKFLVDFAKTNKAVLAGLEYRVKSPKSLYNKLYQRVEKSFFDSIADVIRYTVILEPKEYVEQIRSVTDALYEKNWKIYSLKNYWVNDSFPYNGVNAKFKNPRNYRIEIQFHTQESFDVKMSEE
>A0A1C5N9Y4_9FIRM
FLIEFAKTNKAVLEGLEYRVKSPKSLYNKLYQRVEKSFFDSLADVVRYTIILDPEDYVEQIRSVITALSEKNWKIYALKNYWTNDGFPYNGVNTKFKNPRNYRIEIQFHTKESFDVKMSKE
>A0A7Y2MAU8_CELFI
ERARALRTRAEAAAPGVRGALERAAAAHGAELAGLQYELKSEDSLTRKIHDRAGQRGPATDARLDAEARKINDVLRYTVVVDMPRYAEVHTAVRTALEGAGHTFVREGNAWAEPERFGGSYRGINATFRTADGLDFEVQVHTRESLAMKEELH
>A0A4R2J947_9PSEU
ARERAKRMIEAAEAVAPDVRATLGDAVAAHGAKLARLDTEIKDEMSLTSKIYDRATVKGPPTDVVLDKVTAKIDDVLRYTVVADTLDYMRVCAAVRAELEAAGYTYVKEGNAWAEPEKFGGYRGINMKFRTKDGLLFEVQFHTTDSLA
>A0A6N7I9P5_9ACTN
VNAAVERIMHQATEAQPRITREVQSVIKESGHSYPEGLEKSLKGEESLKRKIASELRPDSDLTPDEAVSDIKDAVRYTMATPPDHYASAVQHAVRELQARGFENVKFPDPGRAWGNPEGYKGLNTAWQDSETGQVFELQFHTPQSFAAKDASRK
>A0A6N7HCB1_9PSEU
NAAADDFLRRAQQAEPRITSSMQDITSNVPGSHMVGLDYRLKTEDSFKRKLATAIRENPDLSISEHLADMKDSVRYTMQVDQDYSGGVQHAVDTLVDQGYEPVKFKNFWGGEGYQGINSMWRDPQTGQVFEVQFHTQDSFDAKMT
>A0A4R8SCM1_9MYCO
EQNAAANKFLEQARQAEPHITQSLRSIVDNAPGSELTGLGKRLKTEESFKRKLYTSIVTNPNLSTAEHLADMKDSVRYTVQSPHELYTANTQRAIDRLVAEGYEPVKFKNTWDKPGYQGINSFWREPTTGHTFEVQFHTPASFDTKT
>A0A1Z4EWF1_9MYCO
AAANQFLEQAREAEPHITQSLRDIVGNTPGSELTGLEHRLKGEDSFKQKFFGSLLEDPQMSLDKHLEGMKDSVRYTMQSPEQLYTANTQRAIDSLIADGYEPVKFKNTWDTPGYQGINSFWRDPSTGQTFEVQFHTPSSFDAKMQ
>A0A1U1DY95_9MYCO
AAANQFLEQARQAEPHITQSLRDIVGNNPGSELTGLEHRLKAEDSFKQKLFGSIDTYPNLSTAEHLAGMKDSVRYTMQSPEELYAANTQRAIDNLIADGYEPVKFKNTWDQPGYQGINSFWRDPATGQTFEVQFHTPSSFDAKMQ
>A0A418L2K2_9MYCO
AAANQFLEQARQAEPHITQSLRDIVGNNPGSELTGLDYRLKAEDSFKQKLFGSLLEDPRMSIDGHLAGMKDSVRYTMQSPEGLYAANTQRAIDNLIADGYEPVKFKNSWDQPGYQGINSFWRDPATGQTFEVQFHTPSSFDAKMQT
>A0A2S8BF81_9MYCO
ASAKGAEEGITEAMGRITGGLDRAELVGLDHRLKTEDSFKRKLAEVIGEDPDLSIAEHLTDMKDAIRYTVRSSEESYTSNVNHAVDELLANGYEPVKFKNSWGSETEDGNPAYQGINSFWRDPVSGHVFEVQFHTPSSFDAKMNT
>A0A5B2XVZ2_9PSEU
ASMKDAVRYTFEIPVHDYTRVAEQVHDALVADGFERSAWKNTWDSDGYKGINSTWVDPRTGQKFEVQFHTPESLEAKT
>A0A7T4TXL1_9ACTN
NTATNQFMDRALATEPNITDAIQSAAARVEHGKLNGLDYRLKGEESLKRKVATALLEDARLTPEGALANIKDSLRYTVEIRTKDYSHGVQQAVNDLRTRGFENVTFKNTWEGSGYKGINSTWRDPATGQVFEVQFHTPESFAAKMDTHV
>A0A1B1ASN0_9ACTN
RRALATEPRITDAIEAAAGHVEHGKLNGLEYRLKGEDSLKRKVATALLEDVRLAPERALANIRDSLRYTVEIPTKEYSHGVQQAVGELRARGFENVTFKNTWGGSGYKGINSTWRDPSSGQVFEVQFHTPESFVAKMDTHVL
>A0A6B1NLG5_9ACTN
NAAADQFMHRAEGAEPGITDAVRSAADRVDHGKLNGLEYRLKGEDSLKRKIATALLDDPMLRPEDALANVKDSLRYTVELPAKDYAHGVQQAVDDFRGRGFENVTFKNTWDSAGYKGINSTWRDPVSGQVFEVQFHTPESFTAKMDG
>A0A7K3AHK4_9ACTN
ANSAADDFINRSIDAEPGITDALQGIAGKINDGRLIGLEYRLKGDESLKRKLATDLLEDSAVAPSRVLEDIKDSIRYTMEIPSNNYTHGVQQAVTDLQAKGFENVTFKNTWESAGYKGINSTWRDPVSGRIFEVQFHTADSFVAKMD
>A0A401RAR2_STRA9
NAAADDFMRRSAEAEPRITESMQDIAGKADNGKLIGLEYRLKGEDSFKRKLATDMLEDIGMDHGQALRDIKDSIRYTMEVPSKGYAHGVQQAINDLQARGFENVTFKNTWNSVGYKGINSTWRDPVSGQVFELQFHTAESFTAKMDG
>A0A1K2D3L3_STRAR
NAAADDFMRRSTEAEPRITESMQGIAGKVDNGKLIGLEYRLKGEDSLKRKLATDMLEDVGMDPARALGDIKDSIRYTMEVPSNSYTHGVQQAIDDLQAKGFENVTFKNTWDSTGYKGINSTWRDPISGQTFELQFHTADSFAAKMDG
>A0A1C4KSX1_9ACTN
NAAADDFMRRSVAAEPRITESMQGIAGRVDDGKLIGLEYRLKGDDSLKRKLATDLLEDSAVAPSRVLADIKDSIRYTMEIPGRSYTHGVRQAINDLQAKGFENITFKNTWDSAGYKGINSTWRDPVSGQAFELQFHTADSFVAKMD
>A0A1G9D3U8_9ACTN
AAADDFMRRSAEAEPRITESMQSIAGDVDGGRLLGLEYRLKGEDSLKRKLATDMLEDIGVRPGQALGDIKDSVRYTMEVPAGNYTHGVQQAVDQLQARGFENVTFKNTWDSAGYKGINSTWRDPVSGTTFEMQFHTADSFKAKMDG
>A0A022MBK5_9ACTN
NRVADEFMDRSKKAEPDITQSMQSVASRVDEGKLIGLEYRLKGADSLKRKLATDLFENIGRRPDEVLGGIKDSIRYTMEVPVERYTHGVQQAIDELQAKGFENVTYKNTWDSAGYKGINSTWRDPVSGQAFEVQFHTADSFTAKMDG
>A0A7Z0TG48_9ACTN
QEAEPRITESMQAITGRVDDGKLTGLEYRLKGEDSLKRKLATDMLDDIGMDHTRMLSDIKDSIRYTMEVPARNYADGVQRAVNDLHARGFENVTFKNTWDSPGYKGINSTWRDPVSGQVFELQFHTADSFAAKMDGH
>A0A7J9XLM3_9PSEU
DQVVANIKDSVRYTIEVPQHNYTDGVLQGVNDLRSRGYENVTFKPTWDNPDTYKGVNSTWRDPATGRVFELQFHTPDSFNAKMATH
>A4F7A8_SACEN
LANVKDSVRYTIEMPSRNYTDGVLSAVDDLRARGYENVTFKPTWENPDTYKGVNSTWRDPATGRVFELQFHTPDSFKAKMD
>A0A4R1XRR0_9MICO
QKAAADEYLATSRQIEPRITQDMQDLAAEHPGARLEGLDYRLKSEDSFYRKLATAIEKEPWTPADELLGGMKDSVRYTYVVDPDDYVRSTQAIIDDLADRGYRPFGTLKNTWDQAGYQGINSNWTDRSGRIIEVQFHTPDSFDAKMSTHD
>A0A2T6LA11_9MICO
QKAAADEYLATSRQIEPRITQDMQDLAAEHPGARLEGLDYRLKSEDSFYRKLATAILNTPTSVDDLLAKMKDSVRFTFVVEPGDYVRSTQAIIDDLSERGYEPFGTLKNIWDQPGYQGINSNWVDQSGRIIEVQFHTPDSFDAKMSSHS
>A0A1E4BH62_9MICO
DEYLAGSRAAEPRITADMQAVQDLHPEARMEGLEYRLKGDESMYRKVATELDQMAPGAPAGPVVGGMKDSIRYTFVVAEESYTAGVNGIIGDLSARGYEPVGALKNTWGSDGYQGINSNWVDPQSGRIIEVQFHTDASLAAKMDA
>A0A7Y9SKW0_9MICO
VVDDFLAGSRTAEPRLTETVQSIAARHPEARLEGLDFRLKSDESLYRKVADDLQDSAPGVDAREIVAGMKDTVRYTYVVADDAYTPTVSGILDDLQNEGLVPFGPLKNAWGSDGYVGINSTFFDPQSSRVIEVQFHTDASFDAKMA
>A0A3S3L8Q3_9MICO
DVDSVLGNMKDSVRYTVIVPTESYAAGTRTVIDSLASDGYQPYGTFKNTWGADGYQGINSNWVDPASGRVIEVQFHTEESFAAKMQTHTL
>A0A161SUV9_9MICO
LKGDESLYRKVATELADFAPGVPMEKVLGTIKDSVRYTVVVPDSSYGSAVPRMLHDLQSDGLVPYGKLKNSWGADGYQGINSTWFDPVGNRKIEVQFHTDASFDAKMDSHV
>A0A4R6GBJ0_9MICO
GDTHDAIRYTVVSDAATYADNARAVIEDLSDRGFVPVGDLKNSWGAAGYQGINSTWFDPSTGRMFEVQFHTDASFDAKS
>A0A7R7DUV7_9ACTN
DGILADAQSNEPGITRDLRDTAASVPGGRLVGEEHSRKSEESFKRKFADEIAQSPDSTLPEIAHGMKDTVRYTVEMPAESYGAGAQQVFDHLAEQGYEPWVEPKNTWGGEKYKGINSFWHDPRTGQVFEVQVHTPESFAAKMDTH
>A0A1I3SZL9_9CELL
AVDDLMRKAARAEPDITDPLQRMVGQVDGATMPGLEYRLKGSDSLYRKIATDLMDDAPPRDVAGALARIKDAVRYTAQIPDADFASGVERVTRDLRAEGFTPVSWKNTFGQPGYQGINSAWRSPDGQVFELQFHTPTSFDVKM
>A0A542UU97_9CELL
DDLLGSAAQHEPTITADLQRMLSGVDGATMPGLEFRLKGEDSLYRKIATDLADDAPPRDVAGAVARIKDAVRYTAQVPDEHFAQGVDDVTDQLTEAGFTPVSWKNTFGQPGYQGINSAWRSPDGQVFELQFHTPTSFDVKM
>A0A1I3SZQ2_9CELL
DALLLAASRSEPAITTGLQRALGRVDGATMPGLEFRLKSPDSLYRKIATDLEGNEPPRDVRRAVSRIKDAVRYTAQVPDADFARGVELVTSDLSARGFTPVSWKNTFGQPGYQGINSAWRSPDGQVFELQFHTPTSFDVKMRSHDV
>A0A1A9DNA0_9ACTN
VARIKDALRYTIQLPDDQYSAGAWKAIEALTAQGHELLEVRNFWEDKVYRGVNTSWRDHASELNFEVQFHTPIGFLAKQAT
>A0A1C3NT46_9ACTN
QNASADRFLDHAAEAEPSIRAALSLLVARQPGAELVGLDQALKSADSLKRKIATTLFHAPNVSTGEALARIRDSIRYTVCFSADTYSEAVRDIVTRLQSHGFERLDFKNGWGGEGYKGINSIWRDPGSGRVFELQLHTADSFDTKT
>A0A1C3NT57_9ACTN
NVSVDRFLDHAAGAEPSIRAALSLLVARQPGAELVGLDQALKSADSLKRKVATTLFHAPNVSTGEALVRIRDSVRYTACLSADTYSGAVRDIVTRLQSHGFERLDFKNGWGGDGYKGINSIWRDPGSGQVFELQLHTADSFDAKT
>A0A1S2P1G4_9ACTN
NAKVDAYLSHARQAEQSISTDVRAAALISGAELVGFDHRLKSADSLKRKVATSLKDDPGQNVDTVLDRLTDAVRYTLQWPDTTYTTGVTRASALLSAWGNGSTKWSNTWSRTHGYKGLNTGWRAPRSGQLFEVQFHTPESKHAQE
>A0A0N0SY94_9ACTN
NAKVDAYLNRARQAEKSISTDVRTAALASGAELVGFDHRLKSADSLKRKVATSLKDNRGQNVDTVLARLTDAVRYTLQWTDTTYTTGVTDASAVLAAWGNDSTKWSNTWNRTSGYKGLNTGWRAPRSGQLFEIQFHTPESKHAQE
>A0A0F4JN40_9ACTN
NASVDAYVERAKDAEEAISTDVRAAALVTGAELVGFEYRLKSADSLKRKVATSLRERPGQNVDTVLAGLGDAVRYTLQWPDDAYSDGVTTASALLSAWGNDNTKWSNTWGRSSGYKGLNTGWRAPRSGQLFEVQFHTPASKHAQE
>A0A2N0GP89_9ACTN
NAEVDAYVDRAKQAERSISTDVRAAALVSGAELIGYENRLKSPDSLKRKVATSLREHPGQPVGAVLAGLGDAVRYTLQWPDGSYSDGVSTASALLSAWGNDSTKWSNTWGRNSGYKGLNTGWRAPRSGQLFEVQFHTPASKHAQE
>A0A2T7LZC6_9ACTN
NSKVDAYADRAKEAERSISVDVRTAALASGGELVGFDHRLKTTDSLKRKVATSLKEHPEQNVDTVLRGLSDAVRYTLQWPDGTYTDGVSTASALLSAWGNDSTKWSNTWVQTSGYRGLNTGWRAPGSGQLFEVQFHTPASKHAQE
>A0A6H0CFT8_9ACTN
AKVNAYVDRAKEAERSITVDVRAAALASGAELVGFEHRLKSPDSLKRKVATSLGEHPEYNVDTVLARLSDAVRYTLQWPDGAYTDGVTTASAVLSAWGNDTTKWSNTWGRTSGYKGLNTGWRAPRSGQLFEIQFHTPAGKHAQ
>A0A6L6X9J2_9ACTN
AKVDAYIDRAKEAEQSISVDVRTAAIASHAELVGFDKRLKSPDSLKRKVATSLKEHPEKNLDTVLKGLTDAVRYTLQWPDGTYTDGVATASSLLSAWGNNSTKWSNTWGRARGYKGLNTGWRAARSGQLFEVQFHTPASKHAQEV
>D6BC53_9ACTN
NNTVDAYVERAREAERSISVQVRAAAAMSEAELVGFDQRLKSPDSLKRKVATALAEQPGRNVDTVLAGITDAVRYTLQWDDAAYTSGVATVADTLAGWRNDSVKWSNTWGRASGYKGLNTGWRAPRSGQLFEVQFHTEASKKAQETTHN
>F3ZFH9_9ACTN
EQNNAVDSYLANARRAERTISVRVRAAAALTGAEVVGFDKRLKSPDSLKRKVAGTLVEQPGRNVASVLAGIGDAVRYTLQWDDTAYTSGVTRASGALAGWGNESTKWSNTWGRASGYKGLNTGWRAPRSGQLFEVQFHTPASKHAQE
>A0A6B2UI30_9ACTN
QNNAVDSYLAGARRAERTISVQVRAAASLTGAELVGFDKRLKSPDSLKRKVAGTLVEQPGRNVASVLAGISDAVRYTLQWDDTTYTSGVTRASGALADWANESTKWSNTWGRTSGYKGLNTGWRAPRSGQLFEVQFHTPASKHAQE
>A0A5P2XI00_STRST
ENRKVDTYLARARAAEPSISSDVRDAADLSQAELVGFDHRLKSPDSLKRKVATDLKEHPEQNVDDALARLSDAVRYTFQWSDDDYVTGVTIASEVLSAWGNDNTKWSNTWGRPKGYKGLNSGWRAPGSQQRFEVQFHTPASKYAQEE
>A0A1D7Y2I2_9ACTN
NRKVDAYLARARAAEPSISRDVRAAADLSQAELVGFDHRLKSPDSLKRKVATDLKEHPERNTDDVLARLSDAVRYTLQWPDGGYVTGVTIASEVLSARGSDTTKWSNTWGRAKGYKGLNTGWRAPVSRQLFEVQFHTPASKFAQEE
>A0A101N4E7_9ACTN
NRKVDAYLARARAAEPSISRDVRAAAAISRAELVGFDYRLKSPDSLKRKVATDLKEHPERNTDDILARLSDAVRYTLQWPDGDYVTGVTIASELLSAWGSDTTKWSNTWGREKGYKGLNAGWRAPGSRQLFEVQFHTPASKRAQEE
>V6JF32_STRRC
NRKVDAYLARARAAEPSISRDVRAAADLSHAELVGFDYRLKSPDSLKRKVATDLKEHPERNTDDVLARLSDAVRYTLQWPDGRYVTGVTIASDSLSAWGSDTTKWSNTWGREKGYKGLNTGWRAPGSRQLFEVQFHTPASKFAQE
>A0A117PZ96_9ACTN
NRKVDAYLARARAAEPSISHEVRAAAVLSKAELVGFDYRLKSPDSLKRKVATDLKEHPERNTDDVLARLGDAVRYTLQWPDGRYVKGVTIASTVLSGWGNDTTKWSNTWGREKGYKGLNTGWRAPGSRQLFEVQFHTPASKFAQE
>D9VYP3_9ACTN
NRKVDAYLARARAAEPSISRDVQAAAILSQAEVIGFDYRLKSPDSLKRKVATDLKEHPERNTDDVLARLGDAVRYTFQWPDDRYVTGVTIASQVLSAWGSDATKWSNTWGREKGYKGLNTGWRAPGSRQLFEVQFHTPSSKYAQEE
>A0A0N1FZH7_9ACTN
SRKVDAYLARARSAEPSISRDVQAAADLSQAQLVGFDYRLKSPDSLKRKVATDLKEHPERNTDDVLARLSDAVRYTLQWPEDRYVTGVTIASEVLSAWGDDTTKWSNTWGRENGYKGLNTGWRAPGSRQLFEVQFHTPASKSAQEE
>A0A1Z1W2W7_9ACTN
EENRKVDAYVARARQAEPAITRDVRAAAHLGGADLIGLEHRLKSPDSLKRKVATDLKEYPENTVDQALARLNDAVRYTLRWPDGEYVTGATIASQVLSAWGNDTTKWSNTWGRAQGYKGLNSGWRAPDSRQRFEVQFHTPASKYAQEE
>A0A4S2T0M8_9ACTN
RRVDAYTENARRAERAISPRVRAVARLAGAQVIGFENRLKSPDSLKRKVATSLKERPGQSADSVLATLGDAVRYTLQWGDDRYTDGVAEASEALSAWGDDSTKWSNTWGRATGYKGLNTGWRAARSGQLFEVQFHTPASKWAQE
>A0A6N2HSW9_9ACTN
ERVDAYLEGAGRAERGISPQVRAAAWATGAEVIGFENRLKSPDSLKRKVATSLREQPGRNVDAVLATLSDAVRYTLRWRDEEYTTGVTNVSHLLAGWGNTSTKWSNTWGRGQGYKGLNTGWRAPRTGQLFEVQFHTPASKNAQE
>A0A0M9YDW9_9ACTN
AAVNAFYDRATKAEQTISPQVRTAAWISGAELIGFDYRLKSPDSLKRKVATSLKEHPGQEVNEALAEIKDSVRYTLQWPDDRYTKGVTVASEVLSAWGNESTKWSNTWARDKGYKAINSAWRAPSSQHVFEVQFHTPASKNAQE
>A0A8A3HF81_9ACTN
ARVDAFADRAKRAERSISPQVRAAARLSSAELVGFDHRLKSPDSLKRKVATAMKEHPGQNVNEALADIKDSVRYTLQWPDARYTAGVTVASHLLSAWGNDSTKWSNTWGRAKGYRAINSGWRAPRSEHLFEVQFHTPASKNAQE
>A0A2N3VPR2_9ACTN
ARVDAFIDRAKKAERTISPQVRTAALISGAELIGFDHRLKSADSLKRKVATSLLEHPERDVNDALAGIGDSVRYTLQWPDGRYTEGVALAASVLSGWGNDNTKWSNTWGRARGYKAINSAWRAPRSEHLFEVQFHTPASKYAQE
>A0A0D4DYK8_9ACTN
ARVDAYLEQAKKAERSISPQVRAAAVLSAAEVVDFDHRLKSPNSLKRKVATSMKENPAKNVDEALAGISDSVRYTLQWPDHRYSASVTIASRTLAAWGNDSTKWTNRWGSEKGYRGLNTGWRAPRSGHRFEIQFHTPMSKW
>A0A0N0XSA0_9ACTN
ARVDAYLEQAKKAERSISPQVRAAAVLSAAEVIGFDRRLKSPDSLKRKVATSMRENPGQNVGEALARISDSVRYTLQWPDDRYSVGVTIASHTLAAWGNDSTKWTNRWNGGKGYKGLNTGWHAPHSGHSFEIQFHTPTSKWAQE
>A0A3S9PCV6_STRLT
NKKVDTFVLRARRAERNISPQVRAAAVISHAQVIGFDHRLKSADSLKRKVATALKETPGRTVDQALAGINDSVRYTLQWPDGRYTSGVALASSVLAGWGDDNVKWSNTWSRAKGYKGVNSAWKEPRSGHVFEVQFHTPASKRAQEE
>A0A3B0BD13_9ACTN
DNKKVDEFLARARSAEQTVSPEMQAVARISHATLIGFDHRLKSPDSLKRKVATAMKETPGQTVDATLARISDSVRYTLQWPDGSYTNGVTIASSALSLWGNDSVKWANTWGRKHGYKAINAAWRDPHSRHVFEVQFHTPSSKWAQE
>A0A2P7PMI2_9ACTN
NKKVDAFLARARSAERTVSPEMEAVARISHATLVGFDHRLKSPDSLKRKVATAMKEAPGQTVDATLARINDSIRYTLQWPDGSYTNGVTIASSALALWGNDSVKWSNTWGRKHGYKGINAAWRDPHSQHAFEVQFHTPSSKWAQE
>Q841R9_STRMO
DNRKVDDFLDHAQRAERSISPMVRAAARISDATVVGFDHRLKSPDSLKRKVATSLKETPGETADQALARINDSVRYTLQWPDGRYVHGVALASSVLAAWGNDSVKWSNTWGRKQGYKAVNSAWRDPLEGHVFEVQFHTPQSKWAQE
>A0A2A2D206_9ACTN
NRAVDAFLKQAEKAEKEISPRVRAAAVLSEAELIGFDQRLKSPDSLKRKVATSMKETPGQTVNQALATMKDSVRYTLQWPDGKYTSGVGLAALLLSAWGDDTVKWSNTWDRPKGYKGINSAWREPHRGHAYEVQFHTPASKKA
>A0A7W7L899_STRNE
HAVDAFLKQAEKAEKEISPRVRAAAVLSEAELIGFDQRLKSPDSLKRKVATSMKETPGQTVNQALATMKDSVRYTLQWPDGKYSSGVTLAANLLSAWGDDAVKWSNTWDRPKGYKGINSAWREPRWGHSYEVQFHTPASKKA
>A0A445NG77_STRNE
NSAVDAFLKQAEQAEKEISPRVRAAAVLSEAELIGFDQRLKSPDSLKRKVATSMKETPGQTVNQALDTMKDSVRYTLQWPDGKYTTGVTLAASLLSAWGDDSVKWSNTWDRPKGYKGINSAWREPRWGHAYEVQFHTPASKKAQL
>J2JZQ6_9ACTN
DNRKVDAFVARARRAERSISPQVRAIARISHAELIGFDQRLKSPDSLKRKVATRMHASPGQSVDTSLAMINDAVRYTLQWPAGKYSQGVHTAAGLLSAWGNDSTRWSNTWNRTNGYKGINSAWRAPRSGQLFEVQFHTPQSKAAQ
>A0A5C6W9R5_9ACTN
DNRKVDAFVARARRAERSISPQVRAVARISHAELIGFDQRLKSPDSLKRKVATWMHETPGQSVDTSLGMINDAVRYTLQWPAGKYSQGVHTAAGLLSAWGNDSTRWANTWNRTTGYKAINSAWRAPRSGQLFEVQFHTPQSKAAQ
>A0A4Q1RS11_9ACTN
DNRKVDAFVARARRAERSISPQIRAIARISHADLIGFDQRLKSPNSLKRKVATWMHESPGQSVGTSLGMINDAVRYTLQWPAGKYSQGVHTAADLLSAWGNDSTRWANTWNRANGYKAINSAWRAPRSGQLFEVQFHTPESKAAQ
>A0A371PSV2_9ACTN
DNKKVDAFVARARRAERSITPQIRAAARLSHADLIGFDQRLKSPDSLKRKVATSMQESPGQTVDTSLGKINDAVRFTLQWPAGRYSQGVDSAAGLLSSWGNDSTRWSNTWNRTAGYKAVNSAWRAPRSHQLFEVQFHTPESKAAQ
>A0A0L8MHE7_9ACTN
DNKKVDAFVLRARRAERAISPGVRAAARISHADLIGFDQRLKSPDSLKRKVATSMQESPGRSVDTSLGMINDAVRFTLQWPADQYSQGVHTAAGLLSAWGNDSTRWANTWNRTAGYKAINSAWRAPRSHQLFEVQFHTPESKAAQ
>A0A640SKB5_9ACTN
ADNKKVDAFVHRARNAERAISPEVRAAARISHAELIGFDQRLKSPDSLKRKVATWMRESPGQTVDESLSMINDSVRFTLQWPAGSYSQGVHTASGLLSAWGNDSTRWANTWNRTAGYKAINSAWRAPRSHQLFEVQFHTPESKAAQ
>A0A3Q9KAM3_9ACTN
ENKKVNGFVARARRAERAISPEVRATARISHAELVGFDQRLKSPDSLKRKVATWMLESPGQTVDASLRKINDAVRFTLQWPAGTYSQGVRTAAGLLSAWGNDSTRWANTWNRPTGYKAINSAWRAPRSGQLFEVQFHTPESKAAQL
>A0A640U623_9ACTN
ENKKVDGFAARARRAERTISPAVRAAARISHAELVGFDQRLKSPDSLKRKVATRLRETPGQTVDAALRTINDAVRFTLQWPAGTYSQGVHTAAGLLSTWGNDSARWTNTWNRPAGYKAINSVWRAPRSGQLFEVQFHTPESKAAQ
>A0A2G6YLV3_9ACTN
DNKKVDAFVSRARRAERAISPQVRTAAVISHAALIGFDQRLKSPDSLKRKVATKLRENPGQTADQALGTVNDAVRFTLQWPAGKYSQGVTTASGLLAVWGNDSTRWSNTWTRPGYKGINAAWRAPRSGQLFEVQFHTPESKRAQ
>A0A6G2S1A3_9ACTN
NKKVDAYLARARRAERSISPQVRTAALLSHAQLVGFDQRLKSPDSLKRKIATKLKETPGQSVETSLATLNDAVRYTLQWPTGQYTHGVTVAAGLLSSWGNDTHRWSNTWGRPKGYKAVNSAWRAPRSGQLFEVQFHTPESKAAQ
>A0A0A8EP53_9ACTN
NKKVDAFLDRARRAERSLSPQLRTVALFSHATVVGFDQRLKSPDSLKRKVATALRQAPGQRVESSLAQINDAVRYTLQWPTGQYTHGVGVAAGLLSSWGNDSTRWSNTWGRAKGYRAVNSAWRAPRSGQVFEVQFHTPQSKTAQVE
>A0A6I6RWA5_9ACTN
DNKKVDAFLARARRAERSISPQVRAAALLSHAQLIGFDQRLKSPDSLKRKVATRMLETPGQPVETSLSQINDSVRYTLQWPTGQYTQGVIVAAGLLSAWGNDSARWSDTWGRAKGYKAVNSAWRAPHSGQVFEVQFHTPQSKAAQL
>A0A0X3UUJ0_9ACTN
AAVDAYLARARRAERDISPRIRAAALLTHATVVGFEQRLKSPDSLKRKVATRMRETPGQSVQTSLAMINDAVRYTLQWPTGQYTRGVTAAAGLLSSWGDDSTRWSNTWGRPKGYKGINSAWRAPRSGQVFEVQFHTPRSKAAQLE
>A0A553ZNJ3_9ACTN
AVDAYAARARTAERSISPQIRAAARLSHAELVGFDQRLKSPDSLKRKVATWMGEERGRTVGQSLSRINDAVRFTLQWPGKRYTAGVTAASALLSSWGNDSTKWSNTWQRRTGYKAVNSGWRAPRSGQLFEVQFHTPESKAAQ
>A0A1V0U1X4_9ACTN
ENKAVDAFAARAQRAARTISPQVRAAALLSHAALIGFDHRLKSPDSLKRKVATKLQEHPGQSVGQALGSINDAVRFTLQWPDSKYSSGVTTAARLLSDWGNDSARWSNTWHRPTGYKAINSAWRAPHSHQLFEVQFHTPESKCAQQ
>A0A1D3DRN2_9ACTN
DNAKVDAFIADARQAERTISPQVRAAAWLTDAELIGFENRLKSPDSLKRKVATAMKEAPGQSVEATLATINDAVRYTLQWPDARYTTGVIAASSHLAAWGNDSVRWKNTWGSSGYKGVNSAWRAPRSGMRFEIQFHTPASKWAQE
>A0A2T7T9W2_9ACTN
NNAVEEFLGKARRTEAVISPRLRNIARLSNAELAGFDQRLKSPDSLKRKVATSLVDHPGQNIDQALAGIGDSLRYTFQWPTDRYTDGVTLAATFVSAWQGPAVRWKNTWGGKTGYKGINTNWDESSSQHRFEIQFHTPESRDA
>A0A7K2Z0D0_9ACTN
AVEDFLDRAREAEAVVGPRLRRIAAICNAEVVGFDARLKTPDSLKRKVATSLLRNPDKTVDEALVDLNDSVRYTLQWPTEEYTAGVRLASTLFHAFDAEPTRWKNTWGNPSGYQGVNSNWRDVGTEHVFEVQLHTPDSR
>A0A7X6D1W4_9ACTN
NAAVDAYLDRAAEAERRISPQLLRVAELTAAELVGFDNRLKTEGSLKRKVATWLDESPEKSVDDVLGEINDSVRYTLQWEDEGYTEGVADAADLLSAWRNAPVRWSNTWGSTGRYQAVNSTWREPAAGHPYEVQFHTPASRA
>A0A0L8MMF1_9ACTN
KVNVFLARAKKAERTISPQMRSIARKTKATMVGFNERKRSPESVKRSVARDMQNNPTETVDDALDKIYNSVRYILQWPDASYVKGVKDSTKMLAKWKNANLRWSNTWARPRGYKGINTAWRANDSGHPYELQFHTPKSQAAQKRSS
>L8EKG7_STRR1
KVNVFLARAKKAERTISPQVRSLARKTKATMVGFNERKRSPESIKRSVARDMQNNPSETMDDALDKVYNSVRYILQWPDASYVKGVKDSTKMLAKWKNANLRWSNTWARARGYKGINTAWRANNSGHPYELQFHTPKSQAAQKRSS
>A0A6P2C8T5_9ACTN
HSLKGKDRLTEKVDNWMSAQANLTAADAIRLVKDAIRYTFLYEETAYSAGVQADCDRLESSGFRPVDRQNSWEDDQYKGINGRWREPESGMLFEVQFHTQESLDAKELTHSAYER
>A0A6P2C1F0_9ACTN
NRLKGKDRLAEKVDFDVMKKGRTVSQAFANVKDTIRYTFVYDEAKYTAGVYADCERLVSAGFGRFDRRNSWDQDEYKGINSRWRIPGSSQLFEVQFHTQASLAAKEETHSA
>A0A6P2BZH5_9ACTN
LKGEDRLKEKAANVLLVEPDLTTGQALAKIPDAVRFTLRYSQEYYAEGVISDVQRVKEEGFELVKLKNLWEKEQYKGINSQWRNPDTGLRFEIQFHTPESLAAKELTHGAYE
>A0A6P2C2Z0_9ACTN
RLKERYRIEEKVTHDIEKRGVSASDAFATMKDAIRYTYCYPDDHYADGVPADCERLKAAGFEHVDSRNWWPHDEYKGFNSWWRVPENGQLFEVQFHTQASLDAKEETHAAYE
>A0A3D5DQS5_9ACTN
YALKTADRLKEKLATLIARFPGADPKELADGIHDGIRYTFIFDFEHYTESVDLAHSKISDAGYERIETKPGWHGDEYKGVNSQWGDPASGLRFEIQFHTQESWDAKQVTHKAYE
>A0A1H7U6E8_9ACTN
HDLKSADRLKEKVADRLETRPGAAATDILRDIADAVRYTYAVDTENYVVGVQRIQAEMRAAGFDQEQFRNFWTYDDNPYQGINTRWRDPASNVLFEVQFHTRESLEAKTLEHDVYEILKTAV
>A0A0N9I419_9PSEU
QYDLKGADRLKEKVADRLEGATTTPEEVLRGIPDAIRYTFSLSTGDYTRGVVRITDDLRQRGFEEVRRTNFWNVGMDENPYQGINSRWRDPESGLMFEVQFHTPESWHVKSETHDAY
>A0A0H3DJN0_AMYMU
ENAEVEKAWAKAQAAQPLFDQVMTSVCAGTAEYGAKQEGLEYSLKTLDSFRAKVARKTAEKPAEQAAAETNDLNRYTLTFPPDQYADGTLAAFDEFERRGFERTKCANSWNRQMYKGVNTTWRHEEFEQTMEVQFHTPESLAVKEENHLLY
>A0A3B0BQ06_9ACTN
EDNRTVTQFWERAAAARGELDSTMKGLEEQSAARGGRLEGLGYSLKGLDSLRRKVAVPVGKRGDRAEDVCAGIDDLNRYTLTFETDNYVQGTKETYERLREQGYEPLSEQNTWQDPVYKGLNTTWQHKEREERFELQFHTPESFAAKSENHELYELARGG
>A0A2N8NYF2_STREU
AAREARGRLDGIMGDVQERSAASHGGKLEGLDYSLKGLDSFRRKVAVAVGRGKDAEKVVDKVDDLNRYTLTFEAEGYTEGVQRTYAQLRERGYEPASETNTWEDPVYKGVNTSWRHPETREKFELQFHTPESFQAKSDNHELYELARSGSFEKFNTK
>A0A1Z2L4H7_9ACTN
EAAREARGRLDGIMADVQERSAVSHGGKLEGLDYSLKGLDSFRRKVAVAVGRGKDAEKVCDKVDDLNRYTLTFEAEGYTEGVQRTYAQLRERGYEPTSETNTWEDPVYKGVNTSWQHPETREKFELQFHTPESFKAKSENHELYELARSGTFEKFN
>A0A077K9I9_9ACTN
WETAKEARGSLDGLMRGIEERSARHGGNLEGLDYSLKGLDSFRRKAAVSMKRPGVDAESVCEEVDDLNRYTLTFETDNYVQGTKQTYAELRDRGFEPVSEQNTWEDPVYKGINTAWEHPGTKEKFELQFHTPESFEAKSKNHELYELARSGEFEKY
>A0A221P3D8_9ACTN
ANGVEEVDYSLKGLDSLRRKVAVDVSRGADINRVLGKVNDLNRYTLTFEPENYTQATQETYARLKAQGYEPMPGSEKNTWQDPVYKGINTTWQNQESGQKFELQFHTPDSFQAKTDNHELYEIARSGHFSQIS
>A0A2N8NYG1_STREU
AARAAQKQLDALVRSLLDALAGSHGAVWEGKQYRLKGLRAFRREAAAELHEGVPLEKVVAKVNDLNRYTLTFDPAHYTEGVRQTYALLHARGQVIVVGSERNSWEDPVYKGFHATWQQPDGQVRFEIQFHTPESFRAKSENHLLYD
>A0A2S4XW87_9ACTN
AWKQAEAARPAFDAMMREIRDRTNGQGSQLPGDRLSEGVAEVDYSLKTLESLRGKVARELRKDLEATTSEILADMKDLNRYTLLFEAESYTHGVQESFNELRARGFDEIKVQNTWTDPVYKGINSAWEHRETGQRIELQLHTPDSFDVKMANH
>A0A1Q7BGQ4_9ACTN
AESEPDGVDELVKRAAVVEVGLTPVLDGLARAAGGELLGLEHRCKTADAIRRKLADELPDCPDTTFAEALGRLKDAVRYTVCLPDEGYADGAARILAGLADRGYERVRLRNSWAGDGGYPGVVGFWRSPDGLVFEVWLHTAD
>A0A1V5PR89_9FIRM
KKVESLASEIVTHAKRVEPKISNAMKQIEQQVGGQLAGFKFRLKSFNSARDKILRDCRDEPDLTPEAAAGKLADLVRYTLLFEPDDYCDKTKQSLNYLKESGYNLKKVKNFWKIGDGSYKGVNCQIEKDGQTFELQFHTPTTLDIKENKS
>A0A345Y868_9NEIS
IDLLDKANALLAKAEAAEPAITQSIQTTTEAMGGQMEGLKDRLKRPGSLVEKIAKDATRKGLSVEAAADNIADTVRYTSIFPPEKLADGTVAVLKKFADEGYQIVELKNTWPDALKSYKGINAQLRSPTGQLMEVQFHTAESLWAKGP
>A0A6J4JF08_9ACTN
MTRARAAAEALHTSANAARRPTARALKQLARANGGKMVGLKNQLKEVDSLERKIAAHMKRFGVSADEAAESINDSLRYTMRFSERSMTQGSQRVLAELEQQGYEVVRVKNYWVKGNSYKGVNVELRTPEGHLTELQFHT
>A0A7C5N718_9DELT
DAEVAAYAAEILELAAATEPEVTPRLVAIAEEMGGAMYKLEHKLKARASTERKLRAKMADDGVALRDVVIDDALRYTMKVDDVPPGRHVQAIKAVLDALTAMGHVVVRLKNYWPAGDNYSGINAVFRAPNGLLWELQFHTPASIRVQAETRAM
>A0A661PED1_9DELT
VEAQAERLAAQAAAAERSVTPLVVELAAKLGGSTHKLKFRLKTKASILRKLRLRLAQNSTLKLSDVVIDDTLRFTLRIDDEPAGHHVGAIKQALAALAVKGHHVAQLKNYWPADDNYSGVNCVLRAPGGLLWELQFHTTASLAAAA
>A0A7W0Q5U9_9DELT
AALADRLTAAAIAHEPAVSVLLTRVAATSGGELAGFEHRLKKRPSMLRKIRHLLASHPEWTVANVVLDDPLRYTLVVADSPPGAHVATVRRAFAELEANGHRVDKVKNYWPRGDNYSGLNCNLLAPDGMTWELQFHTPASHALKDRDHVLYERMREDT
>A0A437UU02_9ACTN
AHYRIKGAESLIRKIRLRAVTNGTTLDRAADLISDALRYTYVLDDDAFGDAYNEIRSSMEEKGYNFIEVNNSLRLTGVEYRGVNAKVSAPDGYVFEIQFHTGASLDVKER
>A0A0P6VEE4_9XANT
QDIAVEAQALLRRARQMEPQVTDMLKRVAARHGGQLAGTQHQLKSYSSLQEKLKQRVALKKQTLEEAAAGVNDALRYSVVLQPQDFTAGLRAMLAALDDQGHARVKLTNQFTDYPLVFKAINVTLRSPEGALWEIQFHTPETFALKER
>A0A3Q9QBQ8_XANCH
QPQDIAAEAQALLRRARQMEPQVTDMLQRIAARHGGQLAGTQHQLKSYGSLQEKLTQRMALKKQTLQEAAAGVNDALRYSVVLEPQDFTAGLRATLAALDDQGHARVKLTNQFTDYPPVFKAINVTLRSPEGALWEIQFHTPETFALKER
>A0A7C7AZ81_XANVA
QDIAVEAQALLRRARQMEPQVTDMLQRIAARHGGQLAGTQHQLKSYSSLQEKLKQRMALKKQTLEEAAANVNDALRYSVVLEPRDFTAGLRAVLAALDDQGHARVRLTNQFTAYPPSFKAINVTLRSPDGALWEIQFHTPETFALKER
>A0A8B4XFN1_XANVA
QDIALKAQALLGRARQMEPQVTDMLQRIAARHGGQLAGTQHQLKSYGSLQDKLKQRVALKKQTLEEAAANVNDALRYSMVLEPRDFTAGLRAVLAALDDQGHARVRLTNQFIDYPPSFKAINVTLRSPDGALWEIQFHTPETFALKER
>M4U030_9XANT
QDIAVEAQALLRRARQMEPQLTDMLQNIAGRHGGQLAGTQHQLKSYSSLQEKLMQRVVLKKQSLEEAAAGVNDALRYSVVLEPQDFTAGLRAVLAALDDRGHARVKLTNQFTAYPPSFKAINVTLRSPAGALWEIQFHTPETFALKER
>A0A6M8BGS2_9XANT
IALKAQALSTRARQMEPQVTDMLKRVAARHGGQLAGTQHQLKSYGSLQEKLKQRVALKKQTLEEAAAGVNDALRYSVVLQPQDFTAGLRAMLAALDDQGHARVKLTNQFTAYPPSFKAINVTLRSPEGALWEIQFHTPETFALKER
>A0A2N3RED7_9XANT
PQDIAVQAQALLMRARQMEPQVTDMLKRIAAPHGGQLAGTQHQLKSYGSLQEKLRQRVALKKQTLEEAAAGVNDALRYSVVLEPQDFTAGLRAMLAALDDQGHARVKLTNQFTVYPPSFKAINVTLRSPDGALWEIQFHTPETFALKER
>A0A1C3NIG2_9XANT
LKAQALSTRARQMEPQVTDMLRRVAARHGGQLAGTEHQLKSYSSLQEKLRQRMALKKQTLEEAAAGVNDALRYSVVLEPEDFTAGLRAALATLDDQGHARVKLTNQFTKYPPSFKAINVTLRSPDGALWEIQFHTPETFELKER
>A0A8A6Y4N4_XANEU
PQDIALKAQALLRRARQMEPQVTDMLQNIAARHGGQLAGTQHQLKSYGSLQDKLKQRMALKKQPLDEAAASVNDALRYSVVLEPQGFTAGLRAVLAALDDQGHARVKLTNQFTEYPPVFKAINVTLRSPEGALWEIQFHTPETFALKER
>A0A7T4VKL8_XANOO
PQDIALKAQTLLGRARQMEPQVTDMLQNIAARHGGQLAGTQHQLKSYSSLQEKLKQRVALKKQSLEEAAASVNDALRYSVVLEPQGFTAGLRAVLAALDDQGHARVKLTNQFTEYSPSFKAINLTLRSPEGALWEIQFHTPETFALKER
>A0A7U4NDF7_9XANT
PQDIALKAQALLGRARQMEPQVTDMLQNIAARHGGQLAGTQHQLKSYSSLQEKLKQRVALKKQSLEEAAANVNDALRYSVVLEPQAFTAGLRAVLAALDDQGHARVKLTNQFTDYPPVFKAINVTLRSPDGALWEIQFHTPETFALKER
>A0A0M1K5F7_9XANT
PQDIALKAQALLRRARQMEPQVTDMLQNIAARHAGQLAGTQHQLKSYSSLQEKLKQRVALKKQSLEEASASVNDALRYSVVLEPHGFTAGLRAVLAALDDQGHARVKLTNQFTAYPPSFKAINVTLRSPEGALWEIQFHTPETFALKER
>A0A7U2QEY1_XANCI
PQDIAVQAQALLGRARQMEPQVTDMLRGIAARHGGQLTGTQHQLKSLSSLKQKLTQRMALKKQTLEEAAAGVNDALRYSVVLEPQDFTAGLRAVLSALDDQGHARVKLTNQFTVYPPVFKAINVTLRSPAGALWEIQFHTPETFALKEH
>A0A6P1L9I0_9XANT
EAQALLTRARQMEPQVTDMLRHIAERHGGQLAGTQHQLKSFGSLKEKLTQRIAVKKQTLEEAVAGVNDALRYSVVLEPQDFTAGLRAVLAALDNQGHARIKLTNQFTKYPPIFKAINVTLRNPEGALWEIQFHTPETFELKEQF
>F0C1P4_9XANT
EAQALLTRARQMEPQVTDMLRRIAERHGGQLAGTQHQLKSLGSLKEKLTQRMALKKQTLQEAAAGVNDALRYSMVLEPQDFTAGLRAVLATLDDRGHARIKLTNQFTKYPPAFKAINVTLRSPDGAMWEIQFHTPETFELKEQ
>A0A2S7C618_9XANT
PEDIASEAQALLTRARRMEPQVTDMLRGVAERHGGQLAGTQHQLKSLGSLKEKLTQRMALKKQTLEEAAAGVNDALRYSVVLEPQDFTAGLRAVLAALDDRGHARIRLTNQFTRHLAPFKAINVTLRSPEGALWEIQFHTPETFGLKEQ
>A0A6V7F591_9XANT
AQALETRARQMEPQVTDMLRRIAERHDGQLAGTQHQLKSLGSLEEKLRQRVALKTQTLQEAAAGVNDALRYSMVLKPQGFTAGLRAVLAALDDEGHVRVKLNNQFTQYRSPFKAINVTLRSPEGALWEIQFHTPKTFDLKEQF
>A0A6V7BRU5_9XANT
IALEAQVLLTRARDMEPGVTDMLTHIAELHGGQLAGTQHRLKSLGSLKGKLNQRIALKKQTLQEAAAGVNDALRYSVLLEPLNFTVNLRSVLAALDNQEHKRVKLTNQFTTHNAPFKAINVTLRSPEGALWEIQFHTPETFELKEQF
>A0A109HPQ1_XANCT
RREDIALQAQALLTRAREMEPKVTDMLMRVAAPHGGRLEGTQHQLKSHGSLLAKLEQRMALKKQTLEEAVADINDALRYSVVLEPQDFTAGLRGVLAALDDQGHARVKLNNRFSMYRQTFKAINVTLRSPEGALWEIQFHTPHTFQLKEQF
>A0A1M4L4A1_XANCT
REDMALQAQALRTRAREMEPKVTDMLRRVAAPHGGRLEGTQHQLKSHGSLLAKLEQRIALKKQTLEEAVAGVNDALRYSVVLEPQDFTAGLRGVLAALDDQGHVRVKLNNHFSTYRQTFKAVNVTLRSPEGALWEIQFHTPHTFQLKEQF
>A0A514EBN0_XANCT
REDIALQAQALRTRAREMEPKVTDMLSGVAAPHGGRLEGTQHQLKSHGSLLAKLERQMALKKQTLEEAVAGMNDALRYSLVLEPQDFTAGLRGVLAALDDQGHVRVKLSNHFNTYTYRQNFKAVNVTLRSPEGALWEIQFHTPHTFQLKEQF
>A0A0K2ZMI9_XANCT
RREDIALQAQALMTRARAMEPKVTDMLSRVAASHGGRLEGTQHQLKSHGSLLEKLERQMALKKQTLEEAVAGMNDALRYSLVLEPQDFTAGLRGVLAALDDQGHVRVKLSNRFSMHREPFKAVNVTLRSPEGAFWEIQFHTPHTFQLKEQF
>A0A0K2ZD61_XANCT
EDLALQAQALRTRARAMEPKVTDMLSRVAAPHGGRLEGPQYQLKSHGSLLEKLERQMALKMQTLEEAVAGMNDALRYSLVLEPQDFTAGLRGVLAALDDQGHARVKLINYFSRYREPFKAVNATLRSPEGALWEIQFHTPQTFQLKEQF
>A0A2S6Z562_9XANT
PEDIARTAQALLTRAREMEPAVTDMLARAAQPHRGRLEGTHHQLKSRGSLVEKLKQQMALKHKTLEEAAASVNDMLRYSVVLDRQDFTDGLRGVLASLDDQNHVRVKLTNLFAKHRQAFKAVNVTLRSPEGALWEIQFHTPDTFKLKEE
>A0A7W8H6F4_RHILE
EDITLNAKSLLTRARDMEPVVTDMLNRAAEPYGGRLVGTQHQLKSLGSLEEKLKQQMALKKQTLEEATAGVNDALRYSVALNPQDFSVGRRGVLASLDDQGHVRVKSTNTFTKPKRAFKAVNVTLRSPEGALWEIQFHTPETFMLKEKF
>A0A439MGB4_9HYPH
SLLTRARDMEPVVTDMLKRAAQPYGGRLVGTQHQLKSHGSLKEKLKQQMALKKQTLEEATAGVNDALRYSVALNPEDFTVGLRGVLASLDDQGHVRVKLTNTFTKHRQAFKAVNVTLRSPKGALWEIQFHTPQTFALKEQ
>A0A0P9ZAZ7_PSESS
ALEAQNLLTRAREMEPRVTHMLRRVAESHAGQLAGMDHQLKSVGSLKEKLMQQMALKNKTLEDAVAGVNDALRYSVVLDPQHFTAGLRGVLASLDDQGHVRVKLNNLFAKHRPAFKAVNVTMRSPEGALWEIQFHTPDTFRLKEQF
>A0A0P9HDG2_PSEA0
ALEAQSLLTRAREMEPKVTRMLRRVAESHAGQLAGMDHQLKSVGSLKEKLKQQMALKNKTLEDAVAGVNDALRYSVVLEPPDFTAGLRGVLASLDDQGHVRVKLNNLFAKHKPAFKAVNVTMRSPEGALWEIQFHTPDTFRLKEQF
>A0A7V8M1X4_PSESX
IALEVQSLLKRAREMEPRVTHMLRRVAESHAGQLAGMDHQLKSVGSLKEKLKQQMAVKNKTLEEAVAGVNDALRYSVVLDPQDFTAGLRGVLASLDDQGHVRVKLNNLFAKHQPAFKAVNVTMRSPEGALWEIQFHTPDTFRLKEQF
>A0A345CVP1_9GAMM
ALEAQALLTRAREMEPEVTHMLKRVAESHAGQLVGMDHQLKSVSSLKEKLKQQMALKNKTLEDAVAGVNDALRYSVVLEPPDFTAGLRGVLASLDDQGHGRVKLNNLFAKHRPAFKAVNVTLRSPEGALWEIQFHTPDTFKLKEQFH
>A0A855NRX5_9XANT
EDIALKAEALLARASEMEPRVTKMLERLAQDHDGRLRGRNHQLKSLGSLVAKLQRQIALKQKTLEEAVEGVNDALRYSVVLEPVRFTDGLRGVLASLDDQGHARVKLTNLFTKRRQAFKAVNVTLRSPEGALWEVQFHTPQTFELKED
>A0A2S7EMN6_9XANT
RAEDITRNAQALLTRAREMEPVVTDMLESVVQAHDGRLVGKHLQLKSLGSLVEKLGQQVALKHKTLEQAAAGVNDALRYSVVLDQKNFSSGLRSVLAALDDQGHARVKLTNFFTKRRQTFKAVNVTMRGHNDALWEIQFHTQDTFALKER
>A0A7H8WK16_XANCA
RPEDISRNAQALLTRAREMEPVVTDMLESVVQTHDGRLAGRHHQLKSLGSLVEKLEQQVALKRKTLEQAAAGVNDALRYSVILDPKNFSSGLRSVLAALDDQGHARVKLTNFFTKRRQTFKAVNVTLRGPNDALWEIQFHTEDTFALKER
>A0A1Y6HLQ6_9XANT
IVRAAEALRTRAGEMEPVITKMLIGAAKLHGGHLEGMGHKFKSTGSLTEKFERQIALKHKTLEEAAAGINDALRYSVVLEPQHFTAGLRGVLALLDNQGHVRVKLLNLFTRQRQAFKAVNVTLRSPEGALWEIQFHTPDTFKLKEKFH
>M4UK93_RALSL
NTPALDVSQAIRLLADRASRMDAAITPTLRNIAQAVGAQLAGLRHRLKSSGSLKEKLKQMVAHKHMTLEDAVPQVNDALRYSVVLPSQDFAAGCRRIQAALDEQGHARVKLVNHFAKRYEPFSAINVTLRDPEGHLWEIQFHTPQTFDLKEHYH
>A0A0S4TVF4_RALSL
NTPALDVSQAIQLLVDRASRMDASITPTLRNIAHAAGAQLAGLRHRLKSSGSLKEKLKQLVAHKHMTLEDAVPQVNDALRYSVVLPSQDFAAGCRRIQAALDEQGHARVKLVNHFVKRYEPFSAVNVTLRDPEGHLWELQFHTPQTFELKEHYH
>F6GBD5_RALS8
NAPAPDVGQAIRVLAGHARRMEAEITPMLQSIAHAAGAQLVGLGHRLKSPGSLKEKLKQLVAHRQLTLEDAVPLVNDALRYSITLPPGDFAGGCRRIQAALDEQGHARVKLVNHFTKQYEPFSAINLTLRNPEGHLWEIQFHTPQTFELKEQ
>A0A7X0UL38_RALSL
NAPAQDVGQAIQVLARHARRMDEEITPMLRNIAHAAGAQLVGLGHRLKSSGSLREKLKQLVAHKQVTLEDAVPLVNDALRYGVTLPPRDFTAGCRRIQAALDEQGHARVKLVNHFTKQYEPFSAINLTLRNPEGHLWEIQFHTPQTFDLKEQF
>A0A399VWC2_RALSL
NAPAQDVDQAIQVLARHARRMDEEITPMLRNIAHAAGAQLVGLDHRLKSSGSLREKLKQLVAHKQVTLEDAIPLVNDALRYSVALPPRDFAAGCRRIQAALDEQGHARVKLVNHFTRQYEPFSAINVTLRNPGGHLWEIQFHTPQTFDLKEQF
>A0A7H1MJB1_RALSL
NAPVQDVGQAIQTLAGHARRMDAEITPMLRNIAHAAGAQLVGLGHRLKSSGSLREKLKQLVAHKQVTLEDAIPLVNDALRYSVALQPQDFAAGCRRIQAALDEQGHARVKLVNHFTKQYEPFSAINVTLRNPGGHLWEIQFHTPQTFDLKEQ
>A0A347D1Z0_RALSL
NAPEQGVSQAIPLLAGRARRMDSEITPRLRNLAHAVGAQLVGLGHRLKSSGSLREKLKQLVAHKHLTLEEAVPLVNDALRYSVALLPQNFADGCRHIQAALDEQGHARVKLVNHFTKQYEPFSAVNVTLRSPEGHLWEIQFHTPQTFDLKEQ
>A0A0S4WGM0_RALSL
EVPPSEIAQAARQLGERARQMDRRITPMLRKVVQDAGAALAGERLRLKSEDSLIEKIRQLVARKRMALRQVLPNINDALRYSVVLPPDRFAEGSRRIQAALDAQGHVRTKLTNHFTKAPEPFSAVNVTLRSPEGHLWEIQFHTRESFALKERYHDL
>G6Y5R1_9HYPH
TPRAEVSRAAGALFDRARQMDREITPMLQQVVSAFGGDLAGLEHRQKSKGSLHKKLDSLMAAKNKNLEEAVADVNDALRYSVVLPPQNFTEGCRRILAMLDQQGHARTKLTNHFTKSEAFSAVSVTLRNPAGAPWETQFHTAETFALKERYHDVYK
>A0A6A1U3L5_RHIGA
KTPRAEVSRAAEVLFDRARQMDREITPMLQQVVSGFGANLAGLEHRQKSKGSLHKKLDSQMAAKNKSLDEAVADVNDALRYSVVLPPQNFTEGCRRILAMLDKQGHARTKLTNHFTKSEAFSAVSVTLRSPAGAPWETQFHTAETFALKERYHDV
>A0A177RL43_RALSL
PGDIKRTAAALNEQAHAASARITSLLQANLRAWGGAGAVRLAGLEQAVKSTGSLEEKLGGLLGGKQLDLPEAISQVNDALRYSIVLSPPAFTSASRRIVAGLEEHGHVMTERTNHFNRLGSAFRALSVTLQDPSDGLLWEVQFHTEQTFTLKARYHNLYKQVQRARYQG
>F6G4T1_RALS8
DLPEAVSQVNDALRYSIVLPPPAFASASRRIVAGLEEHGHVMTERTNHFNRRGGAFRALSVTLQDPSDGLLWEVQFHTEQTVKLKARYHDLYKQAQRARYQ
>A0A399W160_RALSL
LDLPEAVSQVNDALRYSIVLSPPAFVPASRRIVAGLEEHGHVMTERTNHFNRRGSAFRALSVTLQDPSDGLLWEVQFHTEQTFKLKERHHDLYKQV
>C0SPP5_RALSL
DIKRTAATLNDQAHAASARITSLLQANLHGWAGPGAGAVRLAGLKHAVKSAGSLEDKLGYLIAGKQLDLPEAVSQVNDALRYSIVLPSPTFVPASRRILAGLEEHGHAMTERTNHFARRGSAFRALSVTLRDPSDGLLWEVQFHTEQTFELKERYHD
>A0A0F5JXF8_9BURK
AAAEVNDALRYSIVLPPQIFAAACRRILAGLDSHGHAMTMRTNHFNHRASAFRALSVTLQDPHDGLLWEVQFHTEQTLVLKERYHDL
>A0A0S4WE65_RALSL
PDLQNALSRVNDALRYSIVLPPDTFVAASRRILAGLEKHGHAMTARINHFSQPGTAFGALSVTLQAPSGDFLWEIQFHTEQTFELKARHHNLYKQ
>D8NGA0_RALSL
ASKPSPDLQDAVSRVNDALRYSIVLPSDTFVAASRRILAGLEKQGHAMTARTNHFNRSGTPFGALSVTLQAPGGDILWEIQFHTEPTFALKARHHNLYK
>A0A0S4TPM5_RALSL
SKPSPDLQDAVSRVNDALRYSIVLPSDTFAPASRRILACLEQHGHAMTARTNHFNRSGTPFGALSVTLQAPGGDILWEIQFHTEPTFALKARHHNLYK
>A3RUN9_RALSL
SKQQPDLQEVIPQISDALRYSIVLPPDTFAPASRRILAGLEKRGHSMTARTNHFNHEGTPFGALSVTLQDPGGSFLWEIQFHTEQTFALKVRYHNL
>A0A421DSR3_9GAMM
QDITQNARNLNSHAAMAEPAITIMLQNMLKNITGAQAQLAGLNHAVKSVNSLSNKLRYLIAYKSLPLQEAVAKVNDALRYSIVLPHDTFTHGCRRILATLDDAGHRLSQRINHFTQQGYGFSAISAKLNSPDGLIWEIQFHTPQTFELKEQFHDLYKKAQAVRYQSTNS
>A0A4P8R2P6_9GAMM
QNARTLNLQAVKAEPAITSMLQNLLKNSPGEQARLAGLEHAVKSVGSLSDKLRYLMAYKSVSLQEAVAKVSDALRYSIVLPHDTFTRGCRHILAALDDAGHRLSQRINHFNQQGYAFRAISTKLNSPDGIVWEIQFHTPQTFELKEKFHDLYKKAQAVRYQS
>A0A4P8QZL6_9GAMM
AAQALNSQARLARRRITDLLQRRLPDQARLAGLDHSIKSVGSIEEKLRYLTGKNQLDLSQAVSQLNDALRYSVVMPCESFTESYRKLLAALDDEGHTLIQRTNYFTQPHVPFRAINVTLRESSGGQHWEIQFHTEETFMLKERYH
>A0A366I1R0_9GAMM
LSPQALKEAAQALNSQARQAQQRITNLLQRLLPAQAQLAGLNHSIKSVGSIEEKLRYLVGKKQLDLPQAVSQFNDALRYSVVMPCESFTESYLKLLAALDAEGHTLLQRTNYFTKPYIPFRSINAILRGGAGEPSWEIQFHTEETFMLKERYH
>A0A1U9VG64_9RALS
ARSLHSAAAQAEAHVTNVVRNAIHGIGALHGDAYRLKSEQSLFDKLCRLMQKEHQTPEEATASVDDALRYSIVQPPETFVRGYADILGRLDTQGFTSMRVRNSFTKPHAAFRSINVGFMGRDTAGTVVRLEIQFHTPQSFDLKER
>D8P367_RALSL
SLHSAAAHAEAHVTNVVRNAIHGIGVLRGDANRLKSEQSLFDKLCNLMQRERLTPDEAAAGVHDALRYSIVQPPETFAQGYTDILGRLDIHGVTRVRVRNSFVKPHTAFKGIHVGLMGRDADGKTVRLEIQFHTPQTFDLKER
>A0A347CUY3_RALSL
RRMMHKTRQTPQAAAAEVSDTLRYSVVLPPETFVQGYAGILGMLDASGLTQTRVHNSFVKSNAAFKGVNVKLTGRDTGGNAIRLEIQFHTERTFEFKERFHDAYK
>M4UCE2_RALSL
LRRMMRKTRQTPQAAAAGVGDTLRYSVVLPPETFVLGYAGILGILDAAGLTQTRVHNSFVKSNAAFKGVNVKLTGRDTGGNAVRLEIQFHTERTFELKERFHDAYK
>A0A421DU13_9GAMM
RGHEHRIKSEGSLREKLEKLMLYDQLAVKKAVAAVNDALRYSVILEQDEFAQGYARIMDALDRQGLLKTLVHNGFTSSQKTYKGINVKLMEQGADGRVVRLEVQFHTGQSFELKEHHHN
>A0A2G1S4H0_9BURK
ADASAGVNDAVRYSVVLDSATFAKSYDLAIAELAKSGMERVKVVNHFRKPSEAFNAVSVTCELNVPNDQGNEERRLVEIQFHTAESFELKEANHDQ
>G3A9Y0_9RALS
VATAARTDANEHVERLAAQARRVQREIGPVLEAIGLAVVKHHSVPKQAAAIGKKIERYQVLEGLSIEQAAARIRDAMRWVVLLPAQRFAAEFDQARRALEETGLHVMRIRNGFAAAGATYAGLNATLRTASGLDFEMQFHTEDSLRARNTSH
>F6G7M1_RALS8
TTAAHTDPKGPIERIATQARTVQREVGPLLETIGLAIVKHHSVPKQAASIGKKIQRYQVLKGLSPDLAEARIRDAMRWVVLLPVERFAAEFEQTRQALEEAGLRVMRINNGFVAADTTYAGLNATLRTAGGLDFEMQFHTVDSLRTRNTSHKAYRKLQDQEVDAML
>Q68A37_RALSL
HVERVTSQARAIQREVTPLLEAIGLAIAKQHSTPKPASSVRKKIERYQALKGLSLEQAAASVRDAMRWVVLLPADQFGAGFRQARQALEAKGLRIMRIRNGFAVPGTTYAGLNVIVRSPAGRDFEMQFHTEDSLRARNTSH
>D8NC56_RALSL
PARESLAGHVERVTAQARAIQLEVTPLLEAIGLAIVKSHSTPKPATSVRKKIERYQTLEGLSLEQAAAGVYDAMRWVVLLPAERFGAEFRQARQALEAKGLHVMRIRNGFAAPNMTYAGLNVIVRSPAGRDFEMQFHTEDSLRVRNTSHQLYR
>A0A5B7U7U6_RALSL
ERVTALARAIQLEVTPLLEAIGLAIVKSHSTPKPATSVRKKIERYQTLEGLSLEQAAASVYDAMRWVVLLPAERFGAEFRQARLALEAKGLDVMRIRNGFAAPDTTYAGLNVIVRSAAGRNFEMQFHTEDSLRVRNTSHQLYR
>A0A7L9Q1K5_RALSL
VERVTALARAIQREVTPLLEAIGLAIVKSHSTPKPATSVRKKIERYQTLNGLSLEQAAASVYDAMRWVVLLPAERFGAEFRRARQALEATGLRVMRIRNGFAVPDTTYAGLNVIVRSAAGRDFEMQFHTEDSLRVRNTSHQLYR
>A0A7X0Q3F1_RALSL
KIERYQALDGMSLEQATARVRDAMRWVVQLPAERFTAGFGEAWQALEAKGLRVMRIKNGFATPDTTYAGLNVIVRSAAGRDFEIQFHTEASLRIRSTSHRAYRAWQD
>A0A5H2PYZ8_RALSL
KKIERYQALDGMSLEQATARVRDAMRWVVQLPAERFAAGFGEAWQALEAKGLSVMRIKNGFAAPGTAYAGLNVIVRSAAGRDFEIQFHTDASLRARNAS
>A0A399VWY0_RALSL
KKIARYQALDGMSLEQATARVRDAMRWVVQLPAERFAAAFGEAWQALEAKGLSVMRIKNGFTAPDTAYAGLNVIVRSAAGRDFEIQFHTDASLRARNTNH
>A0A1Y0FIU8_RALSL
EHVQRLAAQARVVHQEVGPLLAALETHEDLDLRVDKHHSVPKQTASIKKKIERYQVLEGLSLEQASARVRDAMRWIVLLPANRFGIRFAHARQRLEQQGLRVTRINNGFTAPDTTYAGLNVTWRTAAGSDFEIQFHTAQSLNTRNTS
>A0A0Q6VYS2_9BURK
APTAMDVQVRQLMQGAGLTERQVTPILEGLALNVVRAHSVAKKAKSIEKKIHRLSVLEDITIEQAAARVHDAMRWVVLLPGDTFGAEAAQALKDLQARGLRVMRVNNGFAAREKTYAGLNVKLRTAQGLDFEIQFHTAESLHTR
>A0A7U7PR83_RALSL
AAGKRDDAVAAHIERLQREAGRIEREVGPLLRKLQLQVIEQHSVAKKAKSIDRKIRRVSLMNGIPLEQAADRVRDAMRWVVRLPHGTFGAQAQEALQALKTNGLRITRVNNGFATKDSTYAGLNVKLQTRQGLDFEIQFHTADSLYTKQRTHKLYRQWQDKEVE
>D8P5P2_RALSL
AAGKRDDAVAAHIERLQREAGRIEREVGPLLRKLQLQVIEQHSVAKKAKSIDKKIRRVSLMNGIPLEQAADRVRDAMRWVVRLPHETFGAQAREALEALKANGLRITRVNNGFAAKDRTYAGLNVKLQTWQGLDFEIQFHTADSLYTKQRTHKIYRQWQDKEV
>A0A5B7UC95_RALSL
DAMATQVERLRQEAGRIEREVEPLLQAMQLHVIREHSVAKKAKSIEKKIQRLCVLNGITPEQAADRVHDAMRWIVQLPHETFGTHAVKTLETLTANGLRIMRVNNGFMARSRTYAGLNVKLQTREALTFEIQFHTGDSLYTRNKTHKL
>D8NEP2_RALSL
KRSDAMVTQVERLRQEASRIEREVGPLLQTMELHVIHEHSVAKKAKSIEKKIQRLCVLNGITPDQAADRVHDAMRWIVQLPHETFGTHAVKALETLTANGLRIMGVNNGFMARSRTYAGLNVKLQTREALNFEIQFHTSDSLYTRNTTHKL
>Q8XQB2_RALSO
ATQVERLLQAAVRIEREVGPLLQTMQLHVIREHSVVKKAKSIEKKIQRLCVLNGITPEQAADRVRDAMRWIIQLPHETFGAHAQKALETLTANGLRITRVNNSFMARNRTYAGLNVKLQTREALNFEIQFHTGDSLYTRNKTHKIYR
>A0A454TJY5_9RALS
SVVKKAKSIEKKIQRLCVLNGITPEQAADRVRDAMRWIIQLPHETFGAHAQKALETLTANGLRITRVNNSFMARNRTYAGLNVKLQTREALNFEIQFHTGDSLYTRNKTHKIYRQWQDTDV
>A0A347D2Y1_RALSL
HSAMEVQIERLQQDAERIEHEVAPLLQRMKLNVVEKHSVAKKAKSIANKIRRVSLLDGIPLEQAAGRVRDAMRWIVQLPHETFGPHAQEALDTLQANGLRIMRVNNGFTARERSYAGLNVNLQTKPGLNFEIQFHTGDSLYTKNKTHKIYRQWQ
>A0A7I8GQ95_RALSL
KVQTVLRTCGGKLREDQAGDWRNFLFKKERSIARKIALRQRAGQLTPETAAAGVRDSLRYEVVLPAEGFGKTVNAILKMLGKQGLRTMRMKNAFVQPDTTYAGLNVNLRLAVGNLPGDFEIQFHTAQSLSIK
>A0A2H1SX95_XANCI
VASIKDKIRRHQRAGMTAEQATQSVGDALRYALELPSEGFVAKVQAAQDALRRQGMTCVKLQNYFTSGDGTYRGINASFTDAEGYAFEVQFHTTESFNAKAQTHLSYK
>A0A554G393_9PSED
IASIKSKMRSHVQVGMTEAQATQSVGDALRYVLQLPSEDFVAKVLAVNDVLHRQGMTCVKRKNYFTTGDGTYKGINARFTDAEGYEFEVQFHTADSFKAKAQTHLLYK
>A0A3M5LQ74_PSEA0
QKSIASIKSKMRSHVQAGMTDQGVADALRYVLQLPSEDFVAKVLAVNDVLHRQGMTCVKRKNYFVTGDSTYKGINARFTDAEGYEFEVQFHTADSFKAKAQTHLLYK
>A0A7W4VSZ0_9ACTN
PAQRAADAIIARATNAEPAVTKLVQEVAATAGGRLERLEFRLKSRASIVDKLTRPGVDLAEAAEKIKDSLRYTIVIPRRKYARGGQSARDALAEAGYVLVKSPAGWPGAGYRGVNLAVRAPDGTVFEVQLHTAASLRAAEAAHL
>E5XLP7_SEGRC
TAHSIYECAVAAEPAISGTVVEAVSSVGGHMERFEYRLKTEHSLARKLDSELEFVDPSDLEKIEKVKADIKDSVRYTAIVPDDGYWASGNSVAAALSDKGYTLQKSPPGWAREGYKGRNMTFKGPDGVEFEVQVHTRSSLDAAEQAHK
>D6ZAV0_SEGRD
AREAARSIYERAAMAEPAISKSVVEAVSSVDGHMERFDSRLKTEHSLARKLDGELEFVDPSDHEKIAKVQAGIKDSVRYTAVVPDEGYWSSGYAVATALSDRGYALQKSPPGWARDGYKGRNMTFKGPDDVEFEVQVHTRASLDAAEQAH
>A0A1A3CSA6_9MYCO
MEAAQRVFDRASIAEPEISRAVVDAVRDTGGHLERFESRLKQIDSLARKLDGELSDVSPSNFETIEATENALRDSVRYTAVVPDQGYWRYGDRIIEALEERGFTLEKDPGGWNVPDVYRGRNLAFQTPDGLKFEVQIHTADSLSAAEETH
>A0A857LEP3_9ACTN
EANTHAARAKKAEKTITPALQDIVGANGGEFERLDSRLKESDSLARKIADGVVEGNDGNGMTPEDAGSTIRDSVRYTVVLPDNGYWDAGTAVGDQLEAAGFQRRKQTEGWDPAQGYAGRNDTFIGPDGVEFEVQFHTRTSLDAAERNHE
>A0A5C7PWA8_9DELT
QAEPFAQAIYAKAKADEPAISAMMQSLEGNGAQLAGFKFRLKEVGSLKRKIAADFLEDRFKAEAKGEPPPSMESIASKMGDAVRYTLEVPEDSYSDHVQGAIEKLKAAGYTLKPGKFKNTWDPKNPYRGLNVNIISPDGVTMEVQFHTPQSLQIKE
>A0A358SQY4_9ACTN
QHAQATEVIAEVREAEEKLTSGMEEVERENACGGWLAGKEFRLKGEERLKEKVADLSETSAPDATPREIMRMIPDAIRYTFCAEPDSYKELYWTVKEKFQSMGYTMRYSQNHWTDTQYKGINTRWAGQDSQQFEVQFHTPESFHAKQDVT
>A0A3G3L576_BURGA
KKPASIARKIMLIQRESGLPLDEAARQVHDALRYTVKLDAKTFTASALRLLDSFAKHDLKVMRVRNAFVDGDGTYRGINIKLRTQDCMDFEVQLHTEESFRAKYRNHEHYEA
>A0A1F1QXA1_9MICC
EAEPEIIRVLMGVAEASGGYLGGLQYRMKSPLSLARKIDSRIGKKLSDVPRAEQEERCQHIAGQLQDISRYTVVHRDQHQLGRVTYRTVAAMKRAGWSVDPVDVKYRQGAPYKGIHITGRTKEGVPVEVQIHSEPGLVIKEQ
>A0A4Y8QYM5_9MICO
LHGLEWRMKSPASTARKIFSRRGGSPTERAAKFTDTLRYTVCARDHDDIVAAADSALGALVDRGMTVVEADDKYREGAPYKGLHFLLRTPEDTTFELQVHSELSQQVKDE
>A0A561B7K0_9ACTN
KSLELLRQAADHHDEVTRALLESIGPGDMTHELEHRVKSPASLARKIAKYQHLPKPPLDDVLRFTVVTSTPNALVDSVRDTVNQLEQRGWKVRAAHQSYVDGSRYKGIHAHFEARDGATVEVQFHSLESIDVKMQTTELYH
>D2PM15_KRIFD
RIKSPQSLARKLWKYRHMQLPVDDVLRYTVVTEHPDRLIDSARETVARLAETGWQVQSAHQSYVDGSRYKGIHAIMRTATGTEVEVQFHSVESIQVKTRT
>A0A4V3C6Z2_9ACTN
LDSIRPGDTTHELDHRVKSPSSLARKIWSAWHRNRTPLTDDLLRFTVVAKSPAQVVESARETVDRLQANGWRVESAHQSYVDGSRYNGIHAILRAREDVQVEVQFHSPESIRVKMATT
>A0A4R0JNW6_9ACTN
LLTEAARVEQEITEDLTASIGPDTSAYQLESRLKSPQSLTRKIFIRTGTDFDQLPLDDVVRYTILAPEPDDLVRTAIDACDSLADRGWEMSGAIHSYADGSRYKGLHLFLYSQAVRVEVQVHSRESIDVKTRT
>A0A4R0J2Y8_9ACTN
KATRQSLTLLARAAAVEQHLTDDLVACTTDGMDAHELESRLKSPQSLARKLRKIAGTEFNKLPIEDVVRYTLVVPEPNDLVPASLDAHDSLEGRGWEINGAVHSYADGSRYKGLHLFMQKYGQRVELQLHSRESIDVKNRT
>A0A4R7TH34_9ACTN
LQHRMKSPQSLARKLSKFDNSGRVLSPEDLLRYTIVVPEPDDLVAAATDIVRDLQAKGWTMESAHHSYVDGSRYKGLHTFLRCEGELVELQIHSRESIEVKTRT
>A0A4R7ZPR4_9ACTN
HLLSKAAAVEPDITEAVISAIGVEAEAYHLENRLKSPQSLARKLVRFEEYYRRPSSVPDDILRYTAAVKHPDELTKAAVRTIDRLTNNNWQMADAHHSYVDGSRYKGVHTHLRSLGELIEVQVHSTESIDVKERTTTLYE
>A0A7Y4P2N5_9ACTN
AHHLDHRVKSPESLARKLQNWQRTGITRPVDDVIRYTVLVQAPDELVAATSHTVQQLVDRGWRVRGAVHSYTDGSRYKGIHCHLEVPEGLRVEVQFHSAASMKVKDM
>A0A4R0KMA4_9ACTN
LSRRVKSPESLARKIQLWEELDRRFPIDDVLRYTALTRTPDELVRAARQTVDELNRRGWQVTYAMHSYSEGSRYKGIHAYLAPPHGPRVEVQFHSAASAKVKEATTR
>A0A4R0HI08_9ACTN
LSRRVKSPESLARKIADWEQVNDRQAIDDLLRYTVLTGQSDEVVAAARRTVDSLNDRGWRVRYAMHSYTEGSRYKGLHANLSVPGSPRVEVQFHSVASAKVKELT
>A0A502XNE5_9HYPH
AEGAVDSITDVCRYTAVAAEHYRISDVARGVVEGLTAKGWTVVEAEHSYVEGNPYKGVHVLMREPEGLVVEVQVHSERSQAIKD
>B0RJF6_CLAMS
DRLTDVLRYTAVTADHEHLPAAVTATVTRLQRRGYTVVQAETSYVDGNPYKGVHLLVRKGTGRPIEIQLHSELSQRIKDEN
>A0A4V2PRC2_9MICO
GGLQGVSDKLTDLLRYTAVTPRHDDLPGTATTTIAALEARGYTVVSAEHSYVGGNAYKGIHILVQHGDERPVEIQFHSELSQAVKDQNHVD
>A0A7Y5ZIZ3_9MICO
GLVGVSDKLTDLLRYTAVTPRHDDLAGTAATTIAALEARGYAVVSAEHSYVAGNAYKGIHVLVQHGDERPVEIQFHSELSQAVKDENHV
>A0A149ZVI0_9NOCA
TAKQQEAQMTSDVLEALPAGARMHGLAFRMKSPDSLARKLNDRCEKSPLRDPEQIADGITDVVRYTTISDPDRVVATARTMADRLTERGWTVTEVENSYLPGNQYKDLHMLARHSSGRVAELQFHTEASQKVKDTTH
>A0A1Z1UZ83_RHOHA
ATAKQQESQMTSDVLDALPSDARMHGLEFRVKSPDSLARKLNDRCEKSPMRDPEHIADAITDVVRYTAISGPDRVVATARTLADRLIERGWTITEVEHSYLDGNQYKGLHLLARHSSGRVAEFQFHTEASQNVKDATH
>A0A4R2DFG7_9NOCA
DPERIVEKITDVVRYTAISRPEQVVATAASLVAQLSDRGWTIVVAEQSYLDGNQYKGLHMLARHPDGLVAEFQFHTDASQQVKDDT
>A0A495MZ66_9NOCA
QQEAAMTADVLAALPEGARMYGLEFRMKSPASLARKLADRVKAAPFAEPERIVEKITDVVRYTAISRPEHMVATARAMAAGLSHRGWMVIEAEQSYLDGNQYKGLHLLARHPDGLVAEFQFHTDASQQVKDDT
>A0A4R2DIN8_9NOCA
QQEAAMTSDVLAALPTGARMHGLAFRMKSPDSLARKLDQRYKKAPFIPPELHAADITDVVRYTAISHPSEVVTTARMMVEGLAERGWTVIEAEQSYLEGNQYKGLHVLARHSSGHIAEFQFHTDASQQLKD
>A0A062VS23_9MICO
EFRMKSPSSLAGKIENKILTDPSQTPREITAHLTDFVRYTVVAPTPDRVTDAARETLSELKAKGWDVKEIEHSFVDGNPYKGLHSVVVHHSESDQDVEIQFHSEAGAAVKDQYHHDYETL
>A0A2S8UGI6_9MICO
AGRLTDFVRYTVVAPTPDRVVPAAQETLEGLVDKGWEVKEIEHSFVDGNPYKGLHSIVVHHSETDQDVEIQFHSEAGAAIKDRYHHDYETLRDQ
>A0A100X0B9_9MYCO
RKIRKKEIEKMQTPEQAATRLDDTIRYTVTTERVADLVPTLTASITTLTAHGWTVRSAEHSFVKGNPYKGIHIIVANEAGQRCEIQYHTESALATK
>A0A1M6BZA6_9FIRM
QQRAQVAYNMARANEPRITMDMLDIANRLGTSMEGLEYSVKTASSIKSKIDRKTNKALEAGETPKQDFEYVSETGDLLRYTEVVNHDEMADKVRDTVALLEEKGYTLDEIDNKYLNKDGRYKAVHLNATSPSGQVFEIQVHSQETLAAS
>A0A1X1Q5K1_9FIRM
QVAYNMARANEPRITMDMLDIANRLGTTMEGLEYSVKTASSVKSKIDRKTNKALEAGETPKQDFEYVSETGDLLRYTEVVNHNEMAGKVRATVSLLEEKGYTLDEIDNKYLNKDGRYKAVHINATSPSGQPFEIQVHSQETLAAS
>A0A0B2JY42_9FIRM
RAQMIYNMAIAKEPYITKDMLDIANKLDTTMVGLEYSIKTASSIKKKIERLTNAALLSGEAPKQDYAYVAELGDLIRYTELVQHDEMADKVLETVLLLEEKGYILYEIDNKYLNHKGRYKSVHLNVLSPSGQTFEIQIHSRETLKA
>A0A1X1Q5I1_9FIRM
QAQMIYNMAIAKEPYITIDMLDIAHKLGTTMVGLENSIKTASSIKKKIDRLTNDALLAGEEPKQDYAYVAEFGDLLRYTELVDHDEMAGKARETVLLLEDKGYTLYEIDNKYLNQQGRYKAVHLNVLSPSGQTFEIQIHSRETMEANQ
>A0A6I2UF70_9FIRM
TQAQIAYDIARASEPAITMDMLEIADELGTSMEGLEYSVKTASSIKSKIERKTDTAIRQGKLPKSDVEYVQETGDLIRYTQIVPHDRMAAMTSKTIALLKAKGYVLEKVDNKYLNPNGRYKAIHLDIVNAQGVHFEMQIHSQQTLAAN
>A0A1R4FJG4_9MICO
PEVTTAMQQAVEGTGNKLAGLEFRLKSPASLVRKISARLTEADRTQVEPSAEAEAGRLSDVLRFTVETPDQDSITGALRSTVERLHAAGLKVTEIDNKYASGNSYKAVHLSVRTNEGVLAEVQLHSSAGLLIKEESH
>A0A193GIU7_9BORD
EPSITQTLRNIATELGAELYGLQHRLKTAKSLADKLTASRPDEIKDALRYTVGFRYGEKGEAISIEHQQEFIEKVTYTFYTLSRRGIKAVRIKNTFHDRLGYRGINANFLLPDRSSQFEIQLHTAQSFRLKSAE
>A0A1V0AED1_9ACTN
NAMADQALVRARAAEPQISRGVKAAAADVRAEMAGFPDHVLKGSDRFKEKLAKLTDEFPTRTPESLIKDKVHDSIRYTFTFDDTRYVKGVADVKAAMERQGFKLVQQKPSWGDHRRYKGVNTRWRGPDGQLFELQIHTPESLWAKEVT
>A0A428VWC9_9ACTN
RLKDADSLKRKLYGDLKGDESRAAELLARARDNIRYTAVFETKDYVAGVQAAVREMKQKRFELVEAKNDWSPQSKRLYKGINLTWRDPQTGALFELQFHTPESFWVNKAEHP
>A0A0K2ZKB1_XANCT
DLALERKQVIDAAMREVVPNTDGGLELHISEQGKKRDSIRDKIERKVGEPKTPEQRLQAAASVLDVLRYDVEIQRGPFAAQCAAVLEGLEQKAMTLLKVKNAFATPISPDNPYKGVHAVFMDGIGQSFEVQFHTPQSMAAKKASHIPYK
>A0A2T0URN7_9ACTN
NAAVDRFLARSRDAESRITPKMDEIAAANDSKLIGRDHRLKTEDSLKEKVARIQRRNPDATADDAIAEINDSVRYTLGHADDKYTDGVKNAQQTLKDAGFEPDPKQYKFKWNQDGKYQGINTTWRDPETGTQFEVQHHTDQSFWAKD
>A0A1G6YSM2_9ACTN
EANAAADQFLKNARDTEARVTPKMDQLAKDLPADLLGREHRLKTEDSLKEKVYRTMRDDGVDHDTALKRMNDSVRYTVQHSPDGYSDGVKKTHKLLEDSGFEADPKQFKNKWNENGTYQGINSTWTDPKTGTQFEVQHHTEQSFWAKD
>A0A101G419_9BACT
NVRIKSKESFESKIKRYNIAKKDISTISDSLAGRIIVKNEDIDNQLSNIVNNFKIKEVKNYFENPTIFGYRGINITTELTDGLLAEIQIHTPESLVV
>A0A402BLD8_9CHLR
EAVTSELPFLLDLISGLADGREYKVGVKEKATAAQKILRKLPVKPDYTEENLGDLIRGNIIASDTEDAQYLLSQLQKVATLVALDNYAINPTAWGYNGINTNILSPNGHTVEVQIHTPETRAV
>R7F8C3_9CLOT
LSRVKEKQSALDKMKVRHFVSANQISDFVGYMIITDTVEDVYKIKNKIENDLGNCLEEDYIKNPKNGYKSIHLNYLVEKDIPLEIQIKTKQMKAAQ
>A0A352LKP0_9BURK
EERRYYRNALRSEMRIRRDIVEVAESLGGRPVKLITRLKSPSSTYEKMRLRTTPRPITDLTDLVRYTVLFTEDRYTDGARRMISELSSRGYELGSLWNAWTDGSVPYRGLNLVFCDRSNHFMELQFHTPASNDA
>A0A3D0HAD6_9BURK
YRLKSPGSTYEKMYLRSEKMPISTVTDLVRYTVLFDEDKYTDGVKRMIAELSSRGYELGTLWNAWKAKNLSYRGINTVLCDPTNQFVEVQIHTRKSAEAA
>A0A399GHV5_9ACTN
KSAGSLARKVATRYQKNPNRSPQEHLNSMTDVVRYTIVSRNTDTVFSDAREMASSLRKLGWTMVEADHSYTEGATYKGLHFLARHPSGETVEIQAHSEQSMAVKDKNHI
>A0A7C6N3H5_9MOLU
AKTGTSVSEKIERKKAKILPGLPVPKDDEIVASMPDLIRYTIVTDHAGMADEVEGFLDDFKRSGFNVVKLDNKYIDGETPYKAIHLDVKSKDGQMFEVQFQSKQSLEIKHASDIL
>A0A2P8E7E4_9ACTN
RLKRADSLKRKIATDADSPFGVGVSHELASISDSVRYTLCFPTAAYVVGVRHALDIMPEVGFELIKFKNYWGGSGYQGINSVWWDVAAALTFEVQFHTHESFEAKVT
>H5VCR1_HELBI
TTPELKNQATELHAKAKEQEAGFKQLLESLSQPSSTLEASNILKSVGSIQSKLERKQGRVESLNDLLRGAIIVKDREVIDDQLAQIAIKLRDAQIPHTIEYKENRGSGYEGIHIHFKHNDVSAEIQVHTPKNWAIKKKQDESYHVTRDNEITKKLSETQV
>A0A553UGE0_9HELI
SKLERKQGRIESVNDLLRGAIIAKDREVLDEQLAQIAIKLREAQIPHTIEYKENRGSGYEGIHIHFKHNNIPAEIQVHTPKNWAVKKKQDEKY
>H5V9G4_HELBI
TAHNQATTPELKNQATELFNTAKEQEIGFKQLLEGLTQPSSTLEASNILKSVGSIQSKLERKQGRVESLNDLLRGAIISRDRETIDDQLVQIAIKLRDAQIPHTIEYKENRGSGYEGIHIHFKHNGVSAEIQVHTPKNWAIKKE
>A0A0K2Y862_HELHE
AAQAKEQATELYSKAQAQEGGFRELLEGLTQPSSTLQADNLLKSVGSIESKLERKQGRVESLNDLLRGAIVAKNRDVINDQLAQIAIHFRDSNIPHRIEYKEYRASGYEGVHIHFKHNDVPAEIQLHTSKSWEVKKKQDEKYHIIREE
>A0A553UGM3_9HELI
TPELKNQAQTLYTQAQEQEGGFKTLLEGLKEPSAHLEANSVLKSVGSIESKIKRKKGDIGAINDFLRGAVIAPNREYLDSQLVGITKHLQTQGIPHRIEYKANDSGYKGVHIQFNYNGVASEIQLHTAQNWEIKKQLDEIYHILREQTINPTLSKDEM
>H5VDH4_HELBI
AIPAKATELFNTAKEQEAGFRGLLESIPGQHSLEAGNLLKSVESIESKIRRKQGDITAIGDFLRAAIVVEHKGQLNNQLMRIEDSLRAQGINPTIELHHRQSGYKGVHIQFNYNGVASEIQLHTANNWGIKKGLDPMY
>A0A0K2XZJ3_HELHE
LKTQESLERKLKSKRGDIGAISDLLRAAIRVENRAELNGQLMAIEDTLRARGINPVIEFHHRKSRYKGLHIQFDYHGVPAEIQLHTSKSWGVKKE
>A0A6J4D1Q0_9HELI
KSQDFKAKATELYNTAKAQEGEFKEFLENLKSANNSLELGQILKSESSIESKIARKQGDISAIGDYLRAAIISKDNTHLNTQLVRLVDSLESRGIKPTIELQHRETGYKGVHV
>A0A7U6TGE0_9HELI
SQDFKAKATELYNTAKAQEGEFKEFLENLKSANNSLELGQILKSESSIESKIARKQEDISATGDYLRAAIISKDKTQLDTELVKLVDSLESRGIKPTIELQHRETGYKGV
>A0A0K2Y7S2_HELHE
AAQAKEQATELYSKAQAQEGGFRELLESLKGGDNRIEGSNVLKSVESLEEKLAYYKGDMDKVNDLLRGAVVTDREGFNQEFMRVLESLENNPNTANINPKFIATQDGYTGAHINFDFNGVASEIQLHTPKSWEVKKKL
>A0A0K2X684_9HELI
FKAIAHELYTKAQEQEGGFKELLGGLKQANNRIEEGNTLKTLESLEEKLAYYKGDTSKVNDLLRGAVGTDKEGFNEEFMRVLESLENNPSVSHISPKFIKTQDGYTGAHINFNFNGVPSEIQLHTPKSWEVKKQ
>H5VCV2_HELBI
IPAKATELFNTAKEQEAGFRGLLEGLKSPSSTLEASNTLKSLESIQEKLEYYKGDTSRIDDLLRGAVLTDRQAFDSEFMRVLDNLENNPNVSHTSPKFIKTQDGYTGAHINFDFKGASAEVQVHTPKSWEVKKQ
>A0A2D6JFP5_9PROT
AQKMRPTFEEILRILEFKTNGSYYLADLKSLETIEGKSERKVSEHGYKNTRKIHDYLRGSVVFDSLNELIAAFQYLASFKTIEIGEVSDYFSKPKSSGYRALNFSIRFKENGFVAELQFHLKDLFEIKKNYT
>A0A1Y5GUN5_9GAMM
RIVARATAVEPIVTNYIKGPATHGRLIGLSHAVKQQDRVESKLRRSSSNRTTVNDSLRYTIIFEDAEYHKGVYQFIRTLRLNKSINMKEIRRRNDWGGATGYKGINSTFVKEGLMDEAGSALLYIEVQFHTPRSYDA
>A0A2D9CKG0_9BACT
NTDDLTELKLRAEKNFDGYKSFLETFGAKHNGEIEISIKHKEKGGLERLNKKIERVKSASHVSDLLRARINVDTIDQARAVALDIKGTVKAIEFDDFLKTDLAVNRTDGYRGIHLQILTKDGMTVELQVRLKSMKEILTRSHKFRSM
>A0A317H228_9BACT
LFQTDQKQKMAQMVAQATQDKPNLDTAFKGIADQTGSDFESRLKAPETMFQKVILKRSQGRDYGIDNLNDVYGGRITVTDPAQSQAIGQGLDALQKSGAIKIISDEPVVKDTYSAYHIDFETPGGTKGELQIMSPQ
>A0A2N7CDJ1_VIBSP
VHYILKKILSTKKIEVASISSRSKSLESFCEKIHRKKYGNPFESITDFAGARIVFLYEQDRSAIEELIERTFEIVEKVDKVQDSEVDRFGYGALHYIVKLKESHVGE
>A0A1G2ITV4_9BACT
KKYKHQIFYRVKSLQRLEQKIINKKRQKKIYRNLSEIEDLAGIRIIFYLESDKEKFSEDLEREILIVNIEELEKKSGYRARHVIVALNKK
